# Supplementary material for: Comparative Transcriptome Analysis Provides Novel Molecular Events for the Differentiation and Maturation of Hepatocytes during the Liver Development of Zebrafish
Source: Biomedicines. 2022 Sep 13;10(9):2264. doi: 10.3390/biomedicines10092264 (PMC9496063; doi:10.3390/biomedicines10092264)
Supplement: Supplementary file 1 [file biomedicines-10-02264-s001.zip]

Archive with 7 entries (7 files):
- Supplementary Figures-proofreading.pdf
- Table S1 Results of differentially expressed genes in different groups by DEseq2.xlsx
- Table S2 VENN analysis of differentially expressed genes.xlsx
- Table S3 GO enrichment analysis of differentially expressed genes.xlsx
- Table S4 KEGG enrichment analysis of differentially expressed genes.xlsx
- Table S5 Jaccard similarity index of signaling pathways.xlsx
- Table S6 The results of cluster for changes in differentially expressed genes at all three time points.xlsx
