# Supplementary material for: Comparative Transcriptome Analysis Provides Novel Molecular Events for the Differentiation and Maturation of Hepatocytes during the Liver Development of Zebrafish
Source: Biomedicines. 2022 Sep 13;10(9):2264. doi: 10.3390/biomedicines10092264 (PMC9496063; doi:10.3390/biomedicines10092264)
Supplement: Supplementary file 1 [file biomedicines-10-02264-s001.zip › Table S1 Results of differentially expressed genes in different groups by DEseq2.xlsx]

## Sheet: DEGs in group 60h vs 72h
Differentially expressed genes in group 60h vs 72h
GeneID	Symbol	log2FoldChange	Pvalue	Padj
445282	zgc:92041	28.0405	7.10477e-13	6.1185e-10
677744	lyz	27.6795	1.39118e-12	1.14597e-09
557389	soul2	27.0433	5.18357e-15	2.4552e-11
30324	tpma	27.0333	2.03782e-15	1.28695e-11
403061	ela2	26.9087	4.63299e-12	3.51106e-09
58114	actc1b	26.826	1.89627e-16	3.59266e-12
568340	mbtd1	26.6893	4.42488e-12	3.49308e-09
360208	pvalb8	26.643	6.83265e-16	6.47257e-12
353314	dusp6	26.5865	6.61654e-12	4.7188e-09
393651	grap2b	26.5728	6.72477e-12	4.7188e-09
565787	ftr01	26.534	7.02798e-12	4.75544e-09
504039	im:7150988	26.5124	1.30637e-14	2.75005e-11
58077	zic2a	26.386	8.28038e-12	5.40966e-09
560439	si:ch211-98n17.5	26.2898	1.13379e-11	6.03733e-09
570746	zic2b	26.2515	9.70815e-12	6.03733e-09
378452	cdh17	26.2327	1.52035e-11	7.02549e-09
565637	fgl2a	26.1738	1.06155e-11	6.03733e-09
30583	lcp1	26.1655	1.14718e-11	6.03733e-09
550419	zgc:112160	26.1404	1.10034e-11	6.03733e-09
567110	col9a3	26.1363	1.10671e-11	6.03733e-09
30185	nog2	26.1112	1.51847e-14	2.87689e-11
751763	bbc3	26.1052	1.14541e-11	6.03733e-09
100149029	pdzrn3a	26.0384	1.1935e-11	6.11135e-09
81587	cldnh	26.0072	1.17286e-14	2.75005e-11
81584	cldne	26.0025	1.20011e-14	2.75005e-11
405878	fbxl15	25.8913	1.4579e-11	6.90536e-09
403019	irx1a	25.8311	1.55966e-11	7.03556e-09
114447	cxcr4b	25.7685	1.67283e-11	7.30171e-09
574001	c6ast4	25.7303	1.8499e-11	7.30171e-09
100000389	si:ch73-347e22.8	25.7122	1.7841e-11	7.30171e-09
561606	atoh8	25.7024	1.80383e-11	7.30171e-09
100463517	slc1a7b	25.6897	1.83296e-11	7.30171e-09
797361	gngt2b	25.6776	2.00605e-11	7.60134e-09
30295	rho	25.6445	1.92812e-11	7.45514e-09
334304	ela2l	25.5855	3.10056e-14	5.34029e-11
554157	ctss2.1	25.5426	2.17085e-11	7.68905e-09
30337	hoxb1a	25.4826	2.31329e-11	7.68905e-09
100330105	map1lc3cl	25.4584	2.15017e-11	7.68905e-09
30449	serpinh1b	25.4493	7.4744e-15	2.75005e-11
751636	tmem44	25.4483	2.40624e-11	7.85451e-09
336057	fam69c	25.4362	2.44598e-11	7.85451e-09
447879	nmrk2	25.4029	2.53805e-11	8.01431e-09
436641	ctsl.1	25.3785	2.86771e-11	8.51092e-09
570586	msantd4	25.3429	2.71852e-11	8.30728e-09
566329	tmsb2	25.2981	2.87501e-11	8.51092e-09
393384	spata6l	25.2293	2.28674e-11	7.68905e-09
550508	grtp1b	25.2203	2.30991e-11	7.68905e-09
415166	fabp6	25.1749	3.2789e-11	9.27195e-09
564741	cep78	25.1722	2.08136e-11	7.68905e-09
57923	pycard	25.1277	3.46071e-11	9.44588e-09
541528	zgc:113278	25.1226	3.08229e-11	8.98416e-09
550432	slc27a4	25.1212	3.48998e-11	9.44588e-09
445063	zgc:92429	25.0956	3.59346e-11	9.58896e-09
100333857	si:cabz01021433.2	25.0784	2.248e-11	7.68905e-09
378720	ical1	25.0583	6.87178e-11	1.3285e-08
100270761	scpp8	25.0582	3.77143e-11	9.92409e-09
553553	cfd	25.0469	5.53449e-11	1.27874e-08
554012	pcdh1g26	24.9977	1.58284e-13	1.76402e-10
799882	lrrc38b	24.9643	4.19627e-11	1.07436e-08
100000079	soul5	24.9544	3.83813e-11	9.96126e-09
100006090	abca2	24.9006	5.13116e-14	7.92036e-11
449615	gcm2	24.8929	9.09734e-15	2.75005e-11
798998	gp1bb	24.8785	4.60033e-11	1.14681e-08
563897	abo	24.8447	4.78346e-11	1.17698e-08
796604	il2rga	24.799	5.0577e-11	1.21295e-08
619266	zgc:109965	24.7641	1.12254e-10	1.8821e-08
386614	pdcb	24.7588	5.28037e-11	1.25052e-08
792755	bricd5	24.7577	6.74157e-11	1.31676e-08
100003983	pigrl2.3	24.7577	6.74157e-11	1.31676e-08
100334940	traf3ip2l	24.7243	3.35135e-11	9.33745e-09
791783	plac8.1	24.6925	6.16992e-11	1.31676e-08
503573	pcdh1gb2	24.6766	6.22258e-11	1.31676e-08
100463515	col5a3b	24.6329	5.43464e-14	7.92036e-11
569643	zgc:114045	24.6183	6.2219e-11	1.31676e-08
562639	rtn2b	24.5854	6.44844e-11	1.31676e-08
58051	hoxa1a	24.5707	6.68034e-11	1.31676e-08
571256	wasa	24.5626	6.62276e-11	1.31676e-08
101882704	LOC101882704	24.5582	6.65962e-11	1.31676e-08
768297	cuedc1a	24.5582	6.65962e-11	1.31676e-08
793671	csgalnact1a	24.5175	6.97626e-11	1.33507e-08
336168	eef2l2	24.5106	4.29313e-11	1.0845e-08
100333228	LOC100333228	24.507	5.75198e-11	1.29735e-08
558727	rusc1	24.4935	6.00422e-11	1.31676e-08
570622	gbp2	24.4439	1.02327e-13	1.21168e-10
445381	mpl	24.4431	9.12624e-14	1.15271e-10
324098	cd82a	24.4383	7.6647e-11	1.45215e-08
100330805	LOC100330805	24.4264	5.7293e-11	1.29735e-08
553811	sh3d19	24.4036	7.96766e-11	1.47995e-08
100002283	LOC100002283	24.3987	2.02417e-13	2.06071e-10
550569	myl10	24.3984	4.88883e-11	1.18748e-08
100322133	mertka	24.3932	5.95014e-11	1.31676e-08
568845	si:ch211-12m10.1	24.3278	8.67025e-11	1.57949e-08
497461	ca16c	24.2932	9.04747e-11	1.63251e-08
100536545	synpo	24.2647	2.06658e-13	2.06071e-10
58082	tnnc2	24.2428	9.57109e-11	1.69471e-08
570642	wfikkn2b	24.2428	9.57109e-11	1.69471e-08
558595	akap11	24.1991	1.00815e-10	1.76856e-08
58146	hey2	24.1902	1.42408e-10	2.07543e-08
100150332	nhsa	24.1609	1.06014e-10	1.80949e-08
100000223	si:ch211-214j8.1	24.1427	6.6142e-11	1.31676e-08
100148736	iqsec1b	24.121	1.10451e-10	1.8684e-08
103909608	wu:fb80c09	24.1175	8.22207e-11	1.51238e-08
30435	opn1sw2	24.1074	1.46505e-10	2.11884e-08
103910448	LOC103910448	24.0991	2.58907e-13	2.34937e-10
317643	chrnb3b	24.0966	1.13955e-10	1.89386e-08
566643	lrrc14b	24.0893	1.50863e-10	2.12967e-08
100330741	ccdc88b	24.0873	1.17569e-10	1.90382e-08
101883999	LOC101883999	24.0856	1.17235e-10	1.90382e-08
100148329	LOC100148329	24.0806	1.16155e-10	1.90382e-08
101175706	bsnb	24.063	8.73454e-14	1.15271e-10
100332722	wnt6a	24.0571	1.19232e-10	1.90874e-08
564687	gnrhr3	24.0387	1.22024e-10	1.91063e-08
553412	dpysl2b	24.0387	1.22024e-10	1.91063e-08
100538113	si:ch1073-110a20.1	24.0378	1.64259e-10	2.15777e-08
492507	crhb	24.028	1.23972e-10	1.92523e-08
556195	mtus2a	24.0083	1.65111e-10	2.15777e-08
140429	gnat2	24.0083	1.65111e-10	2.15777e-08
797677	si:dkey-247k7.2	24.0044	7.79596e-11	1.4624e-08
393878	fermt3b	24.0008	1.3086e-10	2.01566e-08
100534755	LOC100534755	23.9993	1.63723e-10	2.15777e-08
192121	dacha	23.996	1.66281e-10	2.15777e-08
561047	and3	23.978	1.38724e-10	2.07543e-08
100535584	si:dkey-57c15.4	23.9412	1.53324e-10	2.13594e-08
327586	si:ch73-40a17.3	23.938	1.37564e-10	2.07543e-08
568363	kcnn4	23.9371	2.60407e-13	2.34937e-10
338317	creb3l1	23.9168	1.41392e-10	2.07543e-08
407694	fmnl3	23.9119	1.42149e-10	2.07543e-08
260440	atp2a1	23.8645	1.50399e-10	2.12967e-08
280646	lmo1	23.8575	1.5175e-10	2.12967e-08
323154	col13a1	23.8214	1.5894e-10	2.15777e-08
436679	nr4a2b	23.8057	1.61673e-10	2.15777e-08
569617	golph3l	23.7712	1.68758e-10	2.17502e-08
564423	vsig8b	23.7619	1.05247e-10	1.80949e-08
100004931	zgc:162872	23.7619	1.05247e-10	1.80949e-08
100329365	izumo1	23.7477	1.73992e-10	2.22733e-08
799340	si:ch211-207j7.2	23.7222	2.5577e-10	2.64799e-08
103910467	LOC103910467	23.7182	1.79941e-10	2.28802e-08
503602	arfrp1	23.7098	2.10444e-10	2.43114e-08
564158	cyldb	23.7009	1.8344e-10	2.31697e-08
393769	elovl4a	23.6953	1.36909e-10	2.07543e-08
100861451	or106-7	23.6844	2.31035e-10	2.5542e-08
796577	obsl1a	23.6686	1.92005e-10	2.39324e-08
553816	inhbab	23.6686	1.92005e-10	2.39324e-08
561846	prlrb	23.6494	1.19888e-10	1.90874e-08
393446	ralgps2	23.6341	1.99417e-10	2.43003e-08
557957	strbp	23.63	1.48465e-10	2.12967e-08
100332580	pdzd7a	23.6297	2.0019e-10	2.43003e-08
100537803	LOC100537803	23.6132	2.04456e-10	2.43003e-08
436716	opn1lw2	23.6132	2.04456e-10	2.43003e-08
360152	opn1mw3	23.6051	2.06601e-10	2.43003e-08
100150713	mhc1lea	23.5972	2.08665e-10	2.43003e-08
100034485	syngap1a	23.575	2.14432e-10	2.4622e-08
445034	crygn2	23.5725	2.40604e-10	2.56825e-08
406738	cfl1l	23.5695	1.59782e-10	2.15777e-08
568033	sv2a	23.5671	1.64153e-10	2.15777e-08
567642	si:dkey-181m9.8	23.5496	2.06663e-10	2.43003e-08
102997060	znf219	23.5394	1.65844e-10	2.15777e-08
566702	and2	23.5305	2.26345e-10	2.54826e-08
564531	si:ch211-132b12.7	23.5224	2.28652e-10	2.54826e-08
567257	f3a	23.5224	2.28652e-10	2.54826e-08
110437751	fam214b	23.5224	2.28652e-10	2.54826e-08
606585	obsl1b	23.5172	1.41129e-10	2.07543e-08
767757	casq1b	23.5146	2.34578e-10	2.5542e-08
402999	irx4a	23.5146	2.34578e-10	2.5542e-08
797289	erich3	23.5146	2.34578e-10	2.5542e-08
108179162	LOC108179162	23.4844	2.42416e-10	2.56825e-08
101884287	LOC101884287	23.4745	2.42645e-10	2.56825e-08
568419	mettl11b	23.4745	2.42645e-10	2.56825e-08
796345	dnajc6	23.4745	2.42645e-10	2.56825e-08
101884738	LOC101884738	23.4704	2.47427e-10	2.58992e-08
100005469	fn1a	23.4704	2.47427e-10	2.58992e-08
797069	2022-03-01	23.4496	2.5033e-10	2.60591e-08
562596	rab39ba	23.4124	2.63814e-10	2.71642e-08
447938	rassf2a	23.412	1.95053e-10	2.41534e-08
560410	si:ch211-132f19.7	23.3896	2.69936e-10	2.76444e-08
100329883	fyco1b	23.3819	2.91004e-10	2.94196e-08
100006681	si:dkey-30e9.7	23.3275	2.91929e-10	2.94196e-08
567378	si:ch211-14k19.8	23.2812	3.09613e-10	3.07306e-08
554232	ephb2b	23.2681	3.19536e-10	3.07306e-08
100149066	her4.4	23.2681	3.19536e-10	3.07306e-08
797097	plac8l1	23.2681	3.19536e-10	3.07306e-08
100334308	armc9	23.2681	3.19536e-10	3.07306e-08
100330008	znf618	23.2681	3.19536e-10	3.07306e-08
368731	ccdc157	23.2668	3.16055e-10	3.07306e-08
100331807	LOC100331807	23.2611	3.1781e-10	3.07306e-08
58075	fgd	23.2611	3.1781e-10	3.07306e-08
641560	slc7a7	23.2404	1.99483e-10	2.43003e-08
556869	ponzr5	23.2268	2.0322e-10	2.43003e-08
58023	fzd9b	23.2128	3.38003e-10	3.2019e-08
556873	si:ch211-175f11.5	23.2066	2.09065e-10	2.43003e-08
325276	cfap45	23.2028	3.42389e-10	3.22732e-08
797970	dennd3a	23.2004	5.06898e-10	4.06936e-08
570698	nrxn3b	23.1926	3.46917e-10	3.25381e-08
100536648	LOC100536648	23.1824	3.51534e-10	3.28087e-08
569405	or131-2	23.1727	3.5586e-10	3.30496e-08
406272	sema6d	23.164	2.19956e-10	2.51041e-08
108181393	LOC108181393	23.1515	3.6586e-10	3.38126e-08
796432	fam102aa	23.1418	3.7031e-10	3.40578e-08
560400	actn1	23.1308	3.75765e-10	3.43924e-08
553420	mipb	23.1044	5.73739e-10	4.41386e-08
402920	lhcgr	23.1002	3.91368e-10	3.54778e-08
724016	npas4a	23.093	4.72225e-10	3.92402e-08
100148002	pcloa	23.093	4.72225e-10	3.92402e-08
494164	tnni2a.4	23.0895	3.96765e-10	3.56261e-08
101885000	si:ch73-140j24.4	23.0895	3.96765e-10	3.56261e-08
796100	slc7a4	23.0753	4.04688e-10	3.56615e-08
797584	or112-1	23.0753	4.04688e-10	3.56615e-08
100536640	si:dkeyp-46h3.8	23.0753	4.04688e-10	3.56615e-08
101886672	LOC101886672	23.0753	4.04688e-10	3.56615e-08
550534	zgc:110183	23.0654	3.35527e-10	3.19442e-08
101884719	caps2	23.0452	4.20226e-10	3.65211e-08
560393	cspg4	23.0452	4.20226e-10	3.65211e-08
100536173	micu3b	23.0235	4.34183e-10	3.7391e-08
553676	mgat3a	23.0173	3.21954e-10	3.08068e-08
569827	ubash3bb	23.0116	4.38911e-10	3.76272e-08
337176	postnb	22.9866	4.53781e-10	3.85531e-08
795613	trps1	22.9766	4.59427e-10	3.88585e-08
791772	lect1	22.9726	2.82394e-10	2.87647e-08
561540	grik1b	22.965	4.66456e-10	3.91039e-08
100535026	ltb4r2a	22.965	4.66456e-10	3.91039e-08
101883648	mhc1uma	22.9515	4.7506e-10	3.92873e-08
541494	sept9b	22.9414	4.81085e-10	3.92873e-08
110439584	LOC110439584	22.9414	4.81085e-10	3.92873e-08
792513	si:dkey-225n22.4	22.9414	4.81085e-10	3.92873e-08
100330810	nod1	22.929	4.88997e-10	3.97619e-08
407989	adssl1	22.9157	4.97889e-10	4.0312e-08
100002795	doc2d	22.8911	5.14278e-10	4.11119e-08
100151460	si:dkeyp-51f12.2	22.8799	5.21755e-10	4.11882e-08
100536838	zbtb47b	22.8799	5.21755e-10	4.11882e-08
557083	ehbp1l1a	22.8799	5.21755e-10	4.11882e-08
569992	si:dkeyp-86b9.1	22.8544	5.39661e-10	4.22497e-08
492486	adra1bb	22.8544	5.39661e-10	4.22497e-08
555986	si:dkey-33m11.6	22.8281	5.58649e-10	4.35562e-08
799848	gpr78b	22.8168	7.10618e-10	5.02365e-08
101885083	LOC101885083	22.8145	5.69119e-10	4.40103e-08
561994	cep85	22.8145	5.69119e-10	4.40103e-08
568987	ankmy1	22.8124	4.23088e-10	3.6602e-08
504174	ba1l	22.8009	5.79748e-10	4.41386e-08
100004460	pcsk2	22.8009	5.79748e-10	4.41386e-08
550510	efcab11	22.779	4.43287e-10	3.78312e-08
100003937	adamts12	22.7749	6.00247e-10	4.49497e-08
100149292	si:dkey-10h3.1	22.7749	6.00247e-10	4.49497e-08
30519	myb	22.7619	6.10824e-10	4.50298e-08
559987	si:ch211-106h11.1	22.7619	6.10824e-10	4.50298e-08
550428	cacng8a	22.7619	6.10824e-10	4.50298e-08
393654	slc5a1	22.7619	6.10824e-10	4.50298e-08
445373	il12ba	22.7479	6.22552e-10	4.53649e-08
100034540	cacng7a	22.7479	6.22552e-10	4.53649e-08
567923	sh3pxd2ab	22.7479	6.22552e-10	4.53649e-08
559133	uts2r	22.7452	3.83339e-10	3.49171e-08
793902	si:ch73-288o11.5	22.7338	6.34732e-10	4.60752e-08
108179152	LOC108179152	22.7194	6.47377e-10	4.68138e-08
799982	cd4-1	22.6967	4.10491e-10	3.60054e-08
100151577	si:dkeyp-51b7.3	22.6918	6.72129e-10	4.84189e-08
103909866	LOC103909866	22.6623	7.00005e-10	4.96715e-08
100006250	LOC100006250	22.6623	7.00005e-10	4.96715e-08
245703	atp1a1a.5	22.6623	7.00005e-10	4.96715e-08
565333	ddr2l	22.6623	7.00005e-10	4.96715e-08
504036	ly75	22.6176	7.44544e-10	5.20522e-08
555516	chrm2b	22.6176	7.44544e-10	5.20522e-08
563578	tbc1d9	22.5992	7.64725e-10	5.28777e-08
563003	gdf10a	22.5992	7.64725e-10	5.28777e-08
777608	fhdc3	22.5871	7.76812e-10	5.33242e-08
101884039	si:ch211-112g6.4	22.5871	7.76812e-10	5.33242e-08
327496	mthfd2l	22.5865	7.93347e-10	5.42626e-08
445070	cldnk	22.5824	5.80296e-10	4.41386e-08
108183461	LOC108183461	22.5667	1.31299e-09	7.70303e-08
100332935	ect2l	22.5647	5.94956e-10	4.49085e-08
110437946	LOC110437946	22.551	8.18297e-10	5.4631e-08
100150269	hecw2a	22.551	8.18297e-10	5.4631e-08
794006	sod3b	22.551	8.18297e-10	5.4631e-08
796219	zcchc14	22.551	8.18297e-10	5.4631e-08
101882451	LOC101882451	22.551	8.18297e-10	5.4631e-08
100148904	si:dkey-65j6.2	22.5476	5.02535e-10	4.0515e-08
110437809	LOC110437809	22.5395	8.30451e-10	5.4631e-08
100535338	LOC100535338	22.5395	8.30451e-10	5.4631e-08
100330443	kif1aa	22.5395	8.30451e-10	5.4631e-08
559690	zmp:0000000660	22.5395	8.30451e-10	5.4631e-08
560924	dysf	22.5183	8.56911e-10	5.57905e-08
558547	si:ch211-130m23.3	22.5183	8.56911e-10	5.57905e-08
100535241	thbs2a	22.5041	8.73555e-10	5.66794e-08
30301	her4.2	22.4727	1.72525e-11	7.30171e-09
100537538	LOC100537538	22.4571	9.32903e-10	5.97121e-08
100538314	il17rc	22.4571	9.32903e-10	5.97121e-08
100000322	trpv6	22.4444	5.82426e-10	4.41386e-08
571290	sema4ab	22.4406	9.54967e-10	6.0511e-08
797355	iqsec3a	22.4406	9.54967e-10	6.0511e-08
100004801	abcb6b	22.4406	9.54967e-10	6.0511e-08
798492	rasal3	22.4171	9.89401e-10	6.20702e-08
565176	alx1	22.4072	7.41287e-10	5.20522e-08
101882153	LOC101882153	22.3954	1.0217e-09	6.35886e-08
795145	si:dkey-30j10.5	22.3877	1.03039e-09	6.35886e-08
101886666	pik3r6b	22.3877	1.03039e-09	6.35886e-08
336153	grm2a	22.3877	1.03039e-09	6.35886e-08
569281	lzts1	22.3648	1.06633e-09	6.53807e-08
558616	ccr6a	22.3648	1.06633e-09	6.53807e-08
100005143	si:ch211-197g15.8	22.3264	8.3401e-10	5.46752e-08
724011	fam102ba	22.3139	1.14696e-09	6.94261e-08
677752	gmfg	22.3139	1.14696e-09	6.94261e-08
449535	nitr7b	22.3067	1.16641e-09	7.01552e-08
100036767	plod2	22.3067	1.16641e-09	7.01552e-08
100004231	wu:fa03e10	22.2788	8.9587e-10	5.77318e-08
553503	fbln2	22.276	1.21225e-09	7.22243e-08
403308	rtn4rl1b	22.276	1.21225e-09	7.22243e-08
560719	si:dkey-206f10.1	22.2606	7.62351e-10	5.28777e-08
334010	il11ra	22.2345	1.28947e-09	7.61068e-08
101887127	calhm1	22.2345	1.28947e-09	7.61068e-08
100330497	si:ch73-90k17.1	22.2325	9.60437e-10	6.06548e-08
100170776	zgc:194443	22.231	7.96606e-10	5.42896e-08
100006875	LOC100006875	22.2185	9.78829e-10	6.1611e-08
101884526	LOC101884526	22.213	1.32544e-09	7.70303e-08
619201	disp1	22.213	1.32544e-09	7.70303e-08
100537884	map4l	22.213	1.32544e-09	7.70303e-08
101882608	prkd2	22.213	1.32544e-09	7.70303e-08
571927	si:rp71-36a1.1	22.2124	8.19832e-10	5.4631e-08
335134	heyl	22.1964	1.35781e-09	7.77195e-08
558731	si:dkey-30c15.13	22.1964	1.35781e-09	7.77195e-08
563932	atp10b	22.1964	1.35781e-09	7.77195e-08
566122	ncam3	22.1964	1.35781e-09	7.77195e-08
101883330	LOC101883330	22.1847	1.02988e-09	6.35886e-08
450060	cyp2aa8	22.1697	1.41501e-09	8.0026e-08
100000984	si:ch211-241d21.5	22.1697	1.41501e-09	8.0026e-08
445044	rs1a	22.1543	1.44669e-09	8.10917e-08
393409	tmem185	22.1327	1.49483e-09	8.23286e-08
565383	cblc	22.1327	1.49483e-09	8.23286e-08
100333572	LOC100333572	22.1327	1.49483e-09	8.23286e-08
100001260	ppp1r3ab	22.1327	1.49483e-09	8.23286e-08
569452	pimr188	22.1327	1.49483e-09	8.23286e-08
780836	opn6a	22.1327	1.49483e-09	8.23286e-08
100537548	si:dkeyp-97a10.1	22.1141	1.14664e-09	6.94261e-08
110440056	LOC110440056	22.1141	1.14664e-09	6.94261e-08
798231	prokr1b	22.1104	1.73793e-09	9.24913e-08
100007078	abtb2b	22.0894	1.59641e-09	8.66633e-08
561787	slc4a1b	22.0894	1.59641e-09	8.66633e-08
553743	zgc:113162	22.0894	1.59641e-09	8.66633e-08
100331162	si:dkey-248g15.3	22.0892	1.19145e-09	7.14339e-08
554606	lypd6b	22.0673	1.65149e-09	8.86376e-08
327484	trim33l	22.0673	1.65149e-09	8.86376e-08
793310	si:ch73-125k17.2	22.0673	1.65149e-09	8.86376e-08
100007462	si:zfos-2330d3.1	22.0673	1.65149e-09	8.86376e-08
566086	kif5aa	22.0617	2.66514e-11	8.27767e-09
569174	zgc:114123	22.0445	1.7103e-09	9.12773e-08
103910213	LOC103910213	22.0209	1.77406e-09	9.36249e-08
100538028	si:zfos-2330d3.8	22.0209	1.77406e-09	9.36249e-08
796556	myct1a	22.0209	1.77406e-09	9.36249e-08
100333073	slc4a3	22.0135	1.33973e-09	7.76224e-08
561583	pcnxl2	22.0114	2.0917e-09	1.03543e-07
503709	pqlc2	22.0001	1.36824e-09	7.80802e-08
767756	ugt5a2	21.998	1.83824e-09	9.6208e-08
558149	adarb2	21.9979	3.21182e-11	9.21987e-09
325356	rcan3	21.987	1.39662e-09	7.94608e-08
101884707	si:ch73-122g19.1	21.9739	1.90859e-09	9.79951e-08
563130	aqp8a.2	21.9739	1.90859e-09	9.79951e-08
100536139	pigrl2.4	21.9739	1.90859e-09	9.79951e-08
558475	si:ch211-57h10.1	21.9739	1.90859e-09	9.79951e-08
570771	kif1c	21.9739	1.90859e-09	9.79951e-08
791212	zgc:158296	21.9739	1.90859e-09	9.79951e-08
100006599	si:dkey-27j5.3	21.9733	1.42709e-09	8.02303e-08
553211	st8sia4	21.9501	1.98118e-09	1.00095e-07
568432	wdfy3	21.9501	1.98118e-09	1.00095e-07
563900	si:cabz01036006.1	21.9501	1.98118e-09	1.00095e-07
560711	si:ch211-220f12.4	21.9501	1.98118e-09	1.00095e-07
100333245	si:dkey-33c14.6	21.9501	1.98118e-09	1.00095e-07
796767	hspb11	21.9501	1.98118e-09	1.00095e-07
497135	fgfrl1b	21.9239	2.06491e-09	1.02952e-07
101883916	LOC101883916	21.9239	2.06491e-09	1.02952e-07
100332483	LOC100332483	21.9239	2.06491e-09	1.02952e-07
569191	kcnj1a.4	21.9239	2.06491e-09	1.02952e-07
568282	ror1	21.8962	2.15838e-09	1.05666e-07
60637	pax8	21.8962	2.15838e-09	1.05666e-07
30632	bmp2b	21.8962	2.15838e-09	1.05666e-07
436667	b9d2	21.8712	2.24581e-09	1.08267e-07
562893	btbd11a	21.8712	2.24581e-09	1.08267e-07
394171	shox2	21.8462	2.33752e-09	1.11553e-07
563287	gdf2	21.8462	2.33752e-09	1.11553e-07
103910175	LOC103910175	21.8462	2.33752e-09	1.11553e-07
30177	ikzf1	21.8462	2.33752e-09	1.11553e-07
791754	si:ch211-219a4.3	21.8173	5.41024e-11	1.26546e-08
100003113	tmem200c	21.8167	2.4515e-09	1.15251e-07
101882084	si:dkey-88e18.8	21.8167	2.4515e-09	1.15251e-07
570739	LOC570739	21.8167	2.4515e-09	1.15251e-07
557764	megf6b	21.8167	2.4515e-09	1.15251e-07
558943	phf24	21.8076	1.54781e-09	8.47536e-08
101885168	rpp25b	21.8076	1.54781e-09	8.47536e-08
563729	samd7	21.7939	2.54343e-09	1.19277e-07
797681	tmeff2b	21.7633	2.6737e-09	1.23033e-07
100333256	LOC100333256	21.7633	2.6737e-09	1.23033e-07
100007192	LOC100007192	21.7633	2.6737e-09	1.23033e-07
100329792	cita	21.7633	2.6737e-09	1.23033e-07
553243	add3b	21.7633	2.6737e-09	1.23033e-07
777696	nod2	21.7371	2.79112e-09	1.27117e-07
557476	otofa	21.7371	2.79112e-09	1.27117e-07
792404	dkk2	21.7371	2.79112e-09	1.27117e-07
64809	zbtb22b	21.7371	2.79112e-09	1.27117e-07
101883637	ermp1	21.7101	2.91805e-09	1.29778e-07
568846	si:ch211-160f23.5	21.7101	2.91805e-09	1.29778e-07
100535699	usp54b	21.7101	2.91805e-09	1.29778e-07
100330824	gal3st3	21.7101	2.91805e-09	1.29778e-07
30147	isl1	21.7101	2.91805e-09	1.29778e-07
767791	ipcef1	21.7101	2.91805e-09	1.29778e-07
100536505	LOC100536505	21.7101	2.91805e-09	1.29778e-07
568604	si:ch211-213d14.2	21.7101	2.91805e-09	1.29778e-07
791185	slc26a1	21.6998	3.85053e-09	1.60334e-07
100002345	stpg1	21.6998	3.85053e-09	1.60334e-07
562904	slc9a2	21.6998	3.85053e-09	1.60334e-07
30218	efna2a	21.68	3.06761e-09	1.333e-07
101886186	LOC101886186	21.68	3.06761e-09	1.333e-07
569216	lrp11	21.68	3.06761e-09	1.333e-07
108180164	LOC108180164	21.68	3.06761e-09	1.333e-07
100534707	LOC100534707	21.68	3.06761e-09	1.333e-07
100331563	ehbp1l1b	21.68	3.06761e-09	1.333e-07
562031	pcdh18b	21.68	3.06761e-09	1.333e-07
103911612	LOC103911612	21.68	3.06761e-09	1.333e-07
100534679	LOC100534679	21.68	3.06761e-09	1.333e-07
30156	tenm4	21.68	3.06761e-09	1.333e-07
101883531	LOC101883531	21.6506	3.22272e-09	1.3814e-07
407716	st6galnac5b	21.6506	3.22272e-09	1.3814e-07
556202	si:dkey-155h10.3	21.6506	3.22272e-09	1.3814e-07
777614	tpcn2	21.6506	3.22272e-09	1.3814e-07
335340	dnah5l	21.6506	3.22272e-09	1.3814e-07
100149863	LOC100149863	21.6506	3.22272e-09	1.3814e-07
101884737	kank4	21.6278	2.09316e-09	1.03543e-07
266964	tlx1	21.6214	4.20081e-09	1.72665e-07
100535691	LOC100535691	21.5918	2.22712e-09	1.07916e-07
325557	anxa2a	21.5108	3.66672e-09	1.54035e-07
393255	slc46a1	21.503	2.61169e-09	1.22175e-07
100148645	cacna2d3	21.5004	5.52664e-09	2.20902e-07
570758	igfals	21.4893	2.67547e-09	1.23033e-07
571606	atmin	21.4893	2.67547e-09	1.23033e-07
550403	gad2	21.4427	3.47218e-09	1.47168e-07
373103	pak1	21.4224	3.6001e-09	1.51572e-07
100101650	zgc:165518	21.4091	5.43177e-09	2.1803e-07
567481	macf1b	21.4091	5.43177e-09	2.1803e-07
101886684	LOC101886684	21.3791	3.25965e-09	1.39093e-07
677660	retsatl	21.3791	3.25965e-09	1.39093e-07
568241	zmp:0000001031	21.3612	4.03728e-09	1.67375e-07
503710	aep1	21.3612	4.03728e-09	1.67375e-07
101883071	LOC101883071	21.3579	5.70179e-09	2.25996e-07
558476	stard8	21.3503	3.43583e-09	1.45953e-07
767632	zgc:152658	21.291	3.83442e-09	1.60334e-07
368615	si:busm1-194e12.12	21.2087	5.35553e-09	2.16807e-07
570239	hoxa13a	21.1282	5.22986e-09	2.12173e-07
327292	tpte	21.1123	5.39646e-09	2.17535e-07
405877	mafgb	20.9439	7.16461e-09	2.76458e-07
550501	zgc:111983	20.1892	2.73576e-08	8.96743e-07
58028	pvalb2	14.4399	2.77117e-08	9.06782e-07
100005083	icn2	12.685	7.98836e-05	0.000907904
58142	myhz1.1	12.6385	2.11633e-06	5.3748e-05
554700	pde6g	12.5543	8.9725e-05	0.000991271
565109	agap2	12.1573	0.000608013	0.00441931
564970	slc2a11b	12.1212	0.000665977	0.00476963
368245	fgf19	11.9888	0.000105574	0.00112147
100002104	cbln18	11.3543	0.000358426	0.00288691
565481	znf536	11.3238	0.000453919	0.00348176
561851	ypel2b	11.2418	0.000537264	0.00400118
795537	myo15b	11.1403	0.00186898	0.0110448
100415798	ugt5a4	11.0662	0.000668734	0.00478288
558327	lad1	11.0405	0.00190244	0.0112146
100332050	lrrk1	11.0347	0.000627193	0.00453889
101882596	LOC101882596	10.9497	0.000619327	0.00448538
565743	pld2	10.945	1.62775e-05	0.000272673
555419	pcdh12	10.781	0.00100322	0.00663093
100331014	acvr2ab	10.6606	0.000632529	0.00456703
100332206	stk38b	10.632	0.00242842	0.0137053
108190763	LOC108190763	10.6114	0.000804486	0.00558103
793210	slc16a13	10.6047	0.000989752	0.00656807
402928	zgc:77358	10.5515	0.00268425	0.0148745
559639	socs5b	10.4987	0.00278466	0.0153367
563053	capn2b	10.4878	0.00280858	0.0154236
564371	kcnc3b	10.4827	0.00125916	0.00795731
100537553	LOC100537553	10.4498	0.00133966	0.00835182
324835	fbxl14b	10.3955	0.00301902	0.0163564
101884921	LOC101884921	10.3641	0.00134951	0.00839664
321212	col9a2	10.2868	0.00169646	0.0101967
559096	kcnc3a	10.2856	0.000830655	0.00571445
30527	msx1a	10.2704	0.00172075	0.0103202
100307070	s100a11	10.2607	0.000815345	0.00563478
574008	zgc:112302	10.2342	0.00309242	0.0167111
100536057	dock3	10.2331	0.00130767	0.00820637
100535451	LOC100535451	10.207	0.00181683	0.0107939
445051	krt91	10.1713	0.00456609	0.0232052
103909475	LOC103909475	10.1617	0.00155199	0.00946142
100002730	si:ch73-208g10.1	10.1565	0.00403747	0.0208885
562996	dnase2b	10.1112	0.00107958	0.00702877
110440084	LOC110440084	10.0697	0.00168346	0.0101382
108191962	LOC108191962	10.0623	0.00195659	0.011466
555987	jakmip1	10.0496	0.00126829	0.00800165
100034647	krt17	10.0225	0.00229279	0.0130723
407985	tcf12	9.98928	0.00233164	0.013242
100150488	lrch2	9.93595	0.00185973	0.0110108
100150349	si:dkey-27h10.2	9.93484	0.00422494	0.0216985
796782	myo1hb	9.89771	0.00216916	0.0124838
558069	ctnnd2b	9.86026	0.00169693	0.0101967
101883905	si:ch211-244c8.4	9.85617	0.00264056	0.0146753
556148	prickle1b	9.82077	0.0023199	0.0131911
100330916	LOC100330916	9.80317	0.000358659	0.00288691
567508	si:dkey-237h12.3	9.7967	0.00195294	0.0114552
560339	tfpi2	9.74816	0.00270268	0.0149373
100001805	LOC100001805	9.74037	0.00199813	0.0116625
100034609	dusp10	9.73353	0.000259551	0.00224132
101884669	LOC101884669	9.70997	0.00230801	0.0131353
566542	sgip1a	9.7032	0.00257036	0.0143737
100004617	csf1a	9.6785	0.00262634	0.0146125
110438133	ferd3l	9.63001	0.00320719	0.0172232
100149310	syt6a	9.6257	0.00275351	0.015174
568099	dsela	9.62548	0.0013285	0.00830409
101882772	LOC101882772	9.60975	0.00289657	0.0158288
794752	ckmb	9.58788	0.00268883	0.0148911
564821	col5a2a	9.53939	0.000601214	0.00438437
541320	itga6b	9.51984	0.00268096	0.0148606
100036547	scospondin	9.4888	0.00268093	0.0148606
572348	itga10	9.48706	0.00322212	0.0172838
445506	emp2	9.48706	0.00322212	0.0172838
100333215	dst	9.48009	0.00212449	0.012279
799259	LOC799259	9.45845	0.00283931	0.0155518
100330945	atp8b5a	9.45681	0.00295106	0.0160848
336147	abcc5	9.4365	0.0021826	0.0125536
792198	her4.3	9.42247	0.00383255	0.0199811
100538303	muc13a	9.40208	0.00214384	0.0123607
568760	si:dkey-110c1.10	9.37373	0.00324623	0.0173786
100001421	snx33	9.3641	0.00210536	0.0121759
100538001	gpr75	9.35403	0.000910954	0.0061595
566850	mical3b	9.32756	0.00356684	0.01885
100534893	alpk3b	9.29299	0.00311424	0.0167955
30327	cyt1	9.26229	0.00357684	0.0188818
494105	foxj1b	9.26162	0.00337016	0.0179659
493635	hapln1a	9.25325	0.00316931	0.0170294
100536673	LOC100536673	9.23055	0.00186602	0.0110377
100002407	nlgn2b	9.2051	0.00411624	0.0212334
100537793	si:ch1073-417l11.1	9.19958	0.00342693	0.0182122
566351	cacna1i	9.19256	0.00335004	0.0178743
100333859	si:dkey-162h11.3	9.17027	0.00366814	0.0192832
568230	chd3	9.15064	0.000229121	0.00202847
568274	fndc3bb	9.13435	0.00047447	0.00359142
565862	colgalt1	9.12912	0.0037324	0.0195451
564734	adamts10	9.1282	0.00440662	0.0225035
100332505	LOC100332505	9.09145	0.00377429	0.0197372
100002113	coro1a	9.08984	0.00978346	0.0440279
794479	col8a2	9.05274	0.00818783	0.0379654
108181943	LOC108181943	9.04258	0.00496916	0.0249459
335650	rcvrn2	8.99537	0.004017	0.0208111
797081	c2cd3	8.99275	0.003868	0.0201272
100333605	kif26bb	8.99169	0.00878559	0.0403324
286834	mc5ra	8.98583	0.00410443	0.0211883
724010	dgkaa	8.95947	0.00448284	0.0228583
793176	olfcg6	8.94463	0.00576348	0.0283329
560364	adamts7	8.91811	0.00109947	0.00714352
797545	map1ab	8.85682	0.00469343	0.0237062
100003674	si:ch73-31d8.2	8.84483	0.0102921	0.0459239
557621	dlgap2a	8.80015	0.00461401	0.0233986
108191536	LOC108191536	8.79937	0.00526159	0.0261918
568980	snx19b	8.75304	0.00115131	0.00740672
564592	nsd1b	8.74999	0.00344547	0.0182851
101882857	LOC101882857	8.7083	0.00544802	0.0269666
100151502	avpr2ab	8.68549	0.00608554	0.0296927
101884405	si:dkeyp-80d11.4	8.68549	0.00608554	0.0296927
556170	LOC556170	8.68031	0.0108385	0.0479331
286831	lamb4	8.65463	0.0105627	0.046922
568908	shank1	8.65367	0.00426903	0.0218897
553607	camk2n1a	8.64233	0.000884249	0.00599952
563421	amot	8.6411	0.00588719	0.0288288
103910150	LOC103910150	8.63815	0.00609722	0.0297161
641578	syn2b	8.63075	0.00709179	0.0337966
569419	fam161b	8.60911	0.00650737	0.0314914
101886779	LOC101886779	8.59306	0.00645002	0.0312457
100535393	LOC100535393	8.58064	0.000835084	0.00573658
562719	rab11fip5a	8.56602	0.00569947	0.0280546
565645	si:ch211-38m6.6	8.56186	0.00721169	0.0342438
556385	mxra8b	8.52871	0.00220925	0.0126837
565759	ifih1	8.52867	0.00700878	0.033504
570058	impg2b	8.5196	0.00599705	0.0293062
100147849	LOC100147849	8.51049	0.00645301	0.0312523
103910566	LOC103910566	8.51001	0.00788689	0.0368405
100330563	LOC100330563	8.48807	0.0067206	0.0323744
110440173	LOC110440173	8.46761	0.00221332	0.0126889
557289	lrtm2a	8.42254	0.00136723	0.00847908
100001644	ppp2r2ba	8.40892	0.00164424	0.00994309
562199	myo9ab	8.4017	0.0080304	0.0373451
100537857	pstpip2	8.40103	0.00687141	0.0329624
100536303	si:ch211-202m22.1	8.37988	0.00847273	0.0391141
559991	LOC559991	8.3794	0.00725673	0.0343976
570001	gpr158a	8.36354	0.0039988	0.0207451
101884488	LOC101884488	8.32461	0.0080715	0.0375178
567047	apobec2b	8.31364	0.00992243	0.0445475
64273	atp1b1b	8.31117	0.00729347	0.0345369
560594	si:ch211-182d3.1	8.30818	0.00872299	0.0401131
108181591	LOC108181591	8.2832	0.00285602	0.0156298
791157	astn1	8.25217	0.00779783	0.0365349
497642	fgf14	8.24391	0.00859359	0.0395757
402805	pvalb1	8.23093	0.000441113	0.00340421
321155	si:dkey-238i5.2	8.20242	0.0109118	0.0482237
654774	dock4b	8.19574	0.0078912	0.0368407
562461	helz2	8.17264	0.00849867	0.0392169
110439464	LOC110439464	8.17204	0.00744478	0.0351392
100004703	sb:cb829	8.15151	0.00976673	0.0439735
563023	flnb_1	8.13553	0.00800983	0.0372769
436745	atp2b3a	8.12401	0.00940561	0.0426313
799109	tns2a	8.08225	0.00188141	0.0111079
563768	si:ch73-386h18.1	8.06044	0.00762496	0.0358557
569335	si:dkey-33i11.4	8.04092	0.00760474	0.0357882
100124531	loxl5b	8.03108	0.0104692	0.046539
798465	daam2	7.99198	0.00914832	0.0416845
100334289	map3k15	7.97458	0.0105652	0.046922
559113	zgc:193505	7.95878	0.0109008	0.0481976
100537899	si:dkey-151m15.5	7.94905	0.0106007	0.0470351
569107	dlgap4b	7.94207	0.00212664	0.0122877
101885269	LOC101885269	7.91871	0.00721372	0.0342448
560564	pdgfc	7.91639	0.0111575	0.0492064
100331256	frmd3	7.90756	0.00528	0.0262559
567836	pimr122	7.89039	0.00589308	0.0288502
100037370	nudt6	7.86327	0.0112526	0.0495128
108180795	LOC108180795	7.86327	0.0112526	0.0495128
108191611	LOC108191611	7.86293	0.00191848	0.0112986
110437888	LOC110437888	7.862	0.00332904	0.0177768
557717	stxbp1b	7.81967	0.00284922	0.0156015
110439486	LOC110439486	7.81195	0.00450349	0.0229301
570113	myo15ab	7.76811	0.00661636	0.0319535
110438038	LOC110438038	7.76372	0.0021591	0.0124411
557986	gpr135	7.75324	0.00391017	0.0203281
103911364	LOC103911364	7.66887	0.00907218	0.0414073
101884693	LOC101884693	7.65779	0.00310527	0.0167518
100536821	myt1b	7.62383	0.00724951	0.0343889
798430	tmsb1	7.5899	0.000193968	0.00178654
103909841	LOC103909841	7.581	0.00460294	0.0233549
101883146	ppp1r3aa	7.56384	0.00368857	0.019353
352918	opn4.1	7.52541	0.00643581	0.0312
393584	mtmr4	7.47518	0.00467849	0.0236496
100126140	zgc:173816	7.39936	0.00533759	0.0265075
100004921	LOC100004921	7.38108	0.00572065	0.0281516
100329582	si:ch211-211k8.4	7.35695	0.00103033	0.00676861
553712	zgc:112332	7.32673	0.00741541	0.0350268
566996	si:dkey-11k2.7	7.29986	0.00371617	0.0194762
570101	zgc:173570	7.26351	0.00876501	0.0402769
110438300	LOC110438300	7.26277	0.0105847	0.0469833
100034645	taar14l	7.26277	0.0105847	0.0469833
108190747	LOC108190747	7.25144	0.00517163	0.0258322
108180199	LOC108180199	7.1881	0.00882312	0.0404557
794165	slitrk2	7.16634	0.0102945	0.0459239
100536767	znfx1	7.12134	0.00343554	0.0182482
108183685	LOC108183685	7.05435	0.0104376	0.0464529
557257	col17a1a	6.9444	0.0097244	0.0438129
110440169	LOC110440169	6.9366	0.0068354	0.0328272
557772	si:ch211-250g4.3	6.93286	0.000976065	0.00650229
170581	cacna1c	6.72495	0.00979539	0.0440669
403140	tlr20.2	6.67763	0.00760495	0.0357882
325675	col1a1b	6.65125	0.00726155	0.034403
101886044	LOC101886044	6.62803	0.00999158	0.0447942
108190117	LOC108190117	6.61485	0.00626922	0.0304984
108191042	LOC108191042	6.6053	0.00675397	0.0325021
566781	aim1b	6.5296	0.009828	0.0441863
562657	pimr117	6.5006	0.0104182	0.0463885
101882959	LOC101882959	6.47849	0.00996287	0.0446867
100537993	LOC100537993	6.47459	0.00208644	0.0120775
100001684	ttn.1	6.23066	0.00294492	0.0160606
322056	sulf2b	6.21433	0.00110363	0.00716318
569213	tmem121b	6.14822	0.0109551	0.0484038
100034626	si:dkey-19f23.1	6.0811	0.00781219	0.0365908
110440114	LOC110440114	5.97369	0.00837329	0.0387022
110438198	LOC110438198	5.78114	0.00952906	0.043098
100535728	LOC100535728	5.76769	0.00580883	0.0285262
560210	hsp70l	5.69171	0.00342373	0.0182003
336655	icn	5.56397	0.00172534	0.0103444
677742	lgals3bpa	5.52106	0.00927928	0.0421494
101884166	LOC101884166	5.36496	0.00619174	0.030141
797387	ftr06	4.99624	0.00779833	0.0365349
393317	diabloa	4.37337	0.00581236	0.0285287
322462	sult6b1	4.32111	0.00903428	0.0412541
393108	cyp2p6	-4.926	0.0103657	0.0461654
558182	igf2bp1	-5.00564	0.00412403	0.0212609
406519	slc10a3	-5.01112	0.011062	0.0488242
792516	nfil3-2	-5.03141	0.00652923	0.031581
368274	slc16a1b	-5.12193	0.0107408	0.0475678
560807	adcy6b	-5.20777	0.00939824	0.042608
100006417	tcf20	-5.24457	0.00972644	0.0438129
641419	slc16a7	-5.30463	0.0101771	0.0454969
573084	tbx2a	-5.33469	0.00979679	0.0440669
100003994	zgc:162198	-5.34054	0.0027525	0.0151728
60309	robo2	-5.34769	0.00865726	0.0398495
556544	si:dkey-199f5.8	-5.35383	0.0102387	0.0457288
100170822	zgc:173693	-5.38943	0.00709547	0.0338021
406308	grb2b	-5.39277	0.00683174	0.0328259
100003661	si:ch1073-416d2.3	-5.40122	0.00781861	0.0365937
100331639	LOC100331639	-5.49517	0.00538687	0.0267312
406322	poc1a	-5.54596	0.0059725	0.0292013
797829	flr	-5.54744	0.0107627	0.0476402
399477	arf2a	-5.55839	0.00788274	0.0368302
573209	cry1ba	-5.59724	0.0076505	0.0359579
767754	cenpe	-5.6155	0.00343562	0.0182482
567359	cenph	-5.6281	0.0112531	0.0495128
404730	mao	-5.63266	0.00701465	0.0335182
101883659	LOC101883659	-5.65791	0.00101647	0.00669844
393923	zfand5b	-5.69976	0.00427511	0.0219146
393634	trappc6bl	-5.7264	0.00245241	0.0138161
101883563	LOC101883563	-5.75166	0.00947791	0.0428974
449818	bace2	-5.76313	0.00995063	0.0446423
393711	abi1a	-5.79684	0.00981507	0.0441387
553508	ugt8	-5.81192	0.00959918	0.0433427
792865	glg1a	-5.82548	0.0107564	0.0476259
503531	zgc:113518	-5.84561	0.0101518	0.0454478
794952	LOC794952	-5.85182	0.00810339	0.0376534
558395	xpo1a	-5.85769	0.0109651	0.0484366
393850	dhx38	-5.86114	0.00937101	0.0424948
30242	mest	-5.86304	0.0107647	0.0476402
447813	pdxdc1	-5.87647	0.00933281	0.0423519
777635	plod1a	-5.87893	0.00770447	0.0361486
393549	asah1b	-5.89515	0.00923405	0.0419742
450061	gins1	-5.92119	0.00781794	0.0365937
378847	mtr	-5.92281	0.00821782	0.0380765
100331484	LOC100331484	-5.93155	0.00271931	0.015016
333957	ndel1b	-5.9594	0.00669953	0.0322975
794841	plin2	-5.96762	0.00253844	0.0142222
445225	uevld	-5.98032	0.00878464	0.0403324
573024	lpp	-5.98595	0.0112288	0.0494514
445405	sars	-5.98607	0.00393078	0.0204202
57969	copz2	-5.98809	0.00817258	0.0379318
561747	plcg2	-5.99353	0.00801958	0.0373039
562780	strn4	-5.99955	0.00956996	0.0432417
562786	si:dkeyp-94b4.1	-6.01612	0.0101904	0.0455456
541508	zgc:113340	-6.02129	0.00791461	0.0369154
393968	zgc:55733	-6.03521	0.00900264	0.0411493
567465	zfr2	-6.04526	0.0113301	0.0498399
436798	rpp38	-6.06075	0.00662914	0.0320071
568080	stk35	-6.06668	0.00990236	0.0444968
406523	dusp16	-6.06793	0.00785803	0.0367329
405851	spast	-6.06841	0.00935875	0.0424493
565026	tgfbrap1	-6.09791	0.01033	0.0460391
570298	fbxl18	-6.10037	0.00546944	0.0270459
562455	arhgef12a	-6.10333	0.00895472	0.0409798
558410	ubiad1	-6.10492	0.00678011	0.0326196
569471	chd7	-6.12488	0.00257395	0.0143895
445403	uspl1	-6.12643	0.00696082	0.0332945
445480	xrcc1	-6.13071	0.00824991	0.0381972
564788	ttc19	-6.15658	0.00564259	0.0277891
678613	h2afy	-6.15997	0.0088094	0.0404123
100536657	LOC100536657	-6.16038	0.0103544	0.046126
553062	si:ch73-70c5.1	-6.16205	0.00623548	0.0303461
569632	tmem242	-6.16288	0.00790334	0.0368719
557239	antxr2a	-6.16725	0.00854185	0.0393852
550140	ccdc9	-6.16998	0.00482658	0.0243074
30751	pcmt	-6.17098	0.0068334	0.0328259
492463	neil3	-6.17338	0.00511945	0.0256189
562064	camk2b1	-6.17838	0.00704435	0.0336092
555951	kansl3	-6.19071	0.00735063	0.0347641
553346	psme4b	-6.19424	0.00818552	0.037964
560444	rnf10	-6.20028	0.00740289	0.0349851
405757	oclna	-6.20494	0.00406399	0.0210142
406793	med25	-6.20681	0.00577134	0.0283568
555452	taf1	-6.20901	0.00515702	0.0257661
555279	tmem209	-6.21294	0.00634727	0.0308426
333980	xpo6	-6.22337	0.00875155	0.0402346
321166	apobb.1	-6.23807	0.00249084	0.0139868
564004	usp45	-6.23839	0.0094494	0.042799
570149	zmym2	-6.23855	0.00540238	0.0267969
798920	igfbp2b	-6.24204	0.00555098	0.027402
393281	ctage5	-6.25382	0.00692125	0.0331639
393254	trim47	-6.26631	0.00583203	0.0285882
393618	pex13	-6.27874	0.0043998	0.0224747
558020	xpot	-6.289	0.00148086	0.00909151
560305	fgd1	-6.29004	0.00781675	0.0365937
436967	prcp	-6.30788	0.00544929	0.0269666
569006	upf2	-6.31185	0.00464472	0.0235102
559700	zgc:153913	-6.324	0.00519584	0.0259327
431765	nfil3-6	-6.32789	0.00644023	0.0312063
30754	ppardb	-6.33123	0.0072289	0.0342997
567537	cxcl20	-6.33574	0.0046314	0.0234496
565251	mrs2	-6.34384	0.00532618	0.0264578
337414	brd8	-6.36927	0.00540295	0.0267969
497376	kntc1	-6.37245	0.0057481	0.0282719
569147	tmem97	-6.37895	0.00511873	0.0256189
393338	abhd14b	-6.38357	0.00663233	0.0320143
406602	egln3	-6.38951	0.00635971	0.0308872
334055	taf5l	-6.3946	0.0040356	0.0208846
100002196	si:ch211-235e9.8	-6.39577	0.000105523	0.00112147
368352	cyp2y3	-6.39773	0.00495821	0.0248975
100141368	waplb	-6.39791	0.00402227	0.020827
337153	zgc:77151	-6.39803	0.0035753	0.0188818
436881	rgp1	-6.41682	0.00718661	0.0341761
767649	saraf	-6.41795	0.00386627	0.0201272
553661	homer2	-6.41797	0.00581122	0.0285287
558153	ap2a1	-6.4246	0.00889174	0.040721
405856	wrnip1	-6.42543	0.00361688	0.0190613
406667	pi4k2a	-6.43249	0.00431682	0.0220912
560957	si:ch211-127d4.3	-6.4331	0.00339057	0.0180443
325540	sppl2	-6.43405	0.00378205	0.0197668
394138	asns	-6.4472	0.00119014	0.00760232
100331041	trib2	-6.44732	0.00430844	0.0220675
334682	wdr48b	-6.46721	0.00357228	0.0188735
494080	tmprss2	-6.46803	0.00402115	0.0208269
393290	cog6	-6.46942	0.00455433	0.0231517
393632	mlh1	-6.46993	0.0035338	0.0186963
103910002	LOC103910002	-6.47095	0.0109035	0.0481982
567667	slc12a7b	-6.49448	0.00670517	0.0323165
447869	tmod2	-6.49818	0.011048	0.04878
323226	wsb1	-6.51025	0.00412704	0.0212707
558947	rad54l2	-6.52338	0.00754768	0.035554
497312	cobl	-6.5253	0.00920239	0.0418704
100009659	patl1	-6.56224	0.0010207	0.00671981
393524	zgc:65811	-6.56416	0.0100427	0.0449811
566775	fam208ab	-6.57847	0.00810464	0.0376534
103911969	LOC103911969	-6.59153	0.00282821	0.0154999
569866	si:ch211-161h7.5	-6.59387	0.00943777	0.0427566
445393	ppp1r12a	-6.59842	0.0110479	0.04878
393508	mff	-6.59926	0.00338222	0.01801
564098	pof1b	-6.60371	0.00259201	0.0144606
571727	baz1b	-6.60452	0.00328088	0.0175542
564706	noa1	-6.60624	0.000857652	0.00585974
322581	trabd	-6.61219	0.00345773	0.0183348
449653	stk25a	-6.61323	0.00517724	0.0258467
406520	tmem43	-6.6154	0.00970281	0.0437377
393457	zgpat	-6.61759	0.000709268	0.00502535
405821	rab5b	-6.62009	0.00366671	0.019281
101886002	LOC101886002	-6.62215	0.00952358	0.0430835
558662	xpo5	-6.62646	0.00531021	0.0263867
101885921	LOC101885921	-6.62674	0.00958963	0.0433202
407679	topbp1	-6.63018	0.00291025	0.0158898
334446	heatr1	-6.64916	0.00299637	0.0162849
100136857	cep70	-6.65536	0.00347799	0.0184371
678552	f9b	-6.65882	0.0031482	0.0169388
751650	fam169aa	-6.66247	0.0103009	0.0459312
568471	zbtb37	-6.66999	0.0104623	0.046539
558346	slc20a2	-6.67029	0.00367374	0.0193073
565544	phf21ab	-6.67534	0.0102213	0.0456726
406783	upf1	-6.68	0.00431774	0.0220912
503744	nfybb	-6.68035	0.00407969	0.0210839
562466	LOC562466	-6.6831	0.00828864	0.038339
553483	haus7	-6.68834	0.00384298	0.020019
561891	minpp1a	-6.68983	0.00351618	0.0186186
110439041	LOC110439041	-6.69098	0.00824607	0.0381887
334932	mdm4	-6.69156	0.00366423	0.0192733
393227	usp44	-6.69164	0.0031384	0.0168969
794083	pdk2a	-6.69295	0.00411757	0.0212334
324468	zdhhc6	-6.6984	0.0028196	0.0154617
560884	mier3a	-6.70003	0.00370707	0.0194393
323632	itm2ba	-6.70165	0.00353799	0.0187132
110437717	LOC110437717	-6.70225	0.00827439	0.0382825
101885037	LOC101885037	-6.71035	0.00897827	0.0410478
334306	msto1	-6.71771	0.00258637	0.0144419
373871	grk7b	-6.72146	0.0102455	0.0457486
368635	osgepl1	-6.72181	0.00338091	0.0180081
550421	znf367	-6.73313	0.00505038	0.0253201
562445	arl8bb	-6.73314	0.00770634	0.0361486
557680	plpp3	-6.73415	0.00948763	0.0429311
503514	angptl2b	-6.7394	0.00052145	0.00390028
569455	kpnb3	-6.74086	0.00470881	0.0237775
317763	ttk	-6.74666	0.00422928	0.0217141
326923	rab28	-6.74857	0.00304056	0.0164496
403028	slc31a1	-6.75386	0.00253839	0.0142222
100538044	LOC100538044	-6.75481	0.00783095	0.0366424
560645	gdpd5b	-6.75513	0.0106561	0.0472369
100536140	poldip3	-6.7581	0.00321114	0.0172395
393571	cxxc1a	-6.76007	0.00841601	0.0388712
406742	cmtr2	-6.76116	0.0100302	0.044946
557884	slc16a8	-6.77222	0.00955599	0.0431889
554650	bnip3lb	-6.77477	0.00234669	0.0133195
641502	zgc:123258	-6.77732	0.00856199	0.0394493
751678	zgc:153044	-6.7793	0.00754768	0.035554
368686	slc39a13	-6.78131	0.00902365	0.0412354
562348	supt16h	-6.78181	0.00511059	0.0255881
101885668	LOC101885668	-6.78528	0.00714564	0.0339898
450041	ccdc113	-6.7856	0.00852694	0.039326
100148296	si:dkey-194g4.1	-6.78683	0.00935124	0.0424254
336679	csde1	-6.79311	4.27372e-05	0.00056662
799294	cbx6a	-6.7996	0.00243842	0.0137577
324090	acbd6	-6.80257	0.0091559	0.0416891
100148868	si:ch211-71m22.3	-6.80614	0.00914064	0.0416595
100331492	LOC100331492	-6.80739	0.00687398	0.0329624
561960	si:dkey-229e3.2	-6.80959	0.00784668	0.0366979
678616	mcph1	-6.80983	0.00855829	0.0394493
692125	fanca	-6.81151	0.0102854	0.0459159
562867	mavs	-6.8163	0.0040159	0.0208111
557679	mapre2	-6.81713	0.00954695	0.0431583
108181592	LOC108181592	-6.81935	0.00959217	0.0433214
550603	mhc1laa	-6.82502	0.00838256	0.0387356
101886356	LOC101886356	-6.82791	0.00730136	0.0345656
751594	rassf6	-6.82893	0.0093299	0.0423489
565797	lrp1ab	-6.83271	0.00206391	0.011977
100333618	LOC100333618	-6.83439	0.00785081	0.0367082
103909514	si:ch73-221f6.1	-6.83563	0.0072036	0.0342225
563643	mms19	-6.83591	0.00238001	0.0134884
791150	gripap1	-6.83746	0.0080173	0.0373025
334240	zcchc10	-6.83947	0.00280062	0.0153932
570069	si:ch211-207d6.2	-6.84044	0.00796104	0.0370863
447895	gpx1b	-6.84202	0.0077611	0.0363965
569507	smyd3	-6.84295	0.00276871	0.0152533
797305	LOC797305	-6.84434	0.00669701	0.0322959
436981	pde6d	-6.85316	0.00654075	0.0316206
100536464	LOC100536464	-6.85474	0.00766193	0.0359769
140815	cebpa	-6.85664	0.00514401	0.02572
100126028	fam177a1	-6.85702	0.0029088	0.0158864
570225	dhx40	-6.86011	0.00176108	0.0105121
100318080	tfap4	-6.8617	0.00221352	0.0126889
572649	bbox1	-6.87623	0.00301157	0.0163422
560313	cul4b	-6.87716	0.00336227	0.017934
445093	tmed1a	-6.87934	0.00831156	0.0384356
100073342	f2rl1.2	-6.87953	0.00915056	0.0416847
569210	atxn2	-6.8807	0.00183954	0.0109075
573644	cldn15a	-6.88354	0.0101699	0.0454863
449859	odf2b	-6.88409	0.00614316	0.0299199
114452	blzf1	-6.8849	0.0068171	0.0327726
405870	ucmab	-6.8913	0.0107054	0.0474332
553083	rbbp9	-6.89141	0.00463151	0.0234496
494085	pink1	-6.89372	0.00946879	0.0428664
566891	crybb1l3	-6.89407	0.0102318	0.0457088
406819	chia.3	-6.89637	0.0101754	0.0454969
100007222	tctn1	-6.89714	0.00893993	0.0409219
360144	mapk1	-6.91358	0.00929338	0.0422033
569212	tecpr2	-6.92008	0.0104674	0.046539
567452	grk5l	-6.93693	0.00367494	0.0193082
799470	zgc:171727	-6.93769	0.00915594	0.0416891
550286	hrasa	-6.94521	0.00920989	0.0418945
334628	boc	-6.94562	0.0108029	0.0477869
327046	bri3bp	-6.94822	0.00582247	0.0285636
321218	pigq	-6.94909	0.00173662	0.0103918
567413	sox5	-6.95108	0.0105636	0.046922
504078	sod3a	-6.95362	0.00856186	0.0394493
563599	fam114a2	-6.95584	0.000586567	0.00430573
494490	slc6a9	-6.95672	0.00213791	0.0123302
550577	stx6	-6.96039	0.0068805	0.0329853
564685	nab1b	-6.9643	0.00612711	0.0298494
560627	LOC560627	-6.96687	0.00147417	0.00905925
564772	rest	-6.97055	0.00747454	0.0352621
492332	opa1	-6.97182	0.00204663	0.0119016
572323	si:ch211-160o17.4	-6.97191	0.00324127	0.017357
560785	wwc1	-6.97304	0.00827343	0.0382825
565429	hspg2	-6.97308	0.00766214	0.0359769
394009	srm	-6.97404	0.00195474	0.0114587
414848	rfng	-6.97545	0.006933	0.0332034
550425	b4galt1	-6.97624	0.00789214	0.0368407
792456	ovol1	-6.97778	0.00786027	0.0367343
64615	atp1a1a.4	-6.97913	0.00562351	0.0277023
405858	otud3	-6.97947	0.00183852	0.0109075
110439320	LOC110439320	-6.98716	0.00543925	0.0269417
562701	ahi1	-6.98963	0.00464964	0.0235289
503763	ywhae2	-6.99038	0.00783729	0.0366631
405818	cyyr1	-6.99083	8.47727e-05	0.000948113
561642	ubn2b	-6.99267	0.00990645	0.0444968
402903	raly	-6.99312	0.00719345	0.0341829
337771	zgc:162858	-6.99348	0.00751114	0.0354171
553000	si:dkeyp-19e1.3	-6.99416	0.00871634	0.0400922
334292	asun	-6.99508	0.00196053	0.011482
550511	klc4	-6.99891	0.00547028	0.0270459
393253	neil1	-7.00437	0.000439974	0.00339818
566766	kif1ab	-7.00559	0.00745839	0.0351947
556273	ddx20	-7.0064	0.00189075	0.0111526
795635	vhll	-7.00776	0.00559349	0.0275688
436832	slc35f6	-7.00839	0.00197977	0.0115801
567241	lepr	-7.0138	0.00605501	0.0295666
321937	frmd6	-7.01674	0.00192802	0.0113407
30394	dbx1a	-7.01758	0.00972101	0.0438093
334386	mbd1b	-7.01779	0.00285044	0.0156037
503596	mif4gdb	-7.01835	0.0068662	0.0329624
565975	hpgd	-7.0234	0.00881395	0.0404234
100006062	si:ch73-193c12.2	-7.02588	0.00878849	0.0403359
566378	LOC566378	-7.02665	0.007627	0.0358563
100002257	si:dkeyp-2e4.3	-7.02739	0.00599385	0.0292981
359838	slc34a2b	-7.02806	0.00765964	0.0359769
100005981	ppp2r5ca	-7.02936	0.00776485	0.0364051
768134	si:dkey-184p18.2	-7.03069	0.00586585	0.0287317
565498	ube2s	-7.03359	0.00153445	0.00938708
393816	rabgef1	-7.03363	0.00292481	0.0159647
447944	fabp11a	-7.03409	0.00505672	0.0253451
415106	puraa	-7.036	0.00996655	0.0446926
100329262	si:ch73-213k20.5	-7.03635	0.00702292	0.0335419
447815	rimkla	-7.03905	0.00169206	0.0101771
798632	myl6	-7.03998	0.0013126	0.00823188
326825	gna13a	-7.04135	0.00165802	0.0100137
431759	prss35	-7.04167	0.00945909	0.0428327
436650	ccdc62	-7.04323	0.0052415	0.0261124
100037365	zgc:162611	-7.04487	0.00704193	0.0336062
407734	gpm6ab	-7.0459	0.00255332	0.0142911
100537765	LOC100537765	-7.04666	0.00530324	0.0263645
565922	ift46	-7.04911	0.00574029	0.0282408
100093706	rab8b	-7.05345	0.00725215	0.0343928
550484	leprot	-7.05645	0.00204544	0.0118984
30298	jak2b	-7.05679	0.00266626	0.0147964
555606	bora	-7.05972	0.00527409	0.0262403
108182861	LOC108182861	-7.06323	0.00896771	0.0410194
336492	ptgdsb.1	-7.06702	0.00484708	0.0243976
393456	mvb12a	-7.068	0.00667823	0.0322195
110437872	LOC110437872	-7.06885	0.00765521	0.0359711
562114	si:ch211-253b8.2	-7.07119	0.00700889	0.033504
393137	nelfb	-7.07189	0.00188379	0.0111185
100537733	LOC100537733	-7.07619	0.00471729	0.023814
799923	si:ch211-208h16.4	-7.07719	0.0092123	0.0418954
100034417	golt1ba	-7.07882	0.00818321	0.0379626
568904	eef2a.2	-7.08	0.00630189	0.0306457
565971	etnk1	-7.08048	0.00203006	0.0118198
563531	mllt11	-7.08406	0.00674807	0.032482
323563	bnip3la	-7.0865	0.00461896	0.0234174
368489	fam101a	-7.09073	0.0079643	0.0370924
606612	sdhaf1	-7.09184	0.0058269	0.0285705
103910141	LOC103910141	-7.09185	0.00643431	0.0312
492341	pcf11	-7.09507	0.00154604	0.00943966
58145	bmpr1aa	-7.09542	0.00159186	0.00966649
100147955	si:dkey-77f5.4	-7.0956	0.00711146	0.0338527
448949	cnot1	-7.10746	0.00245488	0.0138258
100003490	zgc:162898	-7.10756	0.00449049	0.0228886
562628	tbc1d10ab	-7.10778	0.00687336	0.0329624
100332089	ypel5	-7.11159	0.00838991	0.0387601
565063	mtmr9	-7.11243	0.00820577	0.0380393
100329854	stk39	-7.11536	0.00678628	0.032641
368504	itsn1	-7.11849	0.00142088	0.0087687
436824	nsmce1	-7.12246	0.00719192	0.0341829
557719	tmem131	-7.12525	0.00916696	0.0417192
449999	ccdc149a	-7.12758	0.00687154	0.0329624
445066	usb1	-7.12808	0.00221405	0.0126889
100073343	rapgef5b	-7.12859	0.00479389	0.0241732
405891	esrra	-7.13149	0.00111315	0.00721018
566352	arid2	-7.13525	0.00609465	0.0297147
447865	zgc:92481	-7.13595	0.00779559	0.0365349
569719	nagpa	-7.13651	0.00544478	0.026962
407707	terf2ip	-7.13665	0.0048775	0.0245377
101883655	arhgef37	-7.13696	0.00722184	0.0342748
557758	znf451	-7.1385	0.00328543	0.0175736
100873093	nfe2l2b	-7.1416	0.00678938	0.0326476
100536075	LOC100536075	-7.1429	0.00523584	0.0260911
406712	pias4a	-7.14309	0.00208423	0.0120684
393766	rbm18	-7.14535	0.0016186	0.00981313
103909509	LOC103909509	-7.14831	0.00693495	0.0332043
553668	galnt7	-7.14911	0.00561522	0.0276686
556048	si:ch211-113e8.3	-7.14954	0.00890699	0.040781
553769	tpd52l1	-7.1513	0.00119674	0.00763117
30471	qkia	-7.15142	0.00195164	0.0114512
100321895	si:dkey-29d5.2	-7.1525	0.00581807	0.0285494
415133	mafk	-7.1526	0.00710852	0.0338472
562372	snx18a	-7.15312	0.00114601	0.00738762
449821	pex10	-7.15776	0.00630879	0.0306714
108191950	si:dkeyp-2e4.7	-7.16197	0.00651218	0.0315066
100034534	si:dkey-23a23.2	-7.16244	0.00635687	0.0308813
561117	atp6v0a2b	-7.1666	0.00323369	0.0173262
100537949	LOC100537949	-7.16662	0.00742402	0.03505
567366	prr11	-7.16963	0.00117079	0.00749637
259260	mst1	-7.17284	0.00247335	0.0139133
799312	iqcc	-7.17354	0.00493286	0.0247834
447930	mylpfb	-7.17664	0.00557573	0.0274884
555349	zyg11	-7.17949	0.0104684	0.046539
565385	zgc:172341	-7.18616	0.00427685	0.0219176
664765	lipt2	-7.18924	0.00436225	0.0223009
664766	zgc:123105	-7.19104	0.0015874	0.0096456
569348	h6pd	-7.19325	0.00163971	0.00992838
567100	kiz	-7.19613	0.00886207	0.0406146
571996	zmp:0000000529	-7.19729	0.00448334	0.0228583
334161	alg1	-7.19747	0.00739733	0.0349675
114436	dusp5	-7.19801	0.000998235	0.00660816
100005596	si:dkeyp-115e12.6	-7.19893	0.00546187	0.0270184
560514	osbpl11	-7.19977	0.00730676	0.0345825
405859	arih1l	-7.20221	0.00789277	0.0368407
100885784	amer1	-7.2159	0.00687363	0.0329624
100538306	si:ch73-181d5.4	-7.2162	0.00541735	0.0268403
405826	ift122	-7.21662	0.00520144	0.0259538
556421	aff4	-7.21965	0.00595179	0.029115
492502	plekha8	-7.22424	0.00659726	0.0318775
564882	plscr3a	-7.22755	0.00664118	0.0320488
100001485	tmem187	-7.22802	0.000960072	0.00641606
571252	adam19b	-7.23243	0.00694463	0.0332339
796473	tp53i3	-7.23269	0.00379614	0.019835
569047	foxp1b	-7.23304	0.00521896	0.0260206
402935	chm	-7.23483	0.00121765	0.00772896
393289	tmem57a	-7.23564	0.00816902	0.0379246
553299	zgc:162509	-7.23638	0.0069281	0.0331883
100319387	fbxo4	-7.23756	0.00550726	0.0272145
556815	nudt13	-7.23771	0.00400942	0.0207945
324961	sgcd	-7.23894	0.00880504	0.0404021
559560	hykk.2	-7.23976	0.00368375	0.0193331
100150672	cbx8a	-7.24164	0.00903083	0.0412483
100330838	LOC100330838	-7.24174	0.0056792	0.0279621
553308	LOC553308	-7.24335	0.00384123	0.0200154
557919	adpgk	-7.24387	0.00608954	0.0297045
406500	akap8l	-7.24493	0.00126384	0.00797888
103910001	LOC103910001	-7.25006	0.00482792	0.0243077
445211	zgc:100997	-7.25337	0.00534329	0.0265288
100148025	si:dkey-119m17.2	-7.25454	0.00259491	0.0144725
394160	bokb	-7.25763	0.00649567	0.0314428
323089	ctdspl2b	-7.25801	0.00457726	0.0232371
561469	atp6v0a2a	-7.26228	0.00618397	0.0301109
436872	sult1st6	-7.26529	0.00368157	0.0193323
558402	anapc7	-7.26792	0.00129764	0.00814883
569067	faah	-7.26938	0.00515234	0.0257495
100002333	si:dkeyp-2e4.6	-7.26966	0.00825833	0.0382268
100007463	tle3b	-7.2698	0.00114584	0.00738762
792921	odf2a	-7.27204	0.00661344	0.0319475
324781	bloc1s5	-7.27249	0.000871908	0.00592722
557875	smarcad1a	-7.273	0.00221348	0.0126889
555733	nemp1	-7.27495	0.00111095	0.00719838
101886441	si:dkey-121j17.6	-7.2786	0.00728516	0.0345062
565062	tor1	-7.27965	0.00265995	0.0147701
494079	iqcb1	-7.28072	0.00410548	0.0211883
569700	usp16	-7.28247	0.00136435	0.00846399
436688	vps26bl	-7.28293	0.00416686	0.02147
30719	gbp	-7.2838	0.000235261	0.00206737
110438921	LOC110438921	-7.28525	0.00344718	0.018289
564754	nat8l	-7.2858	0.00885501	0.0405921
550458	tubb6	-7.28644	0.00693887	0.0332147
569999	snrnp35	-7.28925	0.00370668	0.0194393
554836	cry1ab	-7.28986	0.00643729	0.0312
100000190	si:ch1073-440b2.1	-7.28997	0.0055584	0.0274315
751830	st8sia7.1	-7.29233	0.00494891	0.0248574
335448	wu:fj13e08	-7.29568	0.00395794	0.0205557
100034581	ctnnal1	-7.29854	0.00794252	0.0370182
562738	dpf3	-7.3014	0.00653518	0.0316017
792398	ube3a	-7.30466	0.0013376	0.00834172
100001781	nfkbiz	-7.30966	0.00500955	0.025122
559576	cgref1	-7.31114	0.00541119	0.0268238
103909277	aunip	-7.3127	0.00642967	0.031187
100037378	ufsp1	-7.31427	0.00557288	0.0274847
497562	pnkd	-7.31569	0.00335013	0.0178743
450026	tspan5a	-7.31782	0.00343945	0.0182634
100333761	spag9b	-7.32242	0.00634044	0.0308173
100329788	si:ch73-217n20.1	-7.32317	0.00902676	0.0412397
100330060	jmjd8	-7.32606	0.00327821	0.0175449
100003679	keap1b	-7.32668	0.000909588	0.00615247
30310	tcf3a	-7.32738	0.00422375	0.0216982
368924	fkbp5	-7.32777	0.00136966	0.00848861
100007371	c1ql4l	-7.3289	0.00409065	0.0211291
402799	degs2	-7.32992	0.00725679	0.0343976
566826	si:ch73-257c13.2	-7.33127	0.00577052	0.0283568
406794	ube2j1	-7.33174	0.00431017	0.0220684
437013	eef2k	-7.33264	0.00166933	0.010068
558023	si:ch211-227n13.3	-7.33317	0.00330559	0.0176683
406285	chaf1b	-7.33465	0.00117704	0.00753131
323299	atrx	-7.33815	0.000105436	0.00112147
558609	si:dkey-73n10.1	-7.33893	0.00406509	0.0210142
100073345	lhpp	-7.34217	0.00544998	0.0269666
101884924	slc38a3b	-7.3424	0.00398398	0.0206796
768124	ints9	-7.34401	0.000859097	0.00586143
324283	hnf1bb	-7.34451	0.00451525	0.0229715
563633	smurf2	-7.34612	0.0057771	0.0283777
449958	tnip1	-7.34657	0.00441675	0.0225491
570159	kcnk5a	-7.3506	0.00506183	0.0253641
101882950	LOC101882950	-7.35242	0.00557354	0.0274847
100148686	znf1010	-7.3529	0.0033731	0.0179716
561689	magi3a	-7.35463	0.00364917	0.0192055
564551	rexo1	-7.35506	0.0037534	0.0196442
553657	rab12	-7.36061	0.00700992	0.033504
562846	zc3h14	-7.36752	0.00138252	0.00856268
570852	supv3l1	-7.37043	0.00104414	0.00684746
692277	arhgap10	-7.37683	0.00278582	0.0153386
550229	sncga	-7.37751	0.00373589	0.019558
101883704	LOC101883704	-7.3781	0.00541612	0.0268403
445077	fkbp14	-7.37846	0.00301209	0.0163422
101887158	tmem176l.3a	-7.38013	0.00462862	0.0234485
557842	fam120c	-7.38027	0.00531048	0.0263867
445146	otud5b	-7.38292	0.000939206	0.0063038
100001643	si:ch73-7i4.2	-7.38446	0.00364548	0.019196
560242	pigu	-7.3846	0.00726026	0.034403
553418	ppargc1a	-7.38534	0.00431095	0.0220684
326283	smad3b	-7.38685	0.00584479	0.0286434
572785	sf1	-7.38924	0.00212842	0.0122884
108181080	LOC108181080	-7.39046	0.00336576	0.0179476
406380	zgc:63694	-7.39229	0.00299484	0.0162812
791773	gpr39	-7.39272	0.00092604	0.00624146
110439826	LOC110439826	-7.39731	0.00375737	0.0196595
550541	nudt18	-7.3974	0.0064158	0.0311277
559569	egln2	-7.40246	0.00520602	0.0259698
402960	tex264a	-7.4046	0.00340062	0.0180927
100536670	LOC100536670	-7.40782	0.00307626	0.0166332
794762	zgc:173624	-7.40798	0.00793831	0.0370077
100005700	stim1b	-7.4098	0.005276	0.0262429
110439729	donson	-7.41179	0.00410389	0.0211883
100333012	LOC100333012	-7.4132	0.00909687	0.0414899
561202	si:ch73-127m5.2	-7.41484	0.00294916	0.0160791
415219	rab1bb	-7.41755	0.00087373	0.00593748
81884	ncoa2	-7.41876	0.00386793	0.0201272
100330435	apobb.2	-7.42466	0.00424574	0.0217876
555970	snx14	-7.42944	0.000842213	0.00577091
450038	eef2kmt	-7.42968	0.0066975	0.0322959
567420	slc7a10a	-7.43455	0.00524921	0.026144
559426	si:dkey-246g23.4	-7.43734	0.00513597	0.0256947
799220	si:dkey-56d12.4	-7.443	0.00272889	0.0150535
323269	zbtb16a	-7.44546	0.00450112	0.0229242
570705	ldlrad3	-7.44682	0.00510045	0.025544
30113	skib	-7.45077	0.00461072	0.0233882
101887128	mbd4	-7.45281	0.0035973	0.0189792
100004180	LOC100004180	-7.45346	0.00514352	0.02572
445054	zgc:92113	-7.45422	0.0053823	0.0267155
561201	znf646	-7.45695	0.00719136	0.0341829
559334	dnm2a	-7.46521	0.00310339	0.0167464
767725	rabggta	-7.46766	0.00104851	0.00686894
794624	si:ch73-215d9.1	-7.47754	0.0030045	0.0163197
553792	fpgt	-7.47765	0.00868696	0.0399734
337397	tmem30aa	-7.47914	0.00451109	0.0229627
100001148	oxld1	-7.47986	0.00468351	0.0236686
414929	ift57	-7.48125	0.00281826	0.0154588
553944	ugcg	-7.48134	0.00462881	0.0234485
286829	dag1	-7.48331	0.0033312	0.0177833
100150029	si:ch211-207k7.4	-7.48373	0.00445835	0.0227492
442930	ctdp1	-7.485	0.0046531	0.023537
393187	atp5s	-7.48505	0.00462701	0.0234485
406779	tax1bp3	-7.48886	0.000881904	0.00598659
798375	apln	-7.49081	0.00964409	0.0435248
100001296	zgc:174268	-7.49169	0.00262051	0.0145938
337459	cfap97	-7.49488	0.00399338	0.0207227
558202	LOC558202	-7.49507	0.00540827	0.0268163
103909406	LOC103909406	-7.49528	0.00357946	0.0188904
492359	zgc:91976	-7.49926	0.00360448	0.0190065
100334830	kynu	-7.49956	0.00128595	0.00809692
570999	chn2	-7.49977	0.00301634	0.0163512
402977	tmem45b	-7.49991	0.00439678	0.0224653
553298	trmt1	-7.5023	0.0010177	0.00670425
561824	erich2	-7.50283	0.0026926	0.0148989
450055	fbxl3b	-7.50394	0.00256782	0.0143637
100004136	ptdss2	-7.50644	0.00361106	0.0190359
768142	socs5a_1	-7.50723	0.00476233	0.0240259
724017	crb3a	-7.5125	0.00322729	0.0172968
436910	tmem53	-7.51345	0.00382372	0.0199516
317732	scfd1	-7.51412	0.00144416	0.00889791
560275	nuak2	-7.51586	0.00522088	0.0260233
799840	btr33	-7.51629	0.00278777	0.0153449
100537153	rbpms	-7.51698	0.00401338	0.0208037
100534700	wdr25	-7.52068	0.00352239	0.0186463
570901	smug1	-7.52137	0.00499485	0.0250616
492462	yif1b	-7.52182	0.0027939	0.0153652
504044	st3gal4	-7.5226	0.0041854	0.0215489
393811	golga1	-7.53248	0.00302734	0.0163874
445396	rbbp6	-7.53681	0.000782627	0.00545335
553685	cyb5r4	-7.53856	0.00435996	0.0222952
768145	zgc:152938	-7.53955	0.00370935	0.0194459
572623	tango6	-7.53969	0.00155206	0.00946142
792889	parl	-7.54137	0.00475903	0.0240183
562301	akip1	-7.54299	0.00314887	0.0169388
323052	zgc:165515	-7.54405	0.00241537	0.0136683
570926	lzts2a	-7.54721	0.00383711	0.0199994
334465	ccnt1	-7.54767	0.00382213	0.0199516
100003419	abhd17ab	-7.54796	0.00248068	0.0139422
556229	aass	-7.5492	0.00330593	0.0176683
110437792	LOC110437792	-7.55179	0.00485002	0.024406
101883031	LOC101883031	-7.55363	0.00411707	0.0212334
556599	si:ch211-10d23.5	-7.55449	0.00354967	0.0187645
100534937	LOC100534937	-7.55777	0.00242813	0.0137053
553310	elmo3	-7.56308	0.00434204	0.0222096
447911	rsg1	-7.56396	0.00253876	0.0142222
569937	ckap2l	-7.5648	0.00288277	0.0157625
405797	aptx	-7.56501	0.00299356	0.016279
100004031	si:ch73-144d13.4	-7.56581	0.00402887	0.0208555
492506	pptc7a	-7.56694	0.00476307	0.0240259
393615	zgc:64201	-7.56744	0.00279475	0.0153655
100537473	si:ch211-261d7.3	-7.56862	0.0042691	0.0218897
447871	tmem14cb	-7.56887	0.00228828	0.0130545
563356	slc5a6a	-7.56899	0.00258417	0.0144338
563016	zgc:154006	-7.56991	0.00384724	0.0200357
449768	pttg1ipb	-7.57308	0.00420466	0.0216236
564515	si:ch211-121a2.2	-7.57322	0.00235136	0.013342
797781	zgc:162948	-7.5741	0.00225083	0.0128679
768200	mettl9	-7.5746	0.000939614	0.0063038
402926	fam126a	-7.57484	0.00489006	0.0245878
564359	pax1a	-7.57636	0.0022368	0.0127993
100149942	taf4a	-7.57645	0.00279105	0.015354
560856	kmt2ba	-7.5766	0.00256296	0.0143408
100007493	si:dkey-154b15.1	-7.57953	0.00322409	0.0172848
436875	zdhhc7	-7.58193	0.00363241	0.0191378
678603	st14a	-7.58246	0.0036589	0.0192506
571031	arhgef12b	-7.58364	0.00465373	0.023537
100005118	ankrd40	-7.58461	0.00244992	0.0138083
436740	adipor1a	-7.58666	0.00401216	0.0208031
334015	exoc3	-7.58831	0.000718444	0.00506988
266958	neurod4	-7.58868	0.00354933	0.0187645
393955	ankrd10a	-7.59026	0.000821458	0.00566764
550285	cdk10	-7.59316	0.00408373	0.0210991
544665	stc2a	-7.59316	0.00229557	0.0130842
334455	exd2	-7.59916	0.00341089	0.0181423
553276	rsu1	-7.59916	0.00309669	0.0167246
570779	p3h4	-7.59961	0.00230214	0.0131138
334474	taf3	-7.60056	0.00377939	0.0197584
337193	setd3	-7.60109	0.000938774	0.0063038
563806	plpp2a	-7.60354	0.00229077	0.0130647
352935	arntl1b	-7.60593	0.00367874	0.0193228
100529857	nup214	-7.60711	0.00261399	0.0145618
415184	msrb3	-7.6081	0.00364931	0.0192055
100329471	nudt7	-7.60852	0.00091545	0.00618549
568957	cenpj	-7.61035	0.00439147	0.0224443
562820	crfb6	-7.61222	0.000857438	0.00585974
103911241	LOC103911241	-7.61261	0.00230729	0.0131352
678556	cldn15b	-7.61312	0.00242135	0.0136858
791208	creg1	-7.61621	0.00232922	0.0132322
101886060	kdf1b	-7.61966	0.00274513	0.0151366
777765	gk5	-7.62033	0.00100482	0.00663093
322670	aco2	-7.62129	0.000177294	0.00166124
100330259	dusp8b	-7.62388	0.00418796	0.0215553
751670	arl9	-7.62585	0.00307804	0.0166381
548343	glb1	-7.62765	0.00372469	0.0195155
100332544	fermt1	-7.62788	0.00257834	0.0144098
553370	fibina	-7.62804	0.00220742	0.0126771
767707	zgc:153901	-7.63184	0.000501779	0.0037725
108183877	LOC108183877	-7.63213	0.00209562	0.0121269
100333660	dnaaf5_1	-7.63699	0.00205387	0.01194
572452	bmp1a	-7.6423	0.00223018	0.0127653
259186	pcdh10a	-7.64372	0.00551784	0.0272597
570390	apoc4	-7.64709	0.00281726	0.0154578
566362	tinf2	-7.65103	0.00425652	0.021837
692316	atxn7l2a	-7.65236	0.00280286	0.0154011
550445	acta1a	-7.65351	0.00526789	0.0262163
568757	nt5dc1	-7.65459	0.00420226	0.0216172
494048	tspan5b	-7.65592	0.00460106	0.0233517
325296	phf12b	-7.66154	0.00423027	0.0217141
492692	tmem161a	-7.66186	0.00200597	0.0117047
793290	spred2b	-7.66315	0.00482586	0.0243074
799608	ccnd2a	-7.6642	0.000828672	0.00570702
571870	sec24c	-7.66514	0.00055375	0.00409658
497649	tcf7	-7.66944	0.00221415	0.0126889
386994	rab11al	-7.67518	0.00219734	0.0126307
791162	trappc12	-7.67519	0.00557258	0.0274847
562607	tnpo1	-7.67596	0.00248285	0.0139502
114834	tfe3a	-7.67682	0.00200809	0.0117135
100004261	map3k14a	-7.67722	0.00280951	0.0154242
100126026	zgc:173548	-7.67853	0.00206402	0.011977
100002175	nkiras1	-7.68076	0.0031202	0.0168132
568747	sfr1	-7.68076	0.00198156	0.0115801
436785	zgc:92818	-7.6811	0.00194777	0.011432
570738	si:dkey-6e2.2	-7.68115	0.00417315	0.0214966
100333057	tsg101b	-7.68199	0.00190525	0.0112276
100334672	si:ch1073-416d2.4	-7.68447	0.00253402	0.0142082
564925	trmt12	-7.68653	0.0019801	0.0115801
556934	tspan4b	-7.68678	0.00222867	0.0127604
447926	zgc:103670	-7.68911	0.000606769	0.00441642
445279	harbi1	-7.68974	0.00227548	0.0129931
564875	ppm1nb	-7.69242	0.00238409	0.0135075
503731	kat5b	-7.69328	0.00301602	0.0163512
100334728	eml4	-7.69475	0.00322413	0.0172848
751682	avl9	-7.69494	0.00422054	0.0216877
565734	dnajc30b	-7.69513	0.00196908	0.0115285
436938	dmtf1	-7.69524	0.00194245	0.0114078
553723	wbp4	-7.69672	0.0020715	0.0120094
100329583	si:dkey-211e20.10	-7.69941	0.0044782	0.0228443
555714	rad51ap1	-7.70043	0.00383188	0.0199811
450050	dhrs3b	-7.70175	0.00189026	0.0111526
565671	si:ch211-236h17.3	-7.70579	0.00267836	0.0148548
794891	ccl19a.1	-7.70623	0.00186256	0.0110206
447839	ehd1b	-7.70718	0.000645425	0.00464422
556416	proser1	-7.70783	0.00507737	0.0254352
558083	si:dkey-34e4.1	-7.70993	0.00226993	0.0129693
550551	cbx7a	-7.7106	0.00212763	0.0122884
569055	cnot4a	-7.71092	0.00262596	0.0146125
445177	dnajb1a	-7.71165	0.00352593	0.0186598
692261	zgc:136336	-7.71364	0.00481963	0.0242918
117510	sfrp5	-7.71383	0.00193754	0.011386
541321	nmrk1	-7.71394	0.00279036	0.015354
793164	si:ch211-198p11.6	-7.71398	0.00364099	0.0191777
100149633	mkrn2os.1	-7.71401	0.00404948	0.020945
110438156	LOC110438156	-7.71507	0.00311612	0.0168008
560497	si:dkey-202e22.2	-7.71562	0.00192208	0.0113127
795920	si:dkey-220k22.1	-7.71775	0.00328771	0.0175809
431756	rabepk	-7.72197	0.00179908	0.0107052
570024	crtc3	-7.72207	0.00924332	0.0420062
569156	hipk3b	-7.7223	0.00315587	0.016969
30222	ccnd1	-7.7244	0.00059341	0.0043425
321905	phrf1	-7.72695	0.0029616	0.016133
553658	wbp1lb	-7.7337	0.00391444	0.0203409
559638	mkl1b	-7.73527	0.00488658	0.0245769
100534898	mtbp	-7.7355	0.00391091	0.0203281
555521	prkcq	-7.73747	0.00301843	0.0163564
504054	edc3	-7.73784	0.00069392	0.00493692
563953	gna11a	-7.7379	0.0021942	0.0126165
100006201	letm2	-7.73823	0.000525898	0.00393044
492480	rnf24	-7.74043	0.00208199	0.0120591
30689	epha2a	-7.74116	0.00206267	0.011977
58153	slc40a1	-7.74352	0.00242005	0.0136825
100003745	sgpp1	-7.74384	0.00734139	0.0347291
556473	zgc:162339	-7.74517	0.00191435	0.0112778
556150	dennd1a	-7.75182	0.00184238	0.0109149
442923	oxct1a	-7.75561	0.00241448	0.0136674
556959	tnikb	-7.75745	0.00241679	0.0136723
100004879	filip1l	-7.75994	0.00174487	0.0104219
393372	zgc:63863	-7.76114	0.00179893	0.0107052
768288	cyp2x9	-7.76702	0.00332786	0.0177755
492771	snf8	-7.76749	0.00174199	0.0104113
100006778	il6st	-7.76776	0.0042096	0.0216432
570573	tpra1	-7.7684	0.00173392	0.0103827
100093702	si:dkey-121a9.3	-7.76916	0.00185057	0.0109599
569773	zbtb16b	-7.77018	0.00222723	0.0127561
321449	ctgfa	-7.77224	0.00266343	0.0147851
793504	wu:fd46c06	-7.77237	0.00173779	0.0103927
553802	aamdc	-7.77325	0.00198136	0.0115801
566269	zbtb10	-7.77354	0.00216489	0.0124669
541361	ccdc174	-7.7767	0.00296425	0.0161335
100034602	si:ch211-182e10.4	-7.77743	0.00193718	0.011386
566275	arhgap42a	-7.77745	0.00350998	0.0185962
570598	cspp1b	-7.77792	0.00117042	0.00749637
100000685	slc22a5	-7.78113	0.00301207	0.0163422
403008	phc1	-7.78387	0.00290591	0.0158752
368249	prickle1a	-7.78497	0.00252252	0.0141479
558923	palb2	-7.78615	0.00173463	0.0103837
445307	dexi	-7.78619	0.00178566	0.0106354
393209	kif18a	-7.78676	0.00234645	0.0133195
561333	abhd13	-7.78746	0.00204127	0.0118777
317747	rock2a	-7.78816	0.0030955	0.016723
567247	mier3b	-7.78874	0.00359967	0.0189865
568524	rbm45	-7.78907	0.00321649	0.0172634
553697	ubald1b	-7.79167	0.00368325	0.0193331
561643	pwwp2b	-7.79292	0.00186879	0.0110448
791135	greb1	-7.79668	0.00262694	0.0146125
555630	si:dkeyp-33b5.4	-7.79809	0.000562511	0.00415005
323538	coro2a	-7.80236	0.00287043	0.0157041
553423	sumf1	-7.80292	0.00224471	0.0128368
30596	hbbe3	-7.80512	0.0042978	0.022019
566768	ino80	-7.80631	0.00293597	0.0160164
369195	tgfb3	-7.80726	0.00177161	0.010565
553206	ankrd52a	-7.80795	0.00181914	0.0108042
449650	borcs5	-7.80819	0.00270039	0.0149333
794652	rcbtb2	-7.80855	0.00312756	0.0168433
103908668	LOC103908668	-7.80933	0.0045739	0.0232271
100009637	wasla	-7.81429	0.00216125	0.0124497
550336	zgc:110222	-7.81599	0.001552	0.00946142
436843	zgc:92749	-7.81761	0.00201751	0.0117612
393356	gorab	-7.81781	0.00235737	0.0133641
402830	ehmt1b	-7.81804	0.000378347	0.00300552
393663	ranbp3b	-7.81895	0.000541244	0.00402291
568603	fam13b	-7.82098	0.00259195	0.0144606
100136861	cishb	-7.82241	0.00173129	0.0103735
768129	zgc:153119	-7.82415	0.00166025	0.0100239
553488	cep72	-7.82808	0.00186895	0.0110448
570542	stambpl1	-7.82817	0.00296142	0.016133
641571	inpp5l	-7.82838	0.00306597	0.0165823
407688	sft2d3	-7.82945	0.00262282	0.0146024
80955	siah1	-7.8308	0.00372587	0.0195163
394083	slc33a1	-7.83143	0.000464994	0.00353807
100334492	entpd5b	-7.83228	0.00192417	0.0113215
561820	ptar1	-7.83236	0.00164313	0.00994272
503752	ptrh1	-7.83382	0.00165791	0.0100137
445222	rcan1a	-7.83487	0.00331206	0.0176961
550281	icmt	-7.83506	0.00166322	0.0100387
562530	si:ch73-103b11.2	-7.83572	0.000594072	0.00434567
323702	pou2f1b	-7.83765	0.000509089	0.0038214
798124	LOC798124	-7.83965	0.00150245	0.0092109
556540	fam129bb	-7.84107	0.0044974	0.0229176
327216	ofd1	-7.84135	0.0111965	0.0493325
436941	zgc:91944	-7.84176	0.00268587	0.0148791
564794	wdr26b	-7.84344	0.00309993	0.0167326
560761	grk4	-7.84358	0.00226651	0.0129536
678549	fbxo8	-7.84502	0.0111817	0.0492787
492810	mfsd2aa	-7.84601	0.0026313	0.0146281
559432	swt1	-7.84616	0.00397761	0.0206522
735248	kctd7	-7.84649	0.00235613	0.013361
100330841	sbno2a	-7.84843	0.00269693	0.0149186
568935	git1	-7.8499	0.00547422	0.0270583
394139	hpcal1	-7.85232	0.00288876	0.0157906
100007164	cbln14	-7.85292	0.00153949	0.00941182
445504	gdpd1	-7.85413	0.00224045	0.0128163
100149436	si:ch211-189a15.5	-7.85431	0.00196045	0.011482
664763	zgc:122991	-7.8555	0.00160069	0.00971076
402916	mtx3	-7.85746	0.00382295	0.0199516
100331646	si:dkey-118j18.2	-7.85951	0.00213323	0.0123107
100007612	si:dkey-127k13.1	-7.86054	0.00465823	0.0235535
541510	accs	-7.86352	0.000777838	0.00542397
553464	hdhd3	-7.86369	0.00228681	0.01305
559124	ppap2d	-7.86379	0.00350952	0.0185962
393644	slc39a10	-7.86409	0.0025873	0.0144429
556178	ncalda	-7.86428	0.00174473	0.0104219
373099	guca1c	-7.86534	0.00315628	0.016969
436986	mfsd5	-7.86626	0.00301149	0.0163422
553993	zgc:112977	-7.86699	0.0028049	0.0154078
436964	gpr137	-7.86739	0.00182601	0.0108416
445142	brf2	-7.86961	0.0112431	0.0495029
560402	hmces	-7.86975	0.0110631	0.0488242
100329298	tmem42a	-7.86995	0.00312425	0.0168303
100330539	znf318	-7.87321	0.000384136	0.00304003
337498	pepd	-7.87429	0.000548365	0.00406309
449664	arfip2a	-7.87634	0.00250046	0.0140325
394161	cds2	-7.877	0.00147029	0.00903834
101886546	LOC101886546	-7.87736	0.00123578	0.00782784
323361	tomm34	-7.87745	0.000372681	0.00297047
100004990	aftphb	-7.8782	0.00272927	0.0150535
65231	mdkb	-7.87896	0.00183943	0.0109075
445255	ralba	-7.87989	0.00381046	0.0198988
553490	scaf1	-7.88077	0.00049395	0.00372399
566587	LOC566587	-7.88124	0.00319396	0.017157
393276	rnf181	-7.8815	0.00296368	0.0161335
100034579	si:ch211-194e15.5	-7.88335	0.0107676	0.0476419
406412	tmbim4	-7.88336	0.000307457	0.00256048
553533	btbd6b	-7.88439	0.00207271	0.0120127
794494	ppp1r16a	-7.88481	0.0045148	0.0229715
57987	adgrl2a	-7.88484	0.00249716	0.0140181
110437782	LOC110437782	-7.88592	0.00183993	0.0109075
558832	soul4	-7.88594	0.00262796	0.0146138
100537419	plekha1b	-7.88853	0.0106932	0.0473904
566753	dbf4b	-7.88859	0.00245031	0.0138083
559072	gba	-7.88883	0.00457407	0.0232271
437017	abhd17b	-7.88924	0.00199641	0.0116561
321842	rgmd	-7.88998	0.00283849	0.0155518
568509	syngr2b	-7.89182	0.00206589	0.0119842
554722	rorab	-7.89223	0.00265476	0.0147456
568146	stox1	-7.89269	0.00245704	0.0138339
436731	dgat1b	-7.89373	0.00155561	0.00947669
796455	col4a3bpa	-7.89701	0.0106086	0.0470594
792998	pex6	-7.89941	0.00376713	0.0197052
556203	fam45a	-7.90123	0.0106279	0.0471228
570199	med16	-7.90249	0.00380016	0.0198505
565006	uacaa	-7.90636	0.00255333	0.0142911
553460	snap29	-7.90729	0.00191911	0.0112988
386721	fam60al	-7.908	0.00155428	0.00947165
100002736	si:dkey-54n8.2	-7.9089	0.00190202	0.0112146
568775	zgc:172143	-7.91043	0.00345739	0.0183348
393295	zgc:56409	-7.9106	0.0034153	0.0181606
406558	cant1a	-7.91192	0.010737	0.0475619
568159	ago3b	-7.91213	0.00213706	0.0123291
337199	rab20	-7.91236	0.00144788	0.00891504
563632	wasf3b	-7.91287	0.00136239	0.00845893
445186	klhl15	-7.91295	0.0024481	0.0138041
553317	si:ch211-173p18.3	-7.91379	0.000445316	0.00343094
100001628	glb1l	-7.91427	0.00230654	0.0131348
393104	saal1	-7.91795	0.010423	0.0463992
571925	stxbp5b	-7.91836	0.00132189	0.00827373
566675	suox	-7.92076	0.00139448	0.00861986
553052	zgc:153845	-7.92089	0.000471012	0.00357009
494091	adoa	-7.92111	0.000410884	0.00321811
751707	acsf2	-7.92222	0.000392488	0.00309578
393166	tmem110l	-7.92397	0.0035763	0.0188818
561344	tmem123	-7.92421	0.00220103	0.0126481
449994	pawr	-7.92465	0.00162734	0.00985977
751744	amn1	-7.92767	0.00132702	0.00829758
492758	fgf13a	-7.92814	0.00261194	0.0145547
100144559	ncoa6	-7.92852	0.00390012	0.0202832
751737	ctdspla	-7.9292	0.00133412	0.00833101
100332407	si:ch73-173p19.1	-7.93395	0.0102918	0.0459239
550539	slc18b1	-7.93421	0.00242735	0.0137053
565621	clp1	-7.93589	0.0024261	0.0137053
394017	zdhhc16a	-7.93759	0.00127963	0.00806514
406841	tmem184a	-7.93892	0.00194189	0.0114078
541316	lrrc1	-7.94025	0.00297122	0.0161668
550259	pfklb	-7.94069	0.00167322	0.0100818
565999	LOC565999	-7.94137	0.00132005	0.00826768
100534928	slc35d2	-7.94262	0.00287679	0.0157343
386901	mettl17	-7.946	0.000753976	0.00528285
767760	slc17a5	-7.94812	0.00139852	0.00863634
569741	creld1	-7.94826	0.0015446	0.00943394
335897	sap130b	-7.95149	0.00215009	0.012393
406525	dnm2b	-7.95156	0.00382739	0.0199652
100001584	adck5	-7.95175	0.00244682	0.0138009
60635	cldn7b	-7.95473	0.00300373	0.0163197
393264	uap1l1	-7.95858	0.00131536	0.00824649
678519	mettl25	-7.96074	0.00311807	0.0168065
100329563	nxph4	-7.96225	0.00210103	0.0121545
449654	sdhaf3	-7.96453	0.000299942	0.00251003
100536710	tmem220	-7.96466	0.0014308	0.00881844
492783	dhrs13a.3	-7.96648	0.00251274	0.0140973
692275	usp22	-7.97006	0.00159122	0.00966571
393373	zgc:63882	-7.97085	0.00135276	0.00841137
555286	tox3	-7.97115	0.00135614	0.00842683
558007	gltpa	-7.97294	0.00208024	0.0120527
561471	pigl	-7.97394	0.00994867	0.0446423
81591	cldn15la	-7.97412	0.00242724	0.0137053
100002842	cfap61	-7.97525	0.000666346	0.00476963
571445	tmem259	-7.97659	0.00992612	0.0445535
566685	arrdc3a	-7.97726	0.00269062	0.0148923
798259	si:ch1073-179p4.3	-7.97835	0.00194773	0.011432
100331902	mocos	-7.97934	0.00265339	0.0147423
570455	cyp7b1	-7.97943	0.00131807	0.00825801
568838	slka	-7.98064	0.010034	0.0449526
321696	scnm1	-7.98093	0.00124386	0.00787378
556484	ighmbp2	-7.98098	0.00297739	0.0161957
393581	tbl1xr1b	-7.98181	0.00154191	0.00942054
406452	sqstm1	-7.98242	0.000255918	0.00221803
556483	nmt2	-7.9829	0.00025201	0.00219036
100038796	si:dkey-286j15.3	-7.9833	0.00987501	0.0443872
503530	mtrf1	-7.98385	0.00139333	0.00861779
562244	arhgap23b	-7.98592	0.00123767	0.00783719
494107	zdhhc13	-7.98633	0.000277752	0.00236613
560257	dcaf5	-7.98695	0.002328	0.0132293
768128	cst14b.1	-7.98741	0.00119566	0.00762725
562677	si:ch211-188c16.1	-7.98901	0.00151722	0.00929366
338306	impdh1b	-7.99004	0.00064612	0.00464746
393439	tmem110	-7.99042	0.00202372	0.0117901
564336	st6galnac1.1	-7.99042	0.00202372	0.0117901
30712	snap25a	-7.99203	0.01017	0.0454863
368230	sgce	-7.99401	0.00246866	0.0138952
321099	gsna	-7.99529	0.0100116	0.0448736
564114	si:dkey-58f10.7	-7.99543	0.00130917	0.00821308
323163	fbxl6	-7.99639	0.00136264	0.00845893
556043	aftpha	-8.00018	0.0020674	0.0119893
678636	mettl27	-8.00127	0.00134353	0.00836772
568653	btk	-8.00223	0.0100565	0.045032
791203	spam1	-8.0045	0.00116773	0.00748607
266749	pak2a	-8.0053	0.00138425	0.00856781
553237	zranb3	-8.00656	0.00270351	0.0149375
550523	stoml3b	-8.0078	0.00131698	0.00825389
560788	parp1	-8.0086	0.000563976	0.00415822
792620	commd6	-8.00917	0.00129073	0.00811619
553725	alg3	-8.01018	0.000302049	0.00252431
58099	arntl2	-8.01113	0.0111391	0.0491367
566398	adpgk2	-8.01229	0.00115478	0.00741897
405801	rbm24a	-8.01279	0.00120976	0.00769393
406493	myl9b	-8.01385	0.00121822	0.00772954
559149	nudt14	-8.01451	0.00235457	0.0133562
100149074	LOC100149074	-8.01457	0.00113909	0.00735056
100034522	mthfd1l	-8.01518	0.00272635	0.0150462
405799	dact1	-8.01524	0.0027217	0.0150249
566190	si:dkeyp-68b7.7	-8.01526	0.0022844	0.0130401
100005189	mybl2a	-8.01619	0.00338692	0.01803
30628	smad1	-8.01762	0.0030162	0.0163512
327124	lrwd1	-8.01774	0.000377692	0.00300263
100002536	si:dkey-190g6.2	-8.01875	0.000275312	0.00235063
558278	etaa1	-8.01901	0.00128066	0.0080663
327369	si:ch73-389k6.1	-8.01939	0.00953841	0.04313
402915	sult1st4	-8.01985	0.00114973	0.00739979
555271	tmlhe	-8.02068	0.00115395	0.00741614
555753	znf1005	-8.02177	0.00119324	0.00761697
568429	trove2	-8.02571	0.00128817	0.00810818
568060	pkp2	-8.02583	0.00991159	0.0445094
352914	sepn1	-8.02749	0.00260787	0.0145406
494180	atg5	-8.0284	0.00114985	0.00739979
322339	cs	-8.0284	0.000304667	0.00254171
393493	gstt2	-8.03041	0.000434822	0.00336113
553511	tmeff1b	-8.03233	0.00388739	0.0202225
326908	hmg20a	-8.03317	0.0021287	0.0122884
791169	creb3l2	-8.0348	0.00241887	0.01368
415255	wipf2b	-8.03502	0.00119067	0.00760312
30457	acvr2b	-8.03933	0.00163211	0.00988555
393997	lipca	-8.04029	0.00157234	0.00956323
541435	acss1	-8.04195	0.0025814	0.0144227
110437765	LOC110437765	-8.04205	0.00119511	0.00762633
550401	hcfc2	-8.0428	0.00282654	0.0154953
335817	pkma	-8.04437	0.00198098	0.0115801
751677	batf3	-8.04503	0.0012976	0.00814883
556288	fbxo28	-8.04523	0.00990529	0.0444968
100148748	cables2a	-8.04922	0.00930796	0.0422594
100332318	gramd1bb	-8.05128	0.00269024	0.0148923
572182	selj	-8.05184	0.00130121	0.00816859
550341	dnajc28	-8.05192	0.00108417	0.00704896
393343	sft2d1	-8.05513	0.00121467	0.00771479
557254	nob1	-8.05687	0.000293284	0.00246411
556190	pfkfb4a	-8.05702	0.00969021	0.0436913
100149273	mapk9	-8.05762	0.0111638	0.0492195
562849	coro1cb	-8.06012	0.00220592	0.0126724
100004913	phyhiplb	-8.06231	0.0010901	0.00708507
559677	nelfa	-8.06236	0.00247033	0.0139004
503702	prnprs3	-8.06327	0.00927879	0.0421494
101883427	si:ch73-236j9.2	-8.06574	0.00125473	0.00793461
100329711	fig4b	-8.06579	0.00119708	0.00763117
558357	tmem169a	-8.06703	0.00133506	0.00833198
793765	prlh2	-8.06721	0.010543	0.0468562
563215	vps41	-8.06786	0.00977359	0.0439939
324428	hmga2	-8.06828	0.00132972	0.00830901
394144	cnot4b	-8.06858	0.00177326	0.0105715
541488	tcp11l1	-8.07328	0.0020283	0.0118131
564612	nemp2	-8.07335	0.00247467	0.0139166
415224	tmed4	-8.07542	0.001073	0.00699794
797303	tada2a	-8.07899	0.00906932	0.0414042
30725	chrna1	-8.08008	0.00232415	0.0132113
751646	zgc:153151	-8.08104	0.00155694	0.0094818
407709	si:dkeyp-113d7.1	-8.08123	0.000316884	0.00261827
561384	mepce	-8.08303	0.00142637	0.00879403
100136839	igf2bp2a	-8.08363	0.00179621	0.0106948
503605	supt7l	-8.08419	0.00120048	0.00764929
393185	trmt11	-8.0852	0.000346513	0.00280917
100332969	LOC100332969	-8.08648	0.00239932	0.0135856
777760	gas1b	-8.08726	0.000322501	0.00264966
570025	zgc:174877	-8.08742	0.00967342	0.043626
101882407	LOC101882407	-8.0881	0.00107297	0.00699794
323621	med24	-8.089	0.000199285	0.00182487
553461	si:dkey-147f3.4	-8.08978	0.0010112	0.00666836
559922	si:rp71-1g18.1	-8.09038	0.00134118	0.00835856
436818	zgc:92789	-8.09114	0.00116791	0.00748607
569184	si:dkey-19b23.15	-8.0925	0.00173158	0.0103735
561889	gra	-8.0941	0.00108305	0.00704412
100004439	zbtb34	-8.0943	0.00104464	0.00684834
100331680	zmp:0000001020	-8.09499	0.00221664	0.0126993
791890	rnaset2	-8.09657	0.00166967	0.010068
449731	sike1	-8.09674	0.00315948	0.0169814
334149	trim35-40	-8.0968	0.00107435	0.00700194
378722	rdh10b	-8.0975	0.00102663	0.00675129
81582	cldnc	-8.10007	0.0002002	0.00183237
445567	st3gal8	-8.10081	0.00100421	0.00663093
327574	klhl18	-8.10105	0.0010122	0.00667265
100147913	bard1	-8.10242	0.00896524	0.041018
565484	mllt1a	-8.10404	0.00180841	0.0107472
393269	bbs5	-8.10431	0.00113186	0.00731356
100147851	znf385a	-8.106	0.00908085	0.041435
100038773	rfx1a	-8.10702	0.0112167	0.0494099
565314	cdan1	-8.10777	0.00107288	0.00699794
100149667	si:ch211-150e22.5	-8.10858	0.001954	0.0114579
560418	si:dkey-27c15.3	-8.10864	0.00921922	0.0419168
562522	nsl1	-8.11036	0.00025491	0.00221132
445250	neu3.2	-8.11175	0.00100398	0.00663093
100005490	zrsr2	-8.11438	0.00127272	0.0080243
562087	si:ch211-149b19.3	-8.11467	0.00180387	0.0107303
568643	dscama	-8.11494	0.00296408	0.0161335
797342	helb	-8.11534	0.0106111	0.0470595
394044	uvrag	-8.11846	0.00112699	0.00728734
100536566	si:ch211-152p11.8	-8.11863	0.0088769	0.0406727
565795	nab1a	-8.11918	0.00115181	0.00740739
553396	mcm10	-8.1195	0.00104502	0.00684849
792701	zgc:174928	-8.12082	0.000976458	0.00650263
557730	tulp4a	-8.12085	0.00281341	0.0154411
641417	zgc:123335	-8.12115	0.000987505	0.00655775
567045	kif16bb	-8.12225	0.00110983	0.00719562
100007472	cep83	-8.1246	0.00170177	0.0102193
559491	tmem160	-8.12499	0.00106163	0.00693099
100003036	rabl6b	-8.12652	0.00967019	0.0436218
553495	zgc:162472	-8.12754	0.00897629	0.0410478
100126136	znf1124	-8.12795	0.00908262	0.041435
30681	mapk12a	-8.12886	0.00128061	0.0080663
556657	tsnax	-8.12957	0.00914032	0.0416595
553582	tusc3	-8.12959	0.00198753	0.0116114
402888	ankrd46b	-8.13052	0.000948899	0.0063526
562808	map1sa	-8.13205	0.000984508	0.00654473
492784	zgc:101716	-8.13576	0.000979027	0.0065156
100003014	zgc:153292	-8.13596	0.00203494	0.0118446
555852	si:dkey-7n6.2	-8.13651	0.000946249	0.00633933
568951	map2k4b	-8.13921	0.000942794	0.00632066
394177	phc2b	-8.14014	0.00141229	0.00871857
100002680	msi2a	-8.14043	0.00221177	0.0126889
503759	acp2	-8.1407	0.00152298	0.00932292
394034	waslb	-8.14347	0.00916463	0.0417187
80965	hdgfrp2	-8.14421	0.000434284	0.00335972
556980	sdccag8	-8.14679	0.00239086	0.0135418
792506	zgc:172315	-8.14726	0.00169109	0.0101745
100150220	si:ch73-42k18.1	-8.14738	0.00107406	0.00700194
393586	hsc70	-8.14899	0.00159305	0.00967057
497082	xkr8.3	-8.14947	0.00176353	0.0105234
100002225	map2k2b	-8.15514	0.00976262	0.0439654
103911379	si:ch73-211e3.1	-8.15701	0.00248366	0.0139506
570716	slc4a2b	-8.15736	0.00858645	0.0395524
541402	asrgl1	-8.15736	0.00100439	0.00663093
393263	ddrgk1	-8.15839	0.000927397	0.00624395
100333825	im:7140347	-8.16039	0.00193371	0.0113706
393346	stx8	-8.16093	0.0086884	0.0399734
558513	si:dkeyp-11e3.1	-8.16193	0.00309937	0.0167326
393171	tpst1l	-8.16195	0.000919714	0.00620766
550342	arfip2b	-8.1633	0.000943258	0.00632153
560935	wdyhv1	-8.16502	0.00876234	0.0402745
556499	atp7b	-8.16539	0.00229863	0.0130977
573719	nfyal	-8.16576	0.000895717	0.00606947
563780	LOC563780	-8.16818	0.00122825	0.00778293
565897	rsad1	-8.16936	0.0015521	0.00946142
336007	rcbtb1	-8.17037	0.0086407	0.0397829
799087	oip5	-8.17116	0.00122828	0.00778293
557660	palld	-8.17344	0.00114898	0.00739942
393912	b4galt6	-8.17467	0.00164387	0.00994309
569277	kdm6a	-8.1757	0.00150274	0.0092109
554090	metap1d	-8.17609	0.000951505	0.00636554
566920	akap10	-8.17641	0.00110933	0.00719525
560634	miip	-8.17849	0.00824492	0.0381887
100005261	jam2a	-8.17894	0.000967774	0.00645387
402889	arfgap3	-8.18373	0.00108008	0.00702958
394067	ykt6	-8.18374	0.000988061	0.00655915
436934	rad17	-8.18399	0.00102077	0.00671981
792957	trib1	-8.18447	0.000927224	0.00624395
449660	rras	-8.18555	0.00216651	0.0124724
100002738	hhipl1	-8.18612	0.00186091	0.0110143
100005183	map4k3b	-8.18649	0.0101691	0.0454863
415104	ctcf	-8.19065	0.000322686	0.00265003
325586	cyth1b	-8.19323	0.00177958	0.0106058
550516	creb1b	-8.19436	0.00815025	0.0378467
566236	tefm	-8.19493	0.000990192	0.00656869
445072	fam122b	-8.1984	0.000954937	0.00638625
368359	txnipa	-8.19897	0.000996849	0.0066036
562292	acsf3	-8.19992	0.00159635	0.00968754
393612	flot2b	-8.20141	0.00173927	0.0103983
325938	plxna4	-8.20205	0.00121387	0.00771479
553231	ccdc88c	-8.20276	0.00145768	0.00896663
252851	mycn	-8.2029	0.0018071	0.0107428
100535454	LOC100535454	-8.20386	0.00910576	0.0415205
100320511	si:dkey-187a12.4	-8.20451	0.00876939	0.0402873
368348	cmtm6	-8.20464	0.000853448	0.00583523
568634	pglyrp2	-8.20475	0.00093916	0.0063038
497434	slc19a1	-8.20551	0.00158483	0.00963301
799556	rell1	-8.20606	0.00187895	0.0111003
541409	zgc:101744	-8.2065	0.000935794	0.00629154
550335	zgc:110224	-8.20727	0.00156179	0.00950822
557813	zgc:194930	-8.20748	0.00100404	0.00663093
80972	dvl3a	-8.20814	0.00105017	0.0068775
336159	optn	-8.21044	0.00156804	0.00954326
399645	insig2	-8.21082	0.000833596	0.00573052
563432	si:ch211-79e4.4	-8.21087	0.00112622	0.00728487
565964	sdr42e1	-8.21265	0.000949878	0.0063569
100884139	stc2b	-8.21376	0.00814947	0.0378467
798408	taok3a	-8.21388	0.0103143	0.0459802
100330315	adnpb	-8.21398	0.00793509	0.0370018
327056	rnf145b	-8.21405	0.00231639	0.013177
445479	agbl5	-8.21494	0.00120318	0.00765976
325361	chp1	-8.21647	0.00126437	0.0079796
407650	rabac1	-8.21711	0.000838096	0.0057531
447920	aldh3a2b	-8.21725	0.00169017	0.0101722
30579	ldb1a	-8.21729	0.000260018	0.00224412
567524	tsc2	-8.21866	0.00836948	0.038694
449836	fra10ac1	-8.22005	0.00138319	0.00856405
555703	map3k5	-8.22032	0.00118361	0.00756571
565785	l3hypdh	-8.22509	0.00136812	0.00848179
334205	fam3c	-8.22704	0.00121454	0.00771479
563573	lgals8a	-8.22858	0.00877697	0.0403124
541501	ttc14	-8.22882	0.00170102	0.010218
567111	crebbpb	-8.22933	0.00844111	0.0389776
30731	smarcb1b	-8.22977	0.000815505	0.00563478
386705	ptk2aa	-8.23779	0.00113962	0.00735148
560882	si:ch211-165g14.1	-8.23796	0.00188	0.011103
564967	zbtb17	-8.23832	0.0104575	0.0465306
140621	casp3a	-8.23836	0.0102985	0.0459312
100330861	LOC100330861	-8.23851	0.000898176	0.00608214
541353	napga	-8.23991	0.000979187	0.0065156
560747	ankrd28b	-8.24145	0.000188162	0.0017458
768289	krt94	-8.24169	0.00152848	0.00935354
571876	pomgnt1	-8.2421	0.00139369	0.00861779
555584	prr5a	-8.24244	0.00152014	0.00930851
559561	scml2	-8.24568	0.00105896	0.0069183
572540	blm	-8.24687	0.00769755	0.0361253
324053	trim33	-8.25282	0.00171372	0.0102845
323926	nsrp1	-8.25305	0.000848926	0.00580851
322115	hiat1a	-8.25329	0.00212283	0.0122732
334065	rnf146	-8.25417	0.00206017	0.0119693
436953	prkrirb	-8.2543	0.00139364	0.00861779
100529120	smoc1	-8.25585	0.000811542	0.00562321
558558	bmt2	-8.25761	0.00762393	0.0358557
100526688	ptprda	-8.25764	0.00167356	0.0100818
394182	plekha3	-8.25796	0.000870197	0.00591984
108178999	LOC108178999	-8.25799	0.0105865	0.0469833
327572	rasgef1ba	-8.25874	0.00180614	0.0107404
368631	pms1	-8.25968	0.00798101	0.037161
323182	pkn3	-8.26132	0.00231672	0.013177
100037324	klhdc2	-8.26138	0.000776886	0.00541932
100334361	nek9	-8.26451	0.0011474	0.00739409
323721	rbm14a	-8.26545	0.000146268	0.00143067
797346	spint1b	-8.26785	0.00155018	0.00946142
445174	mzt2b	-8.26823	0.000218516	0.00195653
100332265	ap1ar	-8.26964	0.00105408	0.00689592
393245	brd9	-8.26989	0.00134267	0.00836507
561489	kifap3b	-8.27097	0.00160195	0.00971531
110438398	LOC110438398	-8.27257	0.00199124	0.0116295
447864	ass1	-8.27402	0.000675927	0.00482521
768137	dclre1b	-8.27646	0.00127228	0.00802419
114412	lmo4a	-8.27875	0.000839615	0.00575936
541542	fam219b	-8.27936	0.00113292	0.00731356
569865	si:dkey-57a22.11	-8.27951	0.00173184	0.0103735
492342	mllt10	-8.27995	0.000995742	0.00659857
619272	zgc:113314	-8.28042	0.00153668	0.00939764
100537002	arhgap19	-8.28112	0.00751542	0.0354285
557370	prkra	-8.28161	0.000765192	0.00534562
572347	klhl8	-8.28314	0.00789998	0.0368653
436920	egr3	-8.28496	0.0017133	0.0102845
101886162	sprtn	-8.28497	0.00169668	0.0101967
553539	nos1apa	-8.2852	0.000881276	0.00598446
100037312	sgpl1	-8.28539	0.000812896	0.00562701
560815	riox1	-8.28553	0.00014458	0.00141929
394066	lin28a	-8.28556	0.00178316	0.0106238
445215	mastl	-8.28556	0.00247555	0.0139174
554842	acot11a	-8.28581	0.00145465	0.00895087
327642	lrrc8aa	-8.28602	0.000812624	0.00562701
563597	si:ch211-243j20.2	-8.28656	0.000711788	0.00503709
767690	jmjd4	-8.28709	0.000960883	0.00641695
567862	spata20	-8.28804	0.000830217	0.00571351
436900	lrrc57	-8.28838	0.0074151	0.0350268
548347	fam8a1b	-8.28874	0.00134486	0.00837321
567424	smg8	-8.29015	0.0111017	0.048983
100333146	LOC100333146	-8.29019	0.000814573	0.00563244
561837	si:dkey-157g16.6	-8.29198	0.00149494	0.009169
337599	zgc:172121	-8.29281	0.00129298	0.00812769
767808	trappc2	-8.29776	0.000948208	0.00635021
407635	ptpn3	-8.29964	0.00157764	0.00959243
30644	mtmr2	-8.30171	0.000195347	0.00179314
569806	nrbp1	-8.30208	0.00962941	0.0434689
100320270	srbd1	-8.30336	0.00165686	0.010013
352940	fgfr2	-8.30388	0.00132117	0.00827193
100002393	zgc:175066	-8.30408	0.000832275	0.00572351
431722	sntb1	-8.30535	0.000869102	0.00591455
100101645	usp47	-8.30567	0.00120116	0.00764949
571961	slc25a38b	-8.30756	0.001079	0.00702742
100330629	ptprd	-8.30901	0.00760422	0.0357882
445487	fuca2	-8.30914	0.000712125	0.00503709
403064	atm	-8.30963	0.00168504	0.0101445
450031	tmem189	-8.31044	0.000841468	0.00576789
791204	tmem205	-8.31102	0.00766703	0.035991
794038	brip1	-8.31137	0.00737202	0.0348566
553209	brwd3	-8.3118	0.000774258	0.00540497
563028	syngr2a	-8.31365	0.000965753	0.00644266
678595	tchp	-8.3153	0.00756653	0.035634
566307	si:dkey-48p11.3	-8.31531	0.00100571	0.00663443
556763	tmcc3	-8.31707	0.000994299	0.00659132
751717	srrd	-8.31978	0.000940324	0.00630633
100005214	ttc3	-8.32103	0.00741741	0.0350275
334203	rnf34a	-8.32125	0.000837664	0.00575222
323607	tmx1	-8.32129	0.000775632	0.00541257
569030	si:dkey-197c15.6	-8.32133	0.00093537	0.00629092
567899	gtf2e1	-8.3217	0.00217468	0.0125118
406756	tmem129	-8.32339	0.00965269	0.0435532
556310	lancl2	-8.32391	0.000283513	0.00240118
406626	crtap	-8.32483	0.00105767	0.00691224
322412	cpb1	-8.32602	0.00942589	0.042713
108179053	fancb	-8.3264	0.00162184	0.0098296
436992	imp4	-8.32664	0.000239365	0.00209881
553365	gnptab	-8.32671	0.00116982	0.00749521
557451	daam1a	-8.32738	0.00150938	0.00924863
678617	gatad1	-8.32967	0.00080266	0.0055704
327590	tk1	-8.33113	0.00116566	0.00747868
566053	si:ch211-102c2.7	-8.33137	0.000895174	0.00606797
100000884	LOC100000884	-8.33168	0.00138249	0.00856268
368672	atad1a	-8.33358	0.000722226	0.0050906
606663	psph	-8.33797	0.000222753	0.00198602
360150	cxxc1b	-8.33804	0.000725314	0.00510296
100007636	si:dkey-21c19.3	-8.34081	0.00709255	0.0337966
322846	slc26a5	-8.34095	0.00197591	0.0115649
558981	clk2a	-8.34234	0.000858413	0.00586072
558690	si:dkey-14d8.1	-8.34248	0.000724803	0.00510296
100004030	lsm11	-8.34264	0.000706788	0.00501153
563520	si:ch73-217b7.1	-8.34284	0.00754089	0.0355397
100002366	gaa	-8.34518	0.0111657	0.0492195
445208	camk2d1	-8.3461	0.00852668	0.039326
562343	specc1	-8.34684	0.00164115	0.00993391
556198	srgap2	-8.34732	0.0101576	0.0454633
692267	si:ch211-160d20.3	-8.3477	0.00800679	0.0372719
777611	zgc:153935	-8.34819	0.000760565	0.00531918
563294	stoml1	-8.34964	0.00703508	0.0335819
565521	si:rp71-15i12.1	-8.3503	0.00702315	0.0335419
100037349	mlycd	-8.35086	0.001044	0.00684746
798982	ptbp3	-8.35478	0.000705095	0.0050014
565380	n4bp2l2	-8.35499	0.000680982	0.00485581
393444	pygmb	-8.35666	0.00173709	0.0103918
568385	si:dkeyp-38g8.5	-8.35716	0.000752764	0.00527759
566435	fam135a	-8.35733	0.010341	0.0460775
406513	spred1	-8.35921	0.00104014	0.00683065
564746	glsb	-8.35962	0.00133188	0.00831974
323834	dusp23a	-8.36133	0.000702955	0.00499183
569538	ttc17	-8.3619	0.000311899	0.0025861
405837	zer1	-8.36255	0.000703293	0.00499235
555899	si:ch211-160o17.2	-8.36326	0.00104136	0.0068363
492676	tbc1d15	-8.36418	0.00149183	0.00915292
445147	rbms2b	-8.36426	0.00694845	0.0332438
450066	trmt44	-8.36783	0.00136228	0.00845893
492786	brox	-8.36811	0.000739798	0.00519668
555586	ftsj2	-8.36936	0.000986113	0.0065508
751756	rab9a	-8.37168	0.000802623	0.0055704
569404	pdlim4	-8.37179	0.00201747	0.0117612
563181	map2k2a	-8.37211	0.000279818	0.0023816
555728	carf	-8.37483	0.000725339	0.00510296
492361	cab39l	-8.37617	0.000442723	0.00341385
101884408	usf3	-8.3771	0.00261095	0.0145534
569781	zgc:193711	-8.378	0.000841116	0.00576757
555505	phf14	-8.37915	0.0010568	0.00690893
793922	fam222a	-8.38024	0.00821109	0.0380546
30038	sox19a	-8.38026	0.00115632	0.00742629
100001845	slx1b	-8.38044	0.000652223	0.00468714
327597	agfg1a	-8.38055	0.00702848	0.0335588
373884	cecr1a	-8.38144	0.000720321	0.00508086
570905	cfhl1	-8.38271	0.000154673	0.00149132
568092	tmem17	-8.38299	0.000819081	0.00565413
474325	dck	-8.38394	0.00139635	0.0086286
393316	zdhhc16b	-8.38518	0.000716982	0.00506675
492478	slc25a44a	-8.38661	0.000864827	0.00589601
568510	gtf3c4	-8.38998	0.000207584	0.00188585
327531	enc3	-8.39005	0.000740154	0.00519668
567331	sparcl1	-8.39119	0.00720723	0.0342312
569456	ints6	-8.39196	0.00121772	0.00772896
393655	akap17a	-8.39285	0.0012456	0.00788214
567599	rasa4	-8.39314	0.00106002	0.00692284
336271	si:dkey-89b17.4	-8.39497	0.000779354	0.00543254
100151141	rnf111	-8.39765	0.00063049	0.00455752
335032	rapgef6	-8.3983	0.00156856	0.00954331
447908	osbpl3a	-8.40034	0.000634511	0.00457785
445314	zmat5	-8.40186	0.000630925	0.00455893
563603	si:ch211-148l7.4	-8.40308	0.000650235	0.00467527
794477	mta1	-8.40358	0.00126042	0.00795998
447857	gtf2h1	-8.40437	0.000622585	0.00450726
555639	cd164	-8.40487	0.00062922	0.00455007
562434	ptbp2b	-8.4055	0.000725877	0.00510485
100332329	LOC100332329	-8.40591	0.00139695	0.00862949
557491	bbs7	-8.40721	0.000168249	0.00159303
563392	nup62l	-8.40858	0.000308443	0.0025653
338246	bmper	-8.40875	0.00110923	0.00719525
751626	dhrs7	-8.41094	0.00183998	0.0109075
558499	chka	-8.4134	0.000169489	0.00160156
494092	csnk1g1	-8.41367	0.000795746	0.00553052
282559	aldh3b1	-8.41405	0.00113242	0.00731356
664759	borcs7	-8.41421	0.000615206	0.00445895
393856	pabpc1b	-8.41512	0.000811753	0.00562321
436865	ska1	-8.41533	0.00710369	0.0338327
560194	gsk3aa	-8.41574	0.00708025	0.033755
567573	si:ch211-262i1.5	-8.41649	0.00129731	0.00814883
504088	enpep	-8.4171	0.00100481	0.00663093
393796	kif4	-8.41723	0.00117611	0.00752787
393410	gpsm2	-8.41777	0.000859137	0.00586143
100003326	im:7160594	-8.41788	0.00672558	0.0323902
100332627	epb41l4b	-8.41855	0.000809054	0.00560862
323856	tgm2b	-8.42045	0.00706619	0.0336965
100007679	map2k5	-8.42045	0.00672768	0.032392
559001	fasn	-8.42174	0.00888491	0.0406996
447891	sc5d	-8.42214	0.00175207	0.0104616
792017	brms1la	-8.42223	0.00111467	0.0072151
799202	si:ch211-150o23.3	-8.42466	0.00121347	0.00771479
323723	dnmt3bb.3	-8.42546	0.000916553	0.00619073
561005	sipa1l3	-8.42568	0.00108162	0.0070372
450074	rab34a	-8.42731	0.000711162	0.00503501
566115	si:dkey-81e3.1	-8.43113	0.000917664	0.00619603
572518	oat	-8.43178	0.00817757	0.0379457
100330645	hnrnpul1l	-8.43421	0.00015893	0.00152769
325430	katnbl1	-8.43423	0.000884443	0.00599952
393589	rars2	-8.43621	0.000606774	0.00441642
100007321	wu:fe05a04	-8.43913	0.00104374	0.00684746
100002302	mri1	-8.43946	0.000592022	0.0043357
445248	kptn	-8.44054	0.00064201	0.00462315
553650	fam58a	-8.44071	0.00115288	0.00741174
565274	si:ch211-137i24.10	-8.44117	0.000605908	0.00441478
563448	zgc:193690	-8.44163	0.00136353	0.00846165
569131	mettl7a	-8.44168	0.000791943	0.00551218
563463	pbxip1a	-8.44173	0.00706427	0.0336958
566292	snapc2	-8.44322	0.00144594	0.008906
100006345	fktn	-8.44546	0.00683112	0.0328259
436592	stard3nl	-8.44697	0.000813642	0.00563012
406802	tspan7	-8.44705	0.000712254	0.00503709
110437704	LOC110437704	-8.44708	0.00142632	0.00879403
568453	supt20	-8.45188	0.000570702	0.00420067
565091	si:dkey-5i3.5	-8.4527	0.000572334	0.00421104
[truncated: 2,309 more rows]

## Sheet: DEGs in group 60h vs 96h
Differentially expressed genes in group 60h vs 96h
GeneID	Symbol	log2FoldChange	Pvalue	Padj
567961	lye	28.1667	2.65106e-15	4.47685e-11
327274	elovl7b	27.6387	1.28745e-14	1.08706e-10
334082	tdo2b	27.6097	1.58236e-12	3.81733e-09
100004954	ponzr3	27.2942	5.48512e-14	3.08757e-10
503589	gna12a	27.2283	3.18231e-12	4.88543e-09
321786	pttg1ipa	27.0038	4.78096e-12	6.72801e-09
100148736	iqsec1b	26.7213	7.94204e-12	9.5798e-09
100003209	ifitm1	26.5546	1.1416e-13	3.85565e-10
794040	colec10	26.5256	1.12524e-11	1.11262e-08
569395	npr3	26.5072	1.16264e-11	1.11262e-08
378438	sepw2b	26.4854	2.46189e-13	6.929e-10
30768	stat1a	26.4766	1.22756e-11	1.11262e-08
101882925	pard3aa	26.4114	1.37752e-11	1.11262e-08
557777	ebf1b	26.4105	1.37981e-11	1.11262e-08
407706	st6galnac	26.409	1.38361e-11	1.11262e-08
100537515	si:cabz01007794.1	26.3376	1.56926e-11	1.20455e-08
798710	zbtb4	26.2933	1.69675e-11	1.22992e-08
100537548	si:dkeyp-97a10.1	26.2578	1.80514e-11	1.22992e-08
338317	creb3l1	26.2532	1.82082e-11	1.22992e-08
325758	si:ch211-105c13.3	26.2088	1.96852e-11	1.27855e-08
393229	rbpms2b	26.1506	2.17958e-11	1.3632e-08
114441	ncam2	26.0693	2.51255e-11	1.47542e-08
100004801	abcb6b	26.0456	2.61705e-11	1.47542e-08
359830	fgf10a	26.0246	2.71644e-11	1.47542e-08
58151	cxcl14	25.9994	2.8385e-11	1.47542e-08
359837	wnt2ba	25.9466	3.11162e-11	1.54547e-08
559564	eif2ak3	25.9044	3.34841e-11	1.61556e-08
100332594	tgfbr3	25.8253	3.84015e-11	1.68519e-08
101883927	ccser2b	25.8165	3.89904e-11	1.68519e-08
555791	zgc:162952	25.816	3.9024e-11	1.68519e-08
100038777	zgc:163022	25.7539	4.34381e-11	1.74652e-08
503594	il4r.1	25.6996	4.77083e-11	1.85619e-08
447840	pip5k1bb	25.6806	4.92948e-11	1.85619e-08
445184	lpar2a	25.663	5.08067e-11	1.85619e-08
100330916	LOC100330916	25.6604	5.104e-11	1.85619e-08
559789	tmem268	25.6533	5.16615e-11	1.85619e-08
560339	tfpi2	25.6218	5.45405e-11	1.9188e-08
100538061	lrrtm2	25.5868	5.79164e-11	1.99599e-08
553238	esyt3	25.5506	6.16269e-11	2.03113e-08
100331287	LOC100331287	25.5449	6.22206e-11	2.03113e-08
30585	dlx3b	25.5363	6.31406e-11	2.03113e-08
550612	zgc:113229	25.5308	6.37471e-11	2.03113e-08
100536229	mhc1zka	25.4833	6.91164e-11	2.16142e-08
565190	si:ch211-253h3.1	25.4632	7.15553e-11	2.19701e-08
436641	ctsl.1	25.4477	1.96785e-12	4.15389e-09
436899	zgc:92242	25.4313	7.55226e-11	2.27741e-08
378478	egfra	25.4167	7.74688e-11	2.29284e-08
103909113	wdr59	25.4071	7.87496e-11	2.29284e-08
553811	sh3d19	25.3722	8.35269e-11	2.31849e-08
558667	abch1	25.3684	8.41132e-11	2.31849e-08
30366	fzd10	25.3613	8.51226e-11	2.31849e-08
566639	si:ch211-125o16.4	25.3585	2.79077e-12	4.71277e-09
103910265	si:cabz01071911.4	25.3273	9.01821e-11	2.33455e-08
58039	dazl	25.3245	9.06309e-11	2.33455e-08
751674	zgc:153157	25.3125	9.24889e-11	2.33455e-08
259303	caspb	25.3053	9.36225e-11	2.33455e-08
359831	fgf24	25.302	9.4007e-11	2.33455e-08
556106	LOC556106	25.2631	1.00543e-10	2.42552e-08
550555	slc35e4	25.2357	1.05362e-10	2.45632e-08
445232	gna15.1	25.2311	1.06183e-10	2.45632e-08
550248	zgc:110716	25.2081	1.10384e-10	2.46704e-08
30154	gli2a	25.2081	1.10384e-10	2.46704e-08
100003354	brpf3b	25.2047	1.11029e-10	2.46704e-08
324098	cd82a	25.1868	1.14444e-10	2.5099e-08
100333939	LOC100333939	25.0898	1.34792e-10	2.85941e-08
101886323	plekhg3	25.0862	1.35461e-10	2.85941e-08
100537991	prodhb	25.0682	1.3979e-10	2.86096e-08
103909339	LOC103909339	25.0624	1.41156e-10	2.86096e-08
100151488	dock9b	25.0395	1.46687e-10	2.86096e-08
110439435	LOC110439435	25.0263	1.49971e-10	2.86096e-08
30648	psme1	25.0263	1.49942e-10	2.86096e-08
101883013	LOC101883013	25.0138	1.53154e-10	2.86096e-08
799109	tns2a	25.0039	1.55722e-10	2.86096e-08
550407	barhl1a	25.0039	1.55722e-10	2.86096e-08
100148368	mmrn2a	25.0027	1.56046e-10	2.86096e-08
100002059	LOC100002059	24.9943	1.58243e-10	2.86096e-08
562912	ltbp3	24.9905	1.59253e-10	2.86096e-08
324849	lmo4b	24.9761	1.63166e-10	2.87177e-08
30531	msx2b	24.9606	1.67427e-10	2.87177e-08
563674	il4r.2	24.9551	1.69017e-10	2.87177e-08
436983	ccdc149b	24.95	1.70459e-10	2.87177e-08
562774	p4ha1a	24.9474	1.71197e-10	2.87177e-08
797081	c2cd3	24.941	1.72839e-10	2.87177e-08
100537878	ldlrad2	24.9253	1.7745e-10	2.89153e-08
566697	p3h2	24.9099	1.82209e-10	2.93044e-08
100002920	si:dkey-27p18.3	24.9043	1.84018e-10	2.93162e-08
445134	zgc:100864	24.8923	1.87755e-10	2.95322e-08
565379	phkg1a	24.8887	1.88872e-10	2.95322e-08
504167	gpr22a	24.8578	1.98504e-10	3.07535e-08
100004401	si:ch211-132g1.3	24.8476	2.02303e-10	3.07716e-08
566473	emilin1a	24.8461	2.02427e-10	3.07716e-08
641478	mmd	24.8423	2.04087e-10	3.07716e-08
572466	sytl2b	24.8155	2.13414e-10	3.18931e-08
560700	adgra2	24.7793	2.26691e-10	3.35801e-08
569107	dlgap4b	24.7635	2.32739e-10	3.41763e-08
103910098	LOC103910098	24.756	2.35635e-10	3.43031e-08
799279	LOC799279	24.7497	4.31116e-11	1.74652e-08
556792	capn7	24.7246	2.48269e-10	3.56266e-08
568556	klhl3	24.723	2.48945e-10	3.56266e-08
100536963	kcnip4	24.7098	2.5444e-10	3.61069e-08
556578	ampd3a	24.623	2.93841e-10	4.13507e-08
562171	nr3c2	24.6119	2.99142e-10	4.17489e-08
563577	ppp1r13ba	24.6049	3.02729e-10	4.19032e-08
108181204	ephb3	24.59	3.10311e-10	4.26034e-08
100333048	LOC100333048	24.5698	3.20838e-10	4.34205e-08
101884357	LOC101884357	24.5686	3.21405e-10	4.34205e-08
564531	si:ch211-132b12.7	24.559	3.26552e-10	4.37657e-08
555375	nkx3-1	24.5518	3.30476e-10	4.39429e-08
406471	tnfrsf1a	24.5368	3.38413e-10	4.45753e-08
795096	ifit16	24.529	3.43151e-10	4.45753e-08
791578	dhrs11a	24.5044	3.57002e-10	4.58384e-08
368245	fgf19	24.5028	3.58303e-10	4.58384e-08
555531	si:ch211-152p11.4	24.4736	3.75974e-10	4.70301e-08
100332617	nbeal1	24.4622	3.82709e-10	4.71737e-08
386940	traf3ip2b	24.4333	4.01563e-10	4.75129e-08
407672	asic1b	24.4302	4.03721e-10	4.75129e-08
556743	sema6e	24.4229	4.08645e-10	4.75129e-08
103911298	LOC103911298	24.4198	4.10736e-10	4.75129e-08
565594	LOC565594	24.4158	4.12647e-10	4.75129e-08
570672	syn1	24.3941	4.28454e-10	4.88872e-08
555815	c1qtnf5	24.3729	4.43608e-10	5.02765e-08
566942	si:ch211-171h4.3	24.3589	4.53867e-10	5.10964e-08
561887	lrrcc1	24.342	4.6659e-10	5.21809e-08
402969	tmem88a	24.3163	4.8668e-10	5.40695e-08
100302390	si:ch211-110e21.3	24.2747	5.20869e-10	5.72215e-08
492473	scamp3	24.2736	5.21828e-10	5.72215e-08
100148657	si:ch211-71n6.4	24.2594	5.34082e-10	5.81874e-08
30197	dkk1b	24.2377	5.5194e-10	5.97475e-08
100149582	si:ch211-71m22.1	24.2213	5.6739e-10	5.99325e-08
554167	tnfb	24.2074	5.81362e-10	6.0978e-08
100101646	zgc:165423	24.1784	6.09451e-10	6.33068e-08
565477	ccdc125	24.1768	6.11062e-10	6.33068e-08
449659	nln	24.1543	6.33823e-10	6.52645e-08
407985	tcf12	24.1149	6.74561e-10	6.82114e-08
394086	hook2	24.096	6.9673e-10	6.95709e-08
101883298	osbpl8	24.0818	7.12961e-10	7.0408e-08
100136853	pigw	24.0758	7.17663e-10	7.04603e-08
407694	fmnl3	24.0568	7.42429e-10	7.2054e-08
556640	si:ch211-69b7.6	24.0463	7.55136e-10	7.28685e-08
550534	zgc:110183	24.0325	7.72178e-10	7.40896e-08
553438	si:dkey-86l18.8	24.0265	7.79777e-10	7.4396e-08
246090	cygb1	24.0151	7.94238e-10	7.529e-08
565184	b4galnt4a	24.0101	8.00718e-10	7.529e-08
100536500	LOC100536500	23.9875	8.30287e-10	7.74644e-08
84041	bco2l	23.9784	8.42748e-10	7.8195e-08
431748	dbnla	23.9569	8.72506e-10	7.99928e-08
541408	prss60.2	23.9552	8.74916e-10	7.99928e-08
394005	prkg1a	23.9532	8.76335e-10	7.99928e-08
101885211	lrrc75ba	23.9364	9.01862e-10	8.14868e-08
108004542	rbp7a	23.9361	9.02353e-10	8.14868e-08
562925	atp11a	23.9101	9.4091e-10	8.36271e-08
492794	arhgap28	23.8992	9.57547e-10	8.45775e-08
30584	bmp7a	23.8954	9.6162e-10	8.45775e-08
100334248	eps8l3a	23.8806	9.8476e-10	8.60547e-08
562393	mctp2a	23.8794	9.88608e-10	8.60547e-08
541442	kctd9a	23.8709	1.00217e-09	8.67875e-08
393144	trim25	23.864	1.01342e-09	8.73146e-08
445151	entpd1	23.8434	1.0476e-09	8.95991e-08
569109	dbpb	23.8414	1.05055e-09	8.95991e-08
368429	si:rp71-46j2.7	23.8301	1.06647e-09	9.05e-08
58043	hoxc9a	23.8095	1.10609e-09	9.33925e-08
553553	cfd	23.7687	1.17697e-09	9.83933e-08
563421	amot	23.7687	1.17697e-09	9.83933e-08
570185	LOC570185	23.7675	1.18314e-09	9.84219e-08
492459	colec11	23.7394	1.23758e-09	1.01946e-07
567333	ctso	23.7288	1.25883e-09	1.03193e-07
557562	si:ch73-299h12.9	23.714	1.28372e-09	1.04725e-07
110440078	LOC110440078	23.6948	1.32878e-09	1.07364e-07
563983	usp43a	23.6903	1.33861e-09	1.07643e-07
436682	rbpms2a	23.6647	1.39449e-09	1.11079e-07
503602	arfrp1	23.6545	1.4173e-09	1.12366e-07
393435	tmem57b	23.626	1.48338e-09	1.16511e-07
336563	wu:fb13g09	23.6092	1.52358e-09	1.18589e-07
101884025	LOC101884025	23.5953	1.55769e-09	1.20419e-07
100535895	rnpepl1	23.5908	1.56879e-09	1.20419e-07
566998	pde4d	23.5892	1.56628e-09	1.20419e-07
101882237	LOC101882237	23.5838	1.58642e-09	1.20728e-07
100004411	LOC100004411	23.5835	1.58712e-09	1.20728e-07
678605	crfb12	23.5798	1.59639e-09	1.20889e-07
563725	plekhg6	23.5727	1.61461e-09	1.21723e-07
407680	si:zfos-1011f11.1	23.5665	1.63065e-09	1.22386e-07
569392	tmem98	23.5528	1.66657e-09	1.2398e-07
100073330	pts	23.5435	1.69125e-09	1.25264e-07
563670	si:dkey-21e5.1	23.5399	1.73459e-10	2.87177e-08
562918	stum	23.5316	1.72371e-09	1.2711e-07
568416	wt1b	23.5174	1.76286e-09	1.28872e-07
571582	LOC571582	23.5094	1.78536e-09	1.29954e-07
100037368	mfsd4b	23.5061	1.79471e-09	1.30074e-07
406391	pcbp4	23.5032	1.80298e-09	1.30115e-07
100332862	tshz2	23.4963	1.82292e-09	1.30994e-07
403309	rtn4rl2b	23.4709	1.89781e-09	1.35188e-07
791197	zgc:158263	23.4706	1.89848e-09	1.35188e-07
797085	LOC797085	23.4684	1.9053e-09	1.35188e-07
565342	adam19a	23.4632	1.92112e-09	1.3574e-07
798095	si:ch211-191a16.2	23.4542	1.21857e-10	2.6382e-08
58129	fgfr3	23.4436	1.98167e-09	1.39435e-07
561308	theg	23.4345	2.01022e-09	1.40857e-07
792676	nmi	23.4289	2.02809e-09	1.41522e-07
100332847	LOC100332847	23.4187	2.06108e-09	1.43232e-07
103911032	ciz1a	23.4112	2.08569e-09	1.4376e-07
103909948	LOC103909948	23.406	2.10285e-09	1.44353e-07
100333587	si:dkey-238f9.1	23.3984	2.12825e-09	1.45352e-07
100885772	cmasb	23.3965	2.13462e-09	1.45352e-07
792828	pard6a	23.3907	2.15435e-09	1.46107e-07
393446	ralgps2	23.3829	2.1812e-09	1.46294e-07
554157	ctss2.1	23.3803	2.19005e-09	1.46294e-07
100536460	cidea	23.3668	2.23721e-09	1.48537e-07
569958	s100w	23.3651	2.24296e-09	1.48537e-07
561406	ptgir	23.3045	2.46803e-09	1.6217e-07
570454	thrap3a	23.279	2.56884e-09	1.6814e-07
563208	ccl38a.5	23.2622	2.63764e-09	1.71976e-07
560190	esrp1	23.2491	2.69257e-09	1.74882e-07
555344	si:dkey-202e17.1	23.2098	2.86371e-09	1.84578e-07
553349	znf185	23.1976	2.91931e-09	1.87184e-07
564304	cidec	23.196	2.92631e-09	1.87184e-07
794026	camk1b	23.1806	2.99811e-09	1.89622e-07
405832	rffl	23.1567	3.09833e-09	1.93783e-07
100151255	itgav	23.128	3.2551e-09	1.9998e-07
768299	zgc:153665	23.1141	3.32684e-09	2.03552e-07
100534737	ano5a	23.1043	3.37765e-09	2.05174e-07
449814	dennd6aa	23.0967	3.41814e-09	2.05813e-07
100333206	LOC100333206	23.0955	3.42474e-09	2.05813e-07
792389	si:ch73-78o10.1	23.084	3.48701e-09	2.08812e-07
445218	boka	23.0806	3.50513e-09	2.09156e-07
558571	gramd4a	23.0504	3.67462e-09	2.15463e-07
336333	gna13b	23.0504	3.67462e-09	2.15463e-07
554270	col4a4	23.0373	3.75047e-09	2.19149e-07
447910	nudt4b	23.0272	3.80925e-09	2.19545e-07
110439889	LOC110439889	23.0068	3.93284e-09	2.23167e-07
110438431	LOC110438431	23.0068	3.93284e-09	2.23167e-07
100333702	adcy9	23.002	3.96208e-09	2.23167e-07
100536922	LOC100536922	23.0009	3.96856e-09	2.23167e-07
101910198	akt1	23.0009	3.96856e-09	2.23167e-07
751725	hspa12a	22.9885	4.04581e-09	2.25484e-07
101886595	b3galt4	22.9885	4.04581e-09	2.25484e-07
559017	arhgef4	22.9695	4.16755e-09	2.28498e-07
100334940	traf3ip2l	22.9695	4.16755e-09	2.28498e-07
101883603	cdc42ep1a	22.94	4.3629e-09	2.37665e-07
562531	adgrl1a	22.9259	4.45914e-09	2.41351e-07
555931	zgc:171686	22.903	4.62064e-09	2.46148e-07
558300	LOC558300	22.8783	4.8008e-09	2.52558e-07
100320750	si:dkey-184n3.2	22.872	4.84757e-09	2.5344e-07
100331329	tmem176l.3b	22.8534	4.98657e-09	2.59102e-07
100535504	si:cabz01071907.1	22.8287	5.14819e-09	2.62651e-07
335654	camk1ga	22.7985	5.43114e-09	2.76252e-07
393673	desi1a	22.7446	5.90229e-09	2.94888e-07
100331575	alg10	22.7013	6.30859e-09	3.11501e-07
569946	trpm1b	22.6917	6.40242e-09	3.14296e-07
108179569	LOC108179569	22.6782	6.53658e-09	3.19951e-07
751758	tagln	22.6675	6.64584e-09	3.24359e-07
58028	pvalb2	22.6246	7.09787e-09	3.41317e-07
793658	arl13a	22.6079	7.28149e-09	3.46373e-07
101884729	LOC101884729	22.5774	7.62968e-09	3.59895e-07
565892	cx34.5	22.5589	7.84856e-09	3.68163e-07
100141480	ccl44	22.5439	8.03165e-09	3.73638e-07
553300	dchs1b	22.5361	8.10166e-09	3.75471e-07
557149	si:ch211-244b2.1	22.4994	8.59249e-09	3.92166e-07
406844	krt15	22.467	9.03298e-09	4.04615e-07
564423	vsig8b	22.4606	9.11986e-09	4.07426e-07
100149234	LOC100149234	22.455	9.1986e-09	4.08781e-07
101886665	LOC101886665	22.4493	9.1854e-09	4.08781e-07
566491	bcl11ab	22.4459	9.32685e-09	4.11234e-07
100148343	ralyl	22.4178	9.73537e-09	4.22724e-07
81590	cldn1	22.4176	9.73764e-09	4.22724e-07
550581	sar1ab	22.4138	9.79503e-09	4.24125e-07
796266	si:dkey-228d14.5	22.4074	9.88969e-09	4.26039e-07
569464	wu:fb15h11	22.4074	9.88969e-09	4.26039e-07
100038768	znf362b	22.3958	1.00656e-08	4.32514e-07
568178	si:ch211-102c2.4	22.3818	1.02822e-08	4.39585e-07
103911950	LOC103911950	22.37	1.04685e-08	4.46419e-07
564571	megf10	22.3291	1.11395e-08	4.65627e-07
393878	fermt3b	22.309	1.14841e-08	4.77663e-07
100331906	phlpp1	22.2957	1.17187e-08	4.83848e-07
450004	map2	22.2957	1.17187e-08	4.83848e-07
100002243	si:ch211-229n2.7	22.2604	1.23613e-08	5.04546e-07
563036	LOC563036	22.2418	1.27141e-08	5.16113e-07
494449	ncstn	22.2247	1.30469e-08	5.28352e-07
100003782	trim2a	22.1848	1.38563e-08	5.5448e-07
561831	wnt6b	22.1813	1.39299e-08	5.5611e-07
565728	rabgap1l2	22.1695	1.418e-08	5.62106e-07
100005075	prkcea	22.1695	1.418e-08	5.62106e-07
336741	slc38a6	22.1554	1.443e-08	5.70677e-07
100320028	plat	22.152	1.45593e-08	5.74448e-07
321264	sp8a	22.1133	1.54329e-08	6.01882e-07
492483	gpcpd1	22.1086	1.55411e-08	6.04077e-07
799204	zmp:0000000936	22.1035	1.5654e-08	6.06305e-07
562904	slc9a2	22.1015	1.57092e-08	6.07052e-07
110438214	mlana	22.075	1.63479e-08	6.27424e-07
641492	sh3d21	22.0505	1.69598e-08	6.43596e-07
554458	zgc:100868	22.0346	1.737e-08	6.51837e-07
555285	myo1ea	22.0346	1.737e-08	6.51837e-07
117508	klf2a	22.0346	1.737e-08	6.51837e-07
560951	xylt1	22.0346	1.737e-08	6.51837e-07
100333987	man2a2	22.0108	1.79957e-08	6.67376e-07
492779	nansb	21.9717	1.90877e-08	7.02254e-07
393629	guca1e	21.9671	1.92194e-08	7.05561e-07
100034470	tapbp.2	21.9446	1.98786e-08	7.20325e-07
100333998	si:ch211-277e21.2	21.9402	2.001e-08	7.20487e-07
100005471	lzts2b	21.9371	1.98664e-08	7.20325e-07
100535764	ago4	21.9323	2.02445e-08	7.27379e-07
445036	grifin	21.8905	2.155e-08	7.64529e-07
333938	myh9a	21.8515	2.25548e-08	7.86948e-07
405788	runx2b	21.8365	2.33576e-08	8.0828e-07
570991	si:ch1073-340i21.3	21.8299	2.35905e-08	8.13007e-07
556216	fgd4a	21.8299	2.35905e-08	8.13007e-07
571948	nr1d4b	21.7755	2.55789e-08	8.62176e-07
101884884	si:dkey-124l13.1	21.7638	2.60276e-08	8.73812e-07
570587	paqr6	21.7543	2.63932e-08	8.84329e-07
564770	fgf20b	21.7451	2.67602e-08	8.9132e-07
100334955	vstm5	21.7411	2.69202e-08	8.93128e-07
494164	tnni2a.4	21.7411	2.69202e-08	8.93128e-07
110437776	LOC110437776	21.6943	2.88539e-08	9.26342e-07
393584	mtmr4	21.6869	2.91701e-08	9.32946e-07
436879	zgc:92287	21.6388	3.13229e-08	9.83179e-07
570276	vsg1	21.6388	3.13229e-08	9.83179e-07
567429	si:ch1073-82l19.1	21.6227	3.19685e-08	9.9788e-07
110439305	LOC110439305	21.613	3.25442e-08	1.00839e-06
101882166	LOC101882166	21.613	3.25442e-08	1.00839e-06
30746	tie1	21.5826	3.40356e-08	1.03747e-06
110437810	LOC110437810	21.5789	3.42232e-08	1.03809e-06
562116	tinagl1	21.5742	3.44587e-08	1.04097e-06
100148840	wnt7bb	21.5443	3.60165e-08	1.07458e-06
100149756	slc17a6b	21.5443	3.60165e-08	1.07458e-06
368477	chsy3	21.5168	3.74996e-08	1.10679e-06
101883499	LOC101883499	21.4865	3.92122e-08	1.14366e-06
445164	tuba8l3	21.4728	4.00095e-08	1.1649e-06
436656	krt97	21.4715	4.00886e-08	1.16519e-06
563108	si:dkey-206d17.12	21.3147	5.04473e-08	1.36742e-06
110439393	LOC110439393	21.292	5.21499e-08	1.39344e-06
335340	dnah5l	21.2756	5.34155e-08	1.40942e-06
566876	wfs1a	21.2724	5.3664e-08	1.41156e-06
562692	tuft1a	21.246	5.57741e-08	1.4418e-06
101882608	prkd2	21.2398	5.53615e-08	1.43608e-06
793139	evplb	21.2398	5.53615e-08	1.43608e-06
100007467	LOC100007467	21.2068	5.90589e-08	1.49974e-06
564205	cdh8	21.1893	6.05607e-08	1.51876e-06
58142	myhz1.1	21.1239	6.66214e-08	1.59806e-06
431715	rbck1	21.1239	6.66214e-08	1.59806e-06
101885783	LOC101885783	21.0133	7.67816e-08	1.74042e-06
335651	rbp4l	21.0073	7.7403e-08	1.74981e-06
100007681	si:ch211-269i23.2	20.9914	8.02026e-08	1.80344e-06
100148342	atp8b1	20.9914	8.02026e-08	1.80344e-06
793476	znf1003	20.991	7.84549e-08	1.76885e-06
100004104	LOC100004104	20.9568	8.40782e-08	1.87066e-06
561493	she	20.9568	8.40782e-08	1.87066e-06
100330915	si:dkey-85n7.8	20.9429	8.62221e-08	1.9108e-06
110440077	LOC110440077	20.6493	1.28924e-07	2.68011e-06
100005083	icn2	16.9735	9.75747e-14	3.85565e-10
100004231	wu:fa03e10	15.4423	7.22944e-10	7.05685e-08
100034647	krt17	15.1986	1.55097e-10	2.86096e-08
797677	si:dkey-247k7.2	15.0505	5.67845e-10	5.99325e-08
30600	mid1ip1a	14.5986	4.04989e-10	4.75129e-08
81584	cldne	14.3407	2.81871e-06	3.42443e-05
100330415	si:dkey-96f10.1	14.0323	2.7545e-11	1.47542e-08
393311	plekhf1	14.0312	6.52339e-05	0.000466584
503710	aep1	14.0272	3.995e-10	4.75129e-08
724010	dgkaa	13.9018	8.27555e-05	0.000574627
504039	im:7150988	13.8525	7.37824e-05	0.000520018
368270	sult1st3	13.7729	6.25819e-05	0.000450286
798527	abcb5	13.6898	0.000109995	0.000733604
559783	si:ch211-207n23.2	13.6228	8.63746e-08	1.91167e-06
798921	si:ch211-217k17.9	13.5747	7.69826e-08	1.74263e-06
406738	cfl1l	13.5715	6.58578e-10	6.69964e-08
100537750	foxq1a	13.5706	9.68469e-07	1.42585e-05
334724	anxa1a	13.5344	3.40913e-10	4.45753e-08
560270	csrnp1a	13.4861	0.000118111	0.000777299
563087	si:ch211-129c21.1	13.4483	5.24536e-06	5.67447e-05
556591	prkchb	13.4355	0.000122311	0.000801192
494487	nr1d1	13.4079	8.01153e-05	0.00055744
100330978	LOC100330978	13.2654	9.38979e-09	4.11858e-07
110437770	LOC110437770	13.2066	6.31088e-05	0.000453304
406539	amy2a	13.2011	6.11301e-08	1.52257e-06
108191751	LOC108191751	13.2006	0.000150002	0.000950856
798023	slc2a9l2	13.1933	0.000122643	0.000802839
567406	ahsg2	13.1677	0.000120999	0.000794138
373136	evpla	13.1668	0.000141626	0.000903878
407626	nr5a5	13.1485	0.00012904	0.00083844
100000079	soul5	13.1349	0.000123399	0.000806752
386799	si:dkey-222n6.2	13.1302	0.000143746	0.000914977
103909796	LOC103909796	13.0029	0.000180196	0.00111025
393836	stx11b.1	12.9971	0.000183748	0.0011263
553296	hrc	12.954	3.12662e-09	1.94831e-07
550501	zgc:111983	12.91	0.000177081	0.00109297
557389	soul2	12.8177	0.000224198	0.00133499
57923	pycard	12.8059	2.6244e-07	4.82345e-06
569558	ahsg1	12.7742	0.000174152	0.00107963
557248	zmp:0000001114	12.6946	0.000319228	0.00181082
100332947	ccl39.2	12.641	1.23411e-08	5.04546e-07
393484	cyp2k18	12.5749	0.000183004	0.00112296
406463	nfkbiaa	12.5567	0.00021535	0.00128953
100331162	si:dkey-248g15.3	12.4428	0.000404542	0.00221946
100536813	si:ch1073-340i21.1	12.4137	2.53666e-08	8.57553e-07
100006612	myo9aa	12.1515	0.000330454	0.00186572
503601	zgc:110788	12.1086	1.47674e-07	2.98298e-06
100331729	tmem176l.4	12.0178	0.000401886	0.00220561
567414	agpat9l	12.0168	0.000492187	0.00263191
561592	si:ch211-157c3.4	12.0068	2.62185e-06	3.23649e-05
559917	msh4	11.9407	0.00224102	0.0100516
569677	prdm1b	11.9098	0.000485278	0.00260073
100000389	si:ch73-347e22.8	11.8674	0.000502552	0.00268054
325557	anxa2a	11.7531	1.58838e-07	3.17432e-06
794425	LOC794425	11.7495	0.000774799	0.00390801
407623	b3gnt7l	11.7155	0.00073075	0.00371356
101884295	LOC101884295	11.7084	0.0027281	0.0120004
353221	pomca	11.4298	0.000509812	0.00271498
30327	cyt1	11.398	2.77441e-07	5.05956e-06
692325	flj11011l	11.3722	0.000515703	0.0027392
569910	armc5	11.3261	0.000660135	0.00338836
334526	musk	11.3246	0.00327356	0.0141491
100333821	tnfrsf11a	11.2949	0.00335593	0.0144829
431739	cmah	11.293	0.00056081	0.00294386
110437729	LOC110437729	11.2576	0.000185031	0.00113293
553515	si:ch211-95j8.2	11.1687	0.00425481	0.0179001
692313	zgc:136461	11.168	0.000621021	0.00321693
558065	plxna1b	11.1141	0.00129961	0.00614405
100004517	tmem88b	11.0597	0.000816545	0.00408442
100150054	cyp1b1	11.0472	0.000949111	0.00466099
110437804	LOC110437804	11.0166	0.00111494	0.00535735
572235	wu:fb18f06	11.0147	4.21106e-07	7.14695e-06
503735	eps8l1	10.9849	0.000803652	0.00402947
795020	jac10	10.9574	0.00173448	0.00797447
564497	tnfaip3	10.8278	0.00155867	0.0072292
553749	zgc:113279	10.8224	0.00534713	0.0219807
566212	angptl5	10.8062	0.00541606	0.0222425
559113	zgc:193505	10.7479	2.88321e-11	1.47542e-08
555290	myo10l3	10.7359	0.00572588	0.0233727
402795	sts	10.677	0.000655668	0.00336953
100216314	LOC100216314	10.6634	2.36345e-06	2.963e-05
108182242	LOC108182242	10.5481	0.00145599	0.00680522
562793	limd1a	10.4208	0.00731961	0.0292144
100001267	mast2	10.3287	2.29095e-05	0.000193377
564005	col6a4a	10.274	0.00696286	0.0279292
793246	si:ch211-132p1.3	10.2685	0.00204871	0.00928517
558938	si:dkey-30c15.2	10.2574	0.0018035	0.0082715
100126011	map3k20	10.253	0.00212607	0.00959458
556873	si:ch211-175f11.5	10.2266	4.86384e-05	0.00036279
100034523	ccl38.6	10.2059	0.0014579	0.00681227
100002938	cdc42ep4b	10.1938	0.00218549	0.00982599
30267	sema3ab	10.0869	0.00881124	0.0345554
100330243	LOC100330243	10.0654	0.000950183	0.00466446
108181160	LOC108181160	10.0524	0.00911407	0.0356024
101887155	pnpla2	10.0267	0.00929314	0.0362015
100038788	ssuh2.4	9.96122	0.00232279	0.0103852
566658	si:ch211-117m20.5	9.75965	0.000194698	0.00118311
557850	trpv4	9.75393	0.002133	0.00962073
791191	dachd	9.71955	0.0112362	0.0427546
558785	si:dkey-73p2.1	9.62592	0.00383038	0.016289
336485	jac1	9.48257	0.00372815	0.0159104
767681	btr12	9.4426	0.00384057	0.0163241
445051	krt91	9.40236	5.15926e-06	5.60285e-05
793210	slc16a13	9.38095	0.00416259	0.0175646
449936	ppl	9.3645	0.00355901	0.0152696
100535458	si:cabz01071912.2	9.32341	0.00472086	0.0196697
100331732	rapgef5a	9.22205	0.000360275	0.00200328
492702	mlip	9.13136	0.0073487	0.0293097
791453	mhc1zba	9.0957	0.00111512	0.00535735
100034498	pag1	9.09216	0.00507174	0.0209763
100537975	trip11	9.06099	0.00478812	0.0199106
30458	gata3	9.03818	0.00353717	0.0151913
561669	si:zfos-2326c3.2	8.93195	0.000779058	0.00392598
561171	cbln8	8.90182	0.00618147	0.0250327
560439	si:ch211-98n17.5	8.89481	0.00887032	0.0347387
446167	grb10a	8.81618	0.0101129	0.0390988
64273	atp1b1b	8.70457	0.00951294	0.0369809
566604	casp3b	8.6541	0.00472013	0.0196697
791732	sult1st2	8.63013	0.00405692	0.017153
30355	apoa1a	8.60949	0.000218211	0.00130394
103911364	LOC103911364	8.58023	0.0103193	0.0397949
497504	im:7145975	8.57356	0.00511255	0.0211348
334316	brf1b	8.57322	0.0117665	0.0445419
110439322	LOC110439322	8.52306	0.000563074	0.00295207
792062	cyt1l	8.50749	3.29686e-06	3.89057e-05
566959	zgc:163030	8.48564	0.00698393	0.0279885
100144560	zdhhc21	8.47577	0.00469777	0.0195974
83908	ucp1	8.41176	0.00111866	0.0053728
568833	cldn34a	8.34861	0.00534678	0.0219807
798430	tmsb1	8.31343	3.0571e-05	0.000245834
799643	LOC799643	8.31179	0.0102205	0.0394588
108179100	LOC108179100	8.22161	0.00829159	0.032654
100009656	pcsk7	8.20615	0.00109199	0.00526141
556924	si:ch211-285c6.1	8.1011	0.0124946	0.0469804
100334082	zmp:0000000906	7.98172	0.00158136	0.00732029
553701	gda	7.78264	5.50779e-05	0.00040299
562304	cyp2k19	7.74193	0.0131254	0.0490263
108190699	LOC108190699	7.62828	7.65585e-05	0.00053645
447903	dhrs13a.2	7.44978	0.0015584	0.0072292
794486	krt4	7.4455	3.83546e-09	2.19557e-07
796684	si:dkey-87o1.2	7.34614	0.000504347	0.00268842
447866	arrdc3b	7.29772	0.00200128	0.00908973
100334848	si:dkey-17e16.17	7.28829	0.00161351	0.00746093
436872	sult1st6	7.27032	1.25744e-07	2.62801e-06
559062	si:dkey-175d9.2	7.13088	0.00614709	0.0249114
541345	zgc:110340	6.99001	0.000639137	0.00329863
494158	anxa1c	6.93693	0.000100671	0.000678926
797351	krt5	6.87768	0.00877628	0.0344343
108182119	LOC108182119	6.85096	0.00933495	0.0363475
555510	cyp2aa12	6.78404	1.93021e-07	3.73373e-06
751765	pmaip1	6.58045	0.00879461	0.0344982
402940	pnp4b	6.46364	1.66182e-09	1.2398e-07
108179332	LOC108179332	6.18651	0.00235703	0.010516
110439927	LOC110439927	6.12408	0.000533974	0.00282229
560210	hsp70l	5.97517	0.0127312	0.0477125
108190717	LOC108190717	5.95187	0.00274691	0.0120737
336655	icn	5.91799	1.14951e-06	1.6378e-05
799099	lpin1	5.8099	0.00412819	0.0174282
322462	sult6b1	5.78378	3.04533e-08	9.66664e-07
406312	zfand5a	5.75368	8.43672e-05	0.000584856
101884412	si:dkey-23a13.5	5.68556	0.00704481	0.0282043
259306	cyp2ad2	5.61434	4.61012e-05	0.000347705
503707	upp1	5.56355	0.00352146	0.0151315
564060	serpina7	5.55937	1.59464e-06	2.13043e-05
553949	fcho2	5.55192	0.000742513	0.00376315
393317	diabloa	5.55092	1.02273e-05	9.89735e-05
378727	pck1	5.53238	5.05417e-07	8.29443e-06
560266	cica	5.46548	0.0130955	0.0489366
492500	gsto2	5.39884	0.00369804	0.0157938
560651	ces3	5.36527	3.08069e-06	3.68439e-05
569025	LOC569025	5.35118	3.97906e-06	4.56484e-05
100001416	stard14	5.27911	0.000822455	0.00411155
100334344	si:ch211-195b11.3	5.22462	0.012298	0.0463357
492328	ankrd9	5.03542	4.00787e-05	0.000308622
100006895	LOC100006895	5.03378	0.000236014	0.00139747
792097	amd1	4.98148	0.00672543	0.0270668
323713	midn	4.91235	0.00733269	0.0292528
569489	fetub	4.82682	6.78008e-05	0.000483102
352931	sepp1a	4.80109	0.00107808	0.00520306
555432	crema	4.78556	0.00428577	0.0180169
103908695	fbxo48	4.74569	0.000215913	0.00129158
449556	ttr	4.7444	4.21492e-06	4.76741e-05
570638	apoc1	4.71779	4.76808e-06	5.26954e-05
30314	apoeb	4.65844	7.96947e-05	0.000554742
393762	si:ch73-141c7.1	4.63941	0.00206599	0.00934845
322603	si:ch73-15n24.1	4.5603	0.000587614	0.0030693
568094	comtd1	4.5587	1.48564e-05	0.000135027
790916	ipmkb	4.52702	0.000137686	0.000885081
570390	apoc4	4.42272	0.00104216	0.005047
445393	ppp1r12a	4.40444	0.000783611	0.00394421
322614	arg2	4.32748	0.000195555	0.00118789
110439158	LOC110439158	4.32453	0.00369242	0.0157778
564694	ckba	4.29978	6.04388e-05	0.0004371
406484	leg1.2	4.17752	0.00354314	0.0152126
796447	leg1.1	4.13947	0.00282866	0.0123863
81581	cldnb	4.11437	0.00519513	0.021429
492482	eif4ebp3	4.10152	0.000176454	0.00108965
322795	csrnp1b	4.09701	0.010025	0.038814
566132	ces2	4.09244	0.00017542	0.00108458
791587	zgc:174259	4.08952	0.00287213	0.01256
751707	acsf2	4.07178	0.000815304	0.00407942
322529	dhrs9	4.04808	0.00085544	0.00425002
415193	atg4c	4.04627	0.00344749	0.0148363
557614	chac2	4.01243	0.00643525	0.0259872
108179231	LOC108179231	4.00405	0.00158361	0.0073287
378987	zgc:77439	3.90341	0.000631582	0.00326363
100006782	si:dkey-105h12.2	3.88825	0.00243185	0.0108042
100003785	si:ch211-212c13.10	3.88586	0.000356158	0.00198824
791647	pnp5a	3.84541	0.000391084	0.00215332
30592	myl7	3.79071	0.00555522	0.022754
100137107	zgc:174260	3.73071	0.000981093	0.00479946
373102	mcl1b	3.72982	0.00484191	0.0201244
100000935	cpb2	3.72711	0.00270683	0.0119161
562093	crebzf	3.67991	0.01039	0.0400128
30077	rbp4	3.67848	0.00253675	0.0112259
325470	ube2al	3.64749	0.0130369	0.0487283
100134974	ebi3	3.64458	0.000601515	0.00313609
568707	afp4	3.61663	0.000348246	0.00195182
108179091	LOC108179091	3.5971	0.00610298	0.0247505
436841	gc	3.58033	0.00883191	0.0346203
100170809	si:dkeyp-73d8.6	3.50524	0.000656805	0.00337332
103911083	LOC103911083	3.4858	0.0118564	0.0448519
393486	lgals2b	3.449	0.000903364	0.00446056
171481	fabp10a	3.44461	0.000971248	0.0047568
140536	ND6	3.41686	0.0123274	0.0464256
563855	chac1	3.37507	0.00489158	0.0203108
556938	zgc:113828	3.37333	0.00582458	0.0237354
324479	bptf	3.37321	0.00455216	0.0190325
100170838	si:dkeyp-73d8.9	3.37211	0.00376866	0.0160589
100141350	crp3	3.36602	0.00435906	0.0182976
678543	zgc:136858	3.36352	0.00604504	0.0245332
337199	rab20	3.29396	0.00424938	0.0178817
378440	rdh1	3.25226	0.0019613	0.00894179
100001286	si:dkey-267n13.1	3.23194	0.00150012	0.00698059
327615	crp2	3.22965	0.00149855	0.00697518
100004663	si:dkey-188i13.11	3.18351	0.00647887	0.026143
767678	cish	3.18102	0.00224252	0.0100541
555865	zgc:162297	3.15342	0.0112224	0.0427215
555812	ucp2	3.10469	0.00490103	0.020345
559705	cbln10	3.07212	0.00782113	0.0309528
792467	si:ch211-270n8.1	3.04836	0.00453364	0.0189692
553969	cyp3a65	3.04232	0.00896046	0.0350429
368632	ormdl1	3.01481	0.00588704	0.0239611
567278	lect2l	3.01321	0.00918883	0.0358281
322327	apoa2	2.9657	0.00358305	0.0153571
100101640	apoa1b	2.93006	0.00528007	0.0217474
368352	cyp2y3	2.90869	0.00550699	0.0225775
100384897	ugt1a5	2.87349	0.00937092	0.0364708
751742	uraha	2.79526	0.00527225	0.0217259
641325	zgc:123103	2.78369	0.00533941	0.0219597
793886	si:dkey-100n23.5	2.76262	0.00678129	0.0272591
321166	apobb.1	2.76047	0.00927393	0.0361349
100332358	LOC100332358	2.73821	0.0093913	0.0365417
553467	cideb	2.71826	0.00804946	0.0317745
79378	agxtb	2.69141	0.00882842	0.0346147
798821	si:dkey-183k8.2	2.68673	0.00866696	0.034029
431762	mgst1.2	2.64304	0.0075732	0.0300914
402979	cda	2.64102	0.0100053	0.0387699
100004607	apoa4b.3	2.56457	0.0108387	0.0414571
678563	cirbpb	-2.59873	0.0126091	0.0473492
321114	snu13b	-2.70415	0.0104586	0.0402492
266985	npm1a	-2.84616	0.00582375	0.0237354
406324	abce1	-3.11233	0.0106684	0.0409076
394037	cct8	-3.22472	0.0107413	0.0411126
393992	mfap1	-3.33217	0.000990971	0.00484168
561719	si:ch73-281n10.2	-3.42225	0.0038796	0.0164817
405899	dip2ba	-3.68702	0.00607752	0.0246531
114427	vars	-3.73212	0.000958394	0.0046993
641484	hmgb2a	-3.92556	0.000833069	0.00415354
795027	si:ch211-222l21.1	-4.0238	0.0121995	0.0460261
324525	atxn2l	-4.07101	0.00650953	0.0262542
553317	si:ch211-173p18.3	-4.0714	0.00137159	0.00644284
321496	cfl1	-4.17339	0.000861555	0.00427788
336681	tubb4b	-4.32356	0.00582121	0.0237332
571561	LOC571561	-4.37333	0.00847419	0.0333109
100333435	si:ch211-162i8.2	-4.70433	0.0059276	0.0241029
100137116	zgc:172014	-4.81159	0.0118129	0.0446975
399661	arcn1b	-4.87091	0.0081576	0.0321713
407980	ppp1caa	-4.87513	0.00679355	0.0272889
368415	ptenb	-4.93154	0.00512834	0.0211897
447936	hmgb2b	-4.93323	0.000863548	0.00428526
548341	nr1h3	-4.97979	0.01144	0.0434696
101883059	LOC101883059	-4.98147	0.00442138	0.0185454
791613	ugt2a4	-5.0055	0.00421811	0.0177634
415180	cbx1b	-5.07668	0.00738613	0.0294451
557772	si:ch211-250g4.3	-5.07915	0.0130299	0.0487128
101885161	LOC101885161	-5.12985	0.00742693	0.0295868
406675	brd7	-5.19355	0.00627238	0.0253705
436949	bcat2	-5.19556	0.0122602	0.046224
322000	anp32b	-5.22403	0.0102745	0.0396493
334701	rprd2a	-5.25885	0.0126665	0.0475436
563450	atp8b5b	-5.29097	0.00647204	0.0261217
503737	dpp7	-5.30023	0.0119878	0.0452981
393534	carhsp1	-5.32713	0.00715073	0.028608
30677	tpst1	-5.3631	0.00302729	0.0131751
324942	grhl1	-5.36452	0.00913212	0.0356647
393222	ttll12	-5.38284	0.0109523	0.0418253
561372	comta	-5.42126	0.00917558	0.0358021
393347	fgfrl1a	-5.42887	0.0116835	0.0442901
492332	opa1	-5.45619	0.0027484	0.0120739
559992	tpd52	-5.46288	0.00498281	0.0206389
399487	ywhaqa	-5.4746	0.00256655	0.0113519
560622	chd4b	-5.48274	0.0128186	0.0479972
58123	hsf1	-5.49945	0.00452094	0.0189301
64604	nrf1	-5.50343	0.00986657	0.0382763
108190676	LOC108190676	-5.5551	0.0101133	0.0390988
561837	si:dkey-157g16.6	-5.57342	0.0117533	0.0445018
100000125	si:ch211-13c6.2	-5.59783	0.0110543	0.0421673
405805	trib3	-5.65021	0.0114421	0.0434696
393215	rbbp5	-5.6535	0.0109182	0.041714
793726	zgc:194285	-5.65574	0.00985658	0.0382463
406268	riok1	-5.67691	0.0116843	0.0442901
100149306	si:ch211-226o13.2	-5.69876	0.0120225	0.0454194
110437873	LOC110437873	-5.71147	0.0119169	0.0450504
108183429	LOC108183429	-5.72804	0.0123392	0.0464599
558760	taf15	-5.73683	0.0132415	0.0494273
751761	fam168a	-5.74992	0.00592614	0.0241028
563253	si:ch211-198a12.6	-5.75098	0.0087411	0.0343122
108183311	LOC108183311	-5.77688	0.0120815	0.0456014
393800	efr3a	-5.77878	0.00573178	0.0233855
108179079	LOC108179079	-5.78687	0.0110734	0.0422211
555520	ipo8	-5.79119	0.00467794	0.0195246
321218	pigq	-5.79442	0.00397998	0.0168615
641500	zgc:123010	-5.79944	0.00916317	0.0357694
100536441	LOC100536441	-5.813	0.0107213	0.0410544
550382	zbtb8os	-5.81799	0.00801297	0.0316452
564030	bik	-5.82063	0.0107239	0.0410553
100333615	si:dkey-108k21.19	-5.83594	0.00998134	0.038686
100535945	LOC100535945	-5.84148	0.0101191	0.0391069
108179742	LOC108179742	-5.85166	0.0100177	0.038809
564545	si:dkey-40c11.1	-5.85877	0.0106584	0.0408958
556499	atp7b	-5.85877	0.0109748	0.0418922
352910	mib1	-5.89156	0.0066693	0.0268601
393598	alg9	-5.89881	0.00641824	0.0259356
108179204	si:dkeyp-35e5.10	-5.90662	0.00909001	0.0355166
286778	c19h1orf109	-5.909	0.00426314	0.0179307
58140	pbx3b	-5.91432	0.0108453	0.0414728
103910801	LOC103910801	-5.91456	0.0111952	0.0426371
573216	tuba1a	-5.91666	0.00749321	0.0298087
553205	kpna5	-5.91753	0.00850979	0.0334353
560645	gdpd5b	-5.92728	0.00678974	0.0272801
100000478	mgat2	-5.93154	0.00732442	0.0292267
406455	rcc2	-5.93412	0.0124061	0.0467011
449660	rras	-5.94245	0.0111464	0.0424611
570238	fosaa	-5.95986	0.00244186	0.0108401
103910472	LOC103910472	-5.96498	0.00797834	0.0315158
101887003	LOC101887003	-5.96537	0.0077553	0.0307138
100331776	LOC100331776	-5.97645	0.0103981	0.040035
101882544	LOC101882544	-5.98001	0.0122918	0.0463331
100534782	si:ch211-284e13.6	-5.98431	0.0112262	0.0427264
735249	vimp	-5.98727	0.0114567	0.0434957
550364	unc45a	-5.98992	0.0110569	0.0421674
794828	si:dkey-261j15.2	-6.00725	0.0076954	0.030498
110439107	LOC110439107	-6.01036	0.0117326	0.0444433
378728	siah2l	-6.0224	0.00583833	0.023783
560638	si:ch73-21k16.1	-6.02913	0.00891891	0.0349128
556667	pigt	-6.03349	0.00727871	0.029058
562097	LOC562097	-6.03705	0.0105948	0.0406807
353295	smarca4a	-6.04604	0.0116183	0.0440696
100333562	si:dkey-108k21.12	-6.05052	0.00616975	0.0249972
402887	ccdc130	-6.05522	0.00268993	0.011851
335736	usp14	-6.10004	0.0127191	0.0476776
100150095	LOC100150095	-6.10926	0.0124701	0.0469108
568851	LOC568851	-6.11076	0.0117185	0.04441
100333534	LOC100333534	-6.11764	0.0076645	0.030411
561772	nfatc3a	-6.11956	0.00847836	0.0333195
100002679	gigyf1	-6.11971	0.0088595	0.0347124
100007924	dcaf8	-6.1292	0.00876584	0.0344013
100322456	si:dkey-11f4.20	-6.12938	0.0111279	0.0424095
387600	xab2	-6.12943	0.00740971	0.0295252
678541	gstk4	-6.14983	0.00745483	0.029691
101884948	znf1040	-6.15094	0.00686804	0.0275619
796120	si:dkey-238d18.4	-6.15905	0.0020203	0.0091712
100004768	si:dkey-261m9.7	-6.15987	0.00676589	0.0272167
110439430	LOC110439430	-6.16009	0.0126471	0.0474815
556748	ppip5k1a	-6.1806	0.0078888	0.0311986
447833	hat1	-6.18663	0.00886463	0.0347244
560235	coro2ba	-6.20686	0.00570499	0.0232931
108181081	LOC108181081	-6.21362	0.0100258	0.038814
571135	si:dkey-23a13.17	-6.22311	0.00518767	0.0214119
103909965	LOC103909965	-6.22395	0.0124797	0.0469366
436617	rxrgb	-6.2338	0.00169488	0.00780299
799527	cxcr3.3	-6.23626	0.0107059	0.0410235
30300	her2	-6.23871	0.00843995	0.0331967
100334934	LOC100334934	-6.25505	0.0089383	0.0349643
100538134	si:dkey-261m9.18	-6.25623	0.00497523	0.0206125
568202	pora	-6.2623	0.00495942	0.0205622
570012	esyt2a	-6.26415	0.000194611	0.00118301
569844	si:dkey-188g12.1	-6.27039	0.00944773	0.0367436
559365	tmem107l	-6.28274	0.0102772	0.0396508
100001485	tmem187	-6.28339	7.51921e-05	0.000527531
321243	lama5	-6.28438	0.00789317	0.0312086
100150025	si:dkey-264b2.3	-6.28572	0.0108133	0.0413695
100332070	LOC100332070	-6.28618	0.00837429	0.0329643
101887036	LOC101887036	-6.28828	0.00549771	0.0225449
103910879	si:dkey-30f3.2	-6.29214	0.00573048	0.0233855
100331094	or133-5	-6.29662	0.0103866	0.0400087
100004395	zgc:165555	-6.2973	0.00630086	0.0254796
556029	diaph2	-6.30047	0.0114502	0.0434807
110440161	LOC110440161	-6.30976	0.00802921	0.0317019
100036549	ctr9	-6.31166	0.00676793	0.0272184
449945	pgm2l1	-6.31193	0.00994263	0.0385448
100333180	si:dkey-237i9.8	-6.33207	0.00487057	0.0202335
797319	LOC797319	-6.33336	0.00115711	0.00554645
558638	zgc:162200	-6.3378	0.00258569	0.0114305
794129	mau2	-6.33882	0.00588403	0.0239546
103908661	wu:fd06e11	-6.33982	0.00423709	0.0178389
450064	zgc:101664	-6.34828	0.00971757	0.0377416
110437957	LOC110437957	-6.34857	0.0106347	0.0408246
393876	prdm9	-6.35051	0.00952665	0.0370257
793414	top3b	-6.35138	0.00146964	0.00685764
550243	zbtb8b	-6.35247	0.00716258	0.0286486
393406	ddx26b	-6.35349	0.0108486	0.0414761
100332458	LOC100332458	-6.35599	0.012867	0.0481679
405847	sapcd2	-6.36738	0.00747881	0.0297795
100004922	rhbdd2	-6.37374	0.00702099	0.0281223
114462	gng3	-6.37476	0.00837363	0.0329643
394230	st3gal5	-6.37986	0.00237682	0.0105959
567465	zfr2	-6.3815	0.00464401	0.0193925
103908782	mfsd7	-6.38455	0.00527586	0.0217354
557195	lrpprc	-6.3879	0.0105755	0.0406253
572211	srsf7b	-6.38909	0.00453338	0.0189692
368864	prpf39	-6.40182	0.000785692	0.00395233
795658	si:ch211-147a11.3	-6.40215	0.00619581	0.0250728
100001581	slc35f4	-6.40589	0.0039656	0.0168132
100003496	si:ch211-223a21.4	-6.40887	0.00418891	0.0176624
445255	ralba	-6.41717	0.00642216	0.0259452
359836	her15.1	-6.42156	0.0119006	0.045009
335411	si:dkeyp-46h3.2	-6.42232	0.00584852	0.0238158
100148861	znf1032	-6.42364	0.00475791	0.0198045
393149	rmi1	-6.43025	0.0100495	0.0388764
541389	msi1	-6.43115	0.00659546	0.026583
393844	znrf1	-6.43246	0.00805385	0.0317844
100538036	exd3	-6.43313	0.00970233	0.0376911
492813	fut9b	-6.43867	0.009911	0.0384398
100149472	pard3ba	-6.43921	0.00493084	0.0204587
333999	porcnl	-6.44119	0.000881725	0.00436904
554019	lims1	-6.44119	0.00216035	0.00973106
100000753	dydc2	-6.44249	0.00506948	0.0209721
564699	tbr1a	-6.44546	0.00373598	0.0159397
100319235	dnajc25	-6.44718	0.00356101	0.0152704
494091	adoa	-6.45115	0.00121527	0.00579727
555440	si:ch211-197g15.9	-6.45384	0.00453359	0.0189692
110439554	LOC110439554	-6.45796	0.00555644	0.022754
100000720	abl1	-6.47414	0.00494165	0.0204978
100007488	LOC100007488	-6.47881	0.00821306	0.0323749
767721	uhmk1	-6.47942	0.00675544	0.0271811
567773	zbtb48	-6.48056	0.0101697	0.039272
767793	cfap100	-6.48649	0.00338561	0.0145961
100037379	zgc:163061	-6.49406	0.00363183	0.0155346
402897	rbm48	-6.49459	0.00595607	0.024207
101885705	LOC101885705	-6.50367	0.0041002	0.0173187
101886348	LOC101886348	-6.50723	0.00703364	0.0281663
100537936	LOC100537936	-6.50959	0.00319817	0.0138552
405848	tmed7	-6.5104	0.0024417	0.0108401
567170	pafah1b2	-6.51219	0.00905713	0.0353964
266983	neo1a	-6.51508	0.00375067	0.0159984
792516	nfil3-2	-6.51743	0.0039505	0.0167576
406593	nhej1	-6.52057	0.00110789	0.00532867
101882393	LOC101882393	-6.52627	0.00285851	0.0125121
100007673	gpr160	-6.5268	0.00526473	0.0217001
100334619	LOC100334619	-6.53564	0.00699075	0.0280078
560756	znf346	-6.54672	0.00394769	0.0167499
103910005	LOC103910005	-6.55386	0.0091779	0.0358021
100136855	ubp1	-6.55541	0.00581927	0.023731
768160	fblim1	-6.55778	0.00855661	0.0336036
393460	ldlrb	-6.56344	0.00790156	0.0312344
100330167	LOC100330167	-6.56666	0.00532963	0.0219302
402950	wbp11_1	-6.56684	0.00276449	0.0121351
100334500	si:ch211-212k18.9	-6.56838	0.00298647	0.0130115
321709	pcm1	-6.56963	0.000595869	0.00311049
393437	ncs1a	-6.5733	0.00749097	0.0298087
101882764	col25a1	-6.57357	0.0107048	0.0410235
103910002	LOC103910002	-6.57788	0.00270579	0.0119146
100007842	zgc:174314	-6.58327	0.00718455	0.0287093
317640	ttc27	-6.58354	0.00434672	0.0182595
561303	si:ch73-41h24.1	-6.58565	0.0103307	0.0398299
100002675	si:ch211-125e6.8	-6.58621	0.00071468	0.00364288
570351	wdr4	-6.58706	0.00251356	0.0111321
553785	lrrc4c	-6.58907	0.00394573	0.0167499
555364	rarab	-6.59307	0.00893736	0.0349643
101883120	si:dkey-19a16.7	-6.59308	0.0133911	0.0499415
768189	ddx28	-6.59724	0.000526108	0.00278595
447869	tmod2	-6.59988	0.00310026	0.0134621
557457	kiaa0556	-6.60174	0.00507744	0.0209948
561268	tnfsf13b	-6.6027	0.00325831	0.0140976
30670	thraa	-6.60337	0.00349332	0.0150144
100331534	itfg1	-6.6163	0.00321424	0.0139105
568761	eif4g3b	-6.61723	0.00320047	0.0138616
100001490	atxn7	-6.61732	0.00838855	0.0330127
565606	ptpn22	-6.62857	0.00435244	0.0182744
553187	dnmt3aa	-6.63159	0.00522332	0.0215347
570278	setd5	-6.63651	0.00537292	0.022076
447856	utp3	-6.63965	0.00178685	0.00819959
325395	kmt2e	-6.64369	0.00559	0.0228734
110440013	LOC110440013	-6.64371	0.00716525	0.0286525
567039	cdc42bpb	-6.65443	0.00186533	0.00853423
503599	zgc:113348	-6.65925	0.00766623	0.030411
30340	hoxb4a	-6.66112	0.0120458	0.0454969
100150619	LOC100150619	-6.66417	0.00478211	0.0198905
566686	epc1a	-6.66597	0.00494267	0.0204978
108183756	LOC108183756	-6.66613	0.00549524	0.0225402
100101642	ralgps1	-6.66621	0.00251078	0.0111227
336348	rcan1b	-6.67171	0.00751009	0.0298688
100001531	rab22a	-6.67561	0.00618726	0.0250448
110439299	LOC110439299	-6.67988	0.00231511	0.0103536
393980	ppp6c	-6.68022	0.0034602	0.0148872
110437771	LOC110437771	-6.68027	0.00543806	0.022322
563212	chaf1a	-6.68643	0.0037141	0.0158544
562264	arhgef18b	-6.68801	0.00612972	0.0248529
103908687	si:dkey-23a13.6	-6.69532	0.00312118	0.013546
558469	nt5dc3	-6.69792	0.00726623	0.0290151
569866	si:ch211-161h7.5	-6.70336	0.00238161	0.010609
393452	dync2li1	-6.70468	0.00900571	0.0352036
566032	ppp2r3b	-6.72127	0.00813318	0.03209
100003444	rsph1	-6.72807	0.00496469	0.0205739
101886002	LOC101886002	-6.72845	0.0026805	0.0118187
790965	si:dkey-286h2.3	-6.73242	0.00598383	0.0243081
100332885	si:dkey-108k21.26	-6.73361	0.00232961	0.0104102
555328	serpinh1a	-6.73663	0.00389634	0.0165487
564384	zgc:172339	-6.74622	0.00813761	0.0320999
100329772	LOC100329772	-6.74785	0.00455621	0.0190447
58031	cd81a	-6.75216	6.35198e-05	0.000455482
100331208	spink4	-6.7539	0.00340322	0.0146645
796780	gng10	-6.76329	0.00196498	0.00895231
323865	nxf1	-6.76896	0.000420157	0.00229365
751650	fam169aa	-6.77264	0.0037794	0.0160965
571805	si:ch73-199g24.2	-6.77277	0.000438045	0.00238084
436631	trim55a	-6.774	0.0051911	0.0214176
568471	zbtb37	-6.77479	0.00401599	0.0170055
431765	nfil3-6	-6.77747	0.00143006	0.0066933
101883218	si:ch211-69l10.4	-6.77982	0.00555679	0.022754
565544	phf21ab	-6.78563	0.00379942	0.0161696
407696	ddx52	-6.7861	0.0023996	0.0106834
556237	man1b1b	-6.78637	0.00778421	0.0308139
327466	dyrk1ab	-6.78653	0.00397119	0.0168327
569742	kiaa1958	-6.78674	0.00361718	0.0154798
568584	LOC568584	-6.78788	0.00476895	0.0198456
562466	LOC562466	-6.78802	0.00197894	0.00900523
449866	si:ch211-39i2.2	-6.79275	0.00530538	0.0218374
571588	tec	-6.79338	0.00622661	0.0251914
110439041	LOC110439041	-6.79406	0.001993	0.00905942
100005308	si:dkey-261m9.17	-6.79553	0.00233467	0.0104273
790943	phyhipla	-6.79923	0.0058973	0.023997
58076	gata6	-6.7997	0.00129393	0.0061206
566841	crebbpa	-6.79973	0.00390094	0.016564
393888	abhd2a	-6.80113	0.00545356	0.0223801
557981	usp32	-6.80742	0.00489062	0.0203108
556398	fam171a2a	-6.8105	0.0108566	0.0414975
101885037	LOC101885037	-6.81074	0.00280749	0.0123015
100149391	tnrc6c2	-6.81295	0.00472871	0.0196927
492512	ftsj1	-6.81449	0.00117835	0.00563546
414329	rap2b	-6.81456	0.00041627	0.00227641
100005419	ppp4r2b	-6.81476	0.00121787	0.00580802
393127	pemt	-6.81535	0.0055415	0.0227079
334099	naa15b	-6.81753	0.00173019	0.00795688
100536587	LOC100536587	-6.81858	0.0104024	0.0400422
101883023	LOC101883023	-6.8196	0.00653182	0.0263378
796097	LOC796097	-6.82671	0.00196305	0.00894739
557308	si:ch211-87m7.1	-6.82995	0.00617418	0.0250092
373871	grk7b	-6.83009	0.00419968	0.0177035
393932	slc15a4	-6.83334	0.011205	0.0426648
415241	calua	-6.83467	0.00117778	0.00563433
100330077	rufy1	-6.83595	0.00313141	0.0135869
563644	kdm6bb	-6.84368	0.000226121	0.00134549
100073333	mon1a	-6.84373	0.00646919	0.0261165
100006888	gnai3	-6.84377	0.0075823	0.0301205
100330946	mex3c	-6.84546	0.00259684	0.0114708
407670	asic1c	-6.84795	0.0034231	0.0147389
566221	zmp:0000000711	-6.85442	0.00764538	0.0303426
393571	cxxc1a	-6.8651	0.00260547	0.0115059
100538044	LOC100538044	-6.86794	0.00203333	0.00922291
406507	gadd45gb.1	-6.8691	0.00763935	0.0303257
406742	cmtr2	-6.87715	0.00427234	0.0179649
791173	pnpla7a	-6.88047	0.00683156	0.027422
405780	rnd1a	-6.88326	0.000625496	0.00323713
553223	hs1bp3	-6.88428	0.0115096	0.0436769
100148296	si:dkey-194g4.1	-6.88455	0.00375205	0.0160002
751678	zgc:153044	-6.88595	0.00192546	0.00879267
561238	afg1la	-6.88647	0.006725	0.0270668
557884	slc16a8	-6.88722	0.00384403	0.0163347
450041	ccdc113	-6.88961	0.00288663	0.0126123
368686	slc39a13	-6.8909	0.00335746	0.0144858
100149758	gb:ai877918	-6.89453	0.00420792	0.0177327
101885668	LOC101885668	-6.89488	0.00161203	0.00745612
406273	chn1	-6.89875	0.00320732	0.0138841
793137	lcat	-6.90151	0.000765513	0.00386927
100148868	si:ch211-71m22.3	-6.90323	0.00366699	0.0156771
110437931	LOC110437931	-6.90944	0.00748484	0.0297964
571773	lpar6a	-6.90965	0.00711917	0.0284885
692125	fanca	-6.90985	0.00498642	0.0206488
561960	si:dkey-229e3.2	-6.91057	0.00237748	0.0105961
30339	hoxb3a	-6.92039	0.00725817	0.0289898
101885376	LOC101885376	-6.92128	0.00226392	0.0101381
678616	mcph1	-6.92131	0.00307647	0.0133657
557679	mapre2	-6.923	0.0041763	0.0176137
108181592	LOC108181592	-6.92411	0.00424156	0.0178533
571201	si:ch73-97h19.2	-6.93126	0.00194916	0.00888885
556086	nsd1a	-6.93184	0.0027962	0.0122584
550603	mhc1laa	-6.93412	0.00299963	0.0130646
791150	gripap1	-6.93656	0.00272011	0.0119683
751594	rassf6	-6.93727	0.00402075	0.0170214
100330921	si:ch211-103a14.5	-6.94019	0.00211559	0.00954985
447895	gpx1b	-6.94132	0.00249311	0.0110531
101886356	LOC101886356	-6.94156	0.00198897	0.009046
560466	btbd10a	-6.94724	0.00795939	0.0314483
797305	LOC797305	-6.94728	0.00154529	0.00717692
559805	tor2a	-6.94883	0.00574002	0.0234135
436686	syt5a	-6.95011	0.011138	0.0424385
436981	pde6d	-6.96029	0.00146111	0.00682541
335474	arpc1b	-6.96164	0.00287243	0.01256
100536464	LOC100536464	-6.96305	0.00247042	0.0109554
393546	zgc:65895	-6.96473	0.00678967	0.0272801
571919	ppp1r26	-6.96478	0.00216352	0.00974275
394244	ndel1a	-6.96702	0.00667514	0.0268772
796801	aplp2	-6.96963	0.00560065	0.0229114
373874	ripk2	-6.97184	0.00430003	0.0180723
369190	kif1b	-6.97192	0.00153462	0.00712931
100333881	tbc1d8	-6.9773	0.0103839	0.0400075
445233	me2	-6.98024	0.00450358	0.0188715
114452	blzf1	-6.98724	0.00186191	0.00852088
100073342	f2rl1.2	-6.9899	0.00417205	0.0176001
449859	odf2b	-6.9901	0.00128535	0.00608516
445093	tmed1a	-6.99189	0.00327224	0.014147
573644	cldn15a	-6.99247	0.00536932	0.0220666
558825	lgr4	-6.99893	0.00433581	0.0182182
334108	kif5bb	-6.99947	0.00533696	0.021955
100007222	tctn1	-6.99995	0.0040729	0.0172077
494085	pink1	-7.00178	0.00463727	0.019374
406819	chia.3	-7.00268	0.00548768	0.0225147
100535551	gb:eh551987	-7.00709	0.00447924	0.0187741
405870	ucmab	-7.01588	0.0060607	0.0245908
568776	cnpy4	-7.02029	0.00360327	0.015432
100125271	zgc:173652	-7.02478	0.00161494	0.00746531
360144	mapk1	-7.02715	0.00456798	0.0190892
796940	LOC796940	-7.02741	0.0012767	0.00605098
103908625	map4k4	-7.02952	0.00300518	0.0130829
767735	tmem229b	-7.03663	0.00919446	0.0358419
550430	mpped2a	-7.03979	0.00394756	0.0167499
393210	wdr45b	-7.04464	0.000220927	0.00131784
569212	tecpr2	-7.04512	0.00599457	0.0243459
564922	sdk2b	-7.04914	0.0112665	0.0428525
393423	asl	-7.05307	0.000295874	0.00169198
550286	hrasa	-7.05436	0.00469888	0.0195974
492497	stam2	-7.05581	0.000859588	0.00426937
327046	bri3bp	-7.05954	0.00131402	0.00620524
436923	crlf1a	-7.05954	0.0103117	0.0397749
334471	larp6	-7.06384	0.00492563	0.0204422
550577	stx6	-7.06839	0.00231143	0.0103399
101882695	zgc:174574	-7.06929	0.00413091	0.0174353
334628	boc	-7.07129	0.00660914	0.0266305
569580	bag5	-7.07262	0.00940761	0.0365967
564685	nab1b	-7.07385	0.00164266	0.0075812
567006	bub1bb	-7.07427	0.0029627	0.0129213
414848	rfng	-7.07602	0.00244384	0.010846
64615	atp1a1a.4	-7.08113	0.00127871	0.00605883
368241	egr2a	-7.08346	6.27133e-06	6.55346e-05
550427	prkar1ab	-7.08494	0.000466909	0.00251345
560785	wwc1	-7.0872	0.00381993	0.0162486
565429	hspg2	-7.08942	0.00316181	0.0137082
393265	yipf5	-7.08975	0.000441635	0.00239804
553000	si:dkeyp-19e1.3	-7.09383	0.00447474	0.0187599
792456	ovol1	-7.09435	0.00339454	0.0146308
561642	ubn2b	-7.09476	0.00591585	0.0240667
394072	foxm1	-7.09671	0.00840466	0.0330684
110437720	wbp11	-7.10576	0.00153178	0.00711809
550511	klc4	-7.10721	0.00123842	0.00589104
402903	raly	-7.11001	0.00279087	0.0122382
337771	zgc:162858	-7.11181	0.0031176	0.0135339
567241	lepr	-7.11347	0.00179719	0.00824481
562066	lrsam1	-7.11626	0.012571	0.0472274
795635	vhll	-7.11728	0.00137575	0.00645877
101884968	LOC101884968	-7.11865	0.00211397	0.00954508
30394	dbx1a	-7.12286	0.00583907	0.023783
100151075	abca5	-7.12586	0.0019268	0.00879638
567613	rccd1	-7.12869	0.000997386	0.00486647
359838	slc34a2b	-7.12878	0.0034932	0.0150144
565975	hpgd	-7.1299	0.0047727	0.0198563
100329262	si:ch73-213k20.5	-7.13269	0.0028618	0.0125212
566378	LOC566378	-7.13382	0.00344275	0.0148197
562669	stx7l	-7.13589	0.00329803	0.0142512
503596	mif4gdb	-7.13684	0.00259206	0.0114527
100006062	si:ch73-193c12.2	-7.14042	0.00473504	0.0197142
100005981	ppp2r5ca	-7.14254	0.00359571	0.0154035
447944	fabp11a	-7.14291	0.00104749	0.00506994
436650	ccdc62	-7.1451	0.00122422	0.00583299
569727	phip	-7.14761	0.00599735	0.0243475
100537765	LOC100537765	-7.14859	0.00128829	0.00609565
252845	mpp5a	-7.1517	0.00217694	0.00979014
570815	dusp26	-7.15318	0.00155628	0.00722399
497184	slc30a9	-7.15557	0.000314921	0.00178879
572430	hace1	-7.15733	0.0106384	0.0408296
436608	mapkapk5	-7.15734	0.00595066	0.0241908
564072	tp53inp2	-7.16303	0.00569063	0.0232513
562114	si:ch211-253b8.2	-7.16636	0.00302871	0.0131751
110440049	LOC110440049	-7.17008	0.00501358	0.0207551
555606	bora	-7.17117	0.0013181	0.00622276
100330495	clmn	-7.17238	0.00217109	0.00976903
110438506	LOC110438506	-7.17291	0.00307317	0.0133548
558213	rc3h1b	-7.17292	0.0029836	0.0130023
100034417	golt1ba	-7.17569	0.00439917	0.0184614
798876	pip5k1ca	-7.1786	0.00563086	0.0230238
406615	gpd1c	-7.18297	0.000351057	0.00196692
568904	eef2a.2	-7.18363	0.00234108	0.0104532
393843	dnase1l4.2	-7.18448	0.00993302	0.0385164
101885829	LOC101885829	-7.18486	0.000910421	0.00449147
100537733	LOC100537733	-7.18571	0.000936879	0.00460853
101882073	LOC101882073	-7.1866	0.000957492	0.00469624
108182861	LOC108182861	-7.18781	0.00518548	0.0214101
791213	zgc:158270	-7.18877	0.000949201	0.00466099
323563	bnip3la	-7.19155	0.000896138	0.004428
368489	fam101a	-7.19272	0.00420873	0.0177327
100147955	si:dkey-77f5.4	-7.19276	0.00326816	0.014133
563531	mllt11	-7.19776	0.00280288	0.0122845
100536657	LOC100536657	-7.19941	0.002292	0.0102557
799923	si:ch211-208h16.4	-7.2025	0.00557955	0.0228361
565722	znf1043	-7.20251	0.00278803	0.012229
606612	sdhaf1	-7.20525	0.00193342	0.00881947
565063	mtmr9	-7.20618	0.00464199	0.0193889
559771	zgc:174704	-7.20706	0.00106974	0.00517021
100332089	ypel5	-7.20774	0.00485112	0.0201577
795408	tmem94	-7.20858	0.00404741	0.0171257
103910141	LOC103910141	-7.2091	0.00252194	0.0111662
562628	tbc1d10ab	-7.20958	0.00306985	0.0133438
100005449	zfyve9a	-7.21774	0.00263003	0.0116113
448893	dopey1	-7.22622	0.00294801	0.0128672
100329854	stk39	-7.22705	0.00300021	0.0130646
569949	zgc:174263	-7.2303	0.000887535	0.00439267
449999	ccdc149a	-7.23095	0.00317015	0.0137373
558917	snx9b	-7.23188	0.00020789	0.00125067
101883655	arhgef37	-7.23604	0.00360716	0.0154408
436824	nsmce1	-7.23944	0.00347256	0.0149366
561376	pus7l	-7.24008	0.00405954	0.0171598
437020	ube2b	-7.24026	0.00133162	0.00627257
407707	terf2ip	-7.24138	0.00126949	0.0060219
445109	elac1	-7.24298	0.000491565	0.00262941
100002956	si:ch211-195e19.1	-7.243	0.00315099	0.0136648
100073343	rapgef5b	-7.24307	0.00117583	0.00562659
566742	pex11b	-7.24687	0.00250282	0.0110932
110438326	LOC110438326	-7.24687	0.00519774	0.0214345
561567	srgap3	-7.24687	0.00450633	0.0188783
100149100	adra1ba	-7.24719	0.00395906	0.0167897
569700	usp16	-7.24733	0.000324658	0.00183791
494102	dhcr24	-7.25059	0.00421124	0.0177389
569719	nagpa	-7.25192	0.00176421	0.00810233
406680	tmem161b	-7.25485	0.000991159	0.00484168
100537934	ap5z1	-7.25511	0.00618742	0.0250448
566352	arid2	-7.25542	0.00238165	0.010609
103909509	LOC103909509	-7.25793	0.00333094	0.0143824
449821	pex10	-7.25941	0.00270856	0.0119206
100332501	LOC100332501	-7.26528	0.00501455	0.0207551
100170800	zgc:195170	-7.26543	0.00302847	0.0131751
553668	galnt7	-7.26894	0.00197463	0.00898801
100034534	si:dkey-23a23.2	-7.27131	0.00277261	0.0121655
447930	mylpfb	-7.27421	0.00205163	0.00929591
556048	si:ch211-113e8.3	-7.27553	0.0056506	0.0230989
100537949	LOC100537949	-7.27696	0.00397861	0.0168599
562011	shc2	-7.28683	0.00470498	0.019618
565385	zgc:172341	-7.28944	0.000947355	0.00465599
664765	lipt2	-7.28952	0.0010222	0.00496174
553267	elmod2	-7.29478	0.00239437	0.0106629
567100	kiz	-7.29671	0.00596326	0.0242304
404613	klhl21	-7.29856	0.0126056	0.0473468
560514	osbpl11	-7.30419	0.00403049	0.0170584
323573	arl4d	-7.30949	0.00130169	0.00615213
564707	med13b	-7.31025	0.00267404	0.0117933
322667	wu:fb69f10	-7.31198	0.00241823	0.010755
445120	cux1b	-7.31386	0.000229357	0.00136235
768153	tmem106c	-7.31441	0.00225721	0.0101108
405859	arih1l	-7.31493	0.00472793	0.0196927
692274	zgc:136308	-7.31803	0.0038365	0.0163109
110438099	LOC110438099	-7.32145	0.00378853	0.0161314
334161	alg1	-7.32184	0.0041034	0.0173278
405826	ift122	-7.3228	0.00184644	0.00845698
492502	plekha8	-7.323	0.00334541	0.0144412
564882	plscr3a	-7.32999	0.00340826	0.0146825
569047	foxp1b	-7.33316	0.00192903	0.00880418
108179575	LOC108179575	-7.33334	0.000715742	0.00364717
100885784	amer1	-7.33381	0.0035945	0.0154023
799862	si:ch1073-291c23.2	-7.33446	0.00206315	0.00934061
324961	sgcd	-7.33501	0.00614512	0.0249094
100538306	si:ch73-181d5.4	-7.33717	0.00205256	0.00929763
559388	cnih4	-7.34103	0.00240829	0.0107136
100535229	LOC100535229	-7.34235	0.000850996	0.00423417
571252	adam19b	-7.34596	0.00376098	0.016031
100330838	LOC100330838	-7.34658	0.00242312	0.0107739
553308	LOC553308	-7.34736	0.000781171	0.00393311
559560	hykk.2	-7.34779	0.00066325	0.00340228
553299	zgc:162509	-7.35016	0.00376116	0.016031
557919	adpgk	-7.35042	0.00286208	0.0125212
103910001	LOC103910001	-7.35146	0.00162046	0.00748487
100319387	fbxo4	-7.35162	0.00222286	0.00997806
445211	zgc:100997	-7.35833	0.00212788	0.00960017
30603	sox11b	-7.36284	0.00240526	0.0107029
570753	chd6	-7.36358	0.00367957	0.0157269
561469	atp6v0a2a	-7.36854	0.00305025	0.0132654
100002333	si:dkeyp-2e4.6	-7.36882	0.00561346	0.0229582
403116	st6gal2a	-7.37149	0.00269639	0.0118764
570908	zgc:194209	-7.37484	0.000726243	0.0036925
407664	hbegfb	-7.37753	0.00142447	0.00667083
394160	bokb	-7.37799	0.00336627	0.0145201
792921	odf2a	-7.38039	0.00357784	0.0153387
564754	nat8l	-7.38045	0.00650308	0.0262345
569067	faah	-7.38059	0.00199614	0.00907126
101886441	si:dkey-121j17.6	-7.3843	0.00441467	0.0185219
100000190	si:ch1073-440b2.1	-7.38494	0.00250419	0.0110963
550458	tubb6	-7.38695	0.00405046	0.0171343
569999	snrnp35	-7.39031	0.000798711	0.00400827
402858	rbm14b	-7.39081	0.000292498	0.00167608
110438921	LOC110438921	-7.3935	0.000608974	0.00316715
494079	iqcb1	-7.39373	0.00108733	0.00524472
100034581	ctnnal1	-7.39596	0.00537483	0.0220785
796180	LOC796180	-7.39698	0.000676085	0.00346496
553447	morc3a	-7.39808	0.000820706	0.00410402
798741	si:ch73-280o22.2	-7.39947	0.00553526	0.0226878
436688	vps26bl	-7.39985	0.00114545	0.00549365
751830	st8sia7.1	-7.402	0.0018819	0.00860772
100142638	zgc:171435	-7.40258	0.00245065	0.0108734
335448	wu:fj13e08	-7.40377	0.00100909	0.00491321
553809	irak1bp1	-7.40629	0.000939827	0.00462168
751661	zgc:153405	-7.41167	0.000965291	0.00473037
562738	dpf3	-7.41181	0.00362501	0.0155094
567180	arhgef16	-7.41321	0.000188398	0.00115146
555906	ppargc1b	-7.41507	0.00164127	0.00757687
100913078	fcho1	-7.41638	0.00698425	0.0279885
497562	pnkd	-7.42013	0.000608308	0.00316466
450026	tspan5a	-7.42043	0.000674099	0.00345583
100001781	nfkbiz	-7.42183	0.00199979	0.00908539
100329788	si:ch73-217n20.1	-7.42361	0.00696665	0.0279378
30310	tcf3a	-7.4248	0.00132449	0.00624591
402799	degs2	-7.42626	0.00467766	0.0195246
101886067	si:ch211-79h18.2	-7.42969	0.00219173	0.00984618
103909277	aunip	-7.43043	0.00354393	0.0152126
100330060	jmjd8	-7.43044	0.000582059	0.00304499
404210	crim1	-7.43394	0.00643563	0.0259872
558023	si:ch211-227n13.3	-7.43793	0.000616255	0.00319518
563896	slc26a3.2	-7.44208	0.00337068	0.0145354
566826	si:ch73-257c13.2	-7.44231	0.00287968	0.0125884
100333761	spag9b	-7.44428	0.00348398	0.0149819
431738	mob3c	-7.44636	0.00273656	0.0120345
101882950	LOC101882950	-7.44652	0.00277284	0.0121655
324283	hnf1bb	-7.44734	0.00164433	0.00758682
338290	hmbsb	-7.44813	0.00288603	0.0126123
553598	si:dkey-97o5.1	-7.44898	0.000639484	0.00329941
570159	kcnk5a	-7.45199	0.00220938	0.0099202
558609	si:dkey-73n10.1	-7.45539	0.00122127	0.00582095
553657	rab12	-7.45707	0.00451908	0.018927
103910015	LOC103910015	-7.45725	0.00314395	0.0136378
449862	ppip5k2	-7.4585	0.000956288	0.0046917
564551	rexo1	-7.45949	0.00100174	0.00488488
100073345	lhpp	-7.46034	0.00257348	0.0113795
100148686	znf1010	-7.46127	0.00070832	0.00361809
561689	magi3a	-7.46724	0.000918954	0.00452695
563633	smurf2	-7.47046	0.00294951	0.0128704
101885875	LOC101885875	-7.47074	0.000134814	0.000870928
108184008	LOC108184008	-7.47398	0.000864111	0.00428679
415239	pigk	-7.47768	0.00121009	0.00577908
101883704	LOC101883704	-7.48048	0.00268747	0.0118432
100001080	si:dkeyp-104f11.6	-7.48247	0.000538527	0.0028428
449816	elovl1a	-7.48303	0.00146184	0.00682693
550229	sncga	-7.48505	0.00104551	0.00506178
445077	fkbp14	-7.48516	0.000513585	0.00273076
794975	atrn	-7.48682	0.00235326	0.010502
563381	si:ch211-195b21.5	-7.4878	0.00015336	0.000968054
100535622	LOC100535622	-7.49056	0.00282903	0.0123863
108181080	LOC108181080	-7.49063	0.000785416	0.00395212
286832	lamc1	-7.49322	0.000602537	0.00313851
326283	smad3b	-7.49374	0.00320484	0.0138769
406380	zgc:63694	-7.49603	0.000526769	0.00278683
562351	slc4a1ap	-7.49704	0.000172022	0.00106956
556535	setd1a	-7.49854	0.000962704	0.00471906
794762	zgc:173624	-7.50036	0.00599785	0.0243475
553418	ppargc1a	-7.50201	0.00157774	0.00730956
100333012	LOC100333012	-7.50569	0.00760176	0.0301907
404622	camlg	-7.50613	0.00146603	0.00684267
768247	cog7	-7.50816	0.000165326	0.00103211
402960	tex264a	-7.50888	0.000841992	0.00419308
100536670	LOC100536670	-7.51641	0.000613979	0.00318827
561202	si:ch73-127m5.2	-7.51757	0.000538973	0.00284426
110439729	donson	-7.51865	0.00146319	0.00683134
100002756	sorbs1	-7.5203	0.00370233	0.0158082
798498	adra1aa	-7.52328	0.00232432	0.0103893
493783	extl3	-7.52604	0.00199172	0.00905605
81884	ncoa2	-7.52864	0.00126827	0.00601776
450038	eef2kmt	-7.53554	0.00443397	0.0185936
563181	map2k2a	-7.54102	0.000181403	0.00111435
448867	prmt6	-7.54421	0.00014914	0.000946103
799220	si:dkey-56d12.4	-7.54963	0.000448375	0.00242994
445054	zgc:92113	-7.54996	0.00295849	0.0129062
30113	skib	-7.5509	0.00208811	0.00944094
567969	foxo1b	-7.55286	0.00214666	0.00967475
393759	xrcc4	-7.55293	0.000174706	0.00108187
474325	dck	-7.5535	0.000716219	0.0036485
100004180	LOC100004180	-7.55774	0.00267217	0.0117881
570705	ldlrad3	-7.56037	0.00259099	0.0114509
569805	mdc1	-7.56629	0.000904212	0.00446344
678608	ing1	-7.5669	0.000180542	0.00111149
553792	fpgt	-7.56948	0.00737787	0.0294192
570636	abl2	-7.57046	0.000514895	0.00273601
30692	ebf2	-7.5734	0.000915315	0.00451429
100329723	LOC100329723	-7.57741	0.000558624	0.00293512
794624	si:ch73-215d9.1	-7.57776	0.000699185	0.00357359
568740	slc25a18	-7.58171	0.00296386	0.012923
559535	dna2	-7.58176	0.00360514	0.0154361
798375	apln	-7.58255	0.00888453	0.0347862
286829	dag1	-7.58285	0.00096726	0.00473865
414929	ift57	-7.58377	0.000572256	0.00299835
110439308	LOC110439308	-7.58512	0.00169858	0.00781792
100001148	oxld1	-7.58517	0.0022547	0.0101048
562704	angel2	-7.58667	6.06237e-05	0.000438063
100150029	si:ch211-207k7.4	-7.5883	0.00203423	0.00922448
327355	ice1	-7.58846	0.00290995	0.0127043
100004536	slc35a1	-7.58897	0.000436255	0.00237187
100003232	skida1	-7.58957	0.00377911	0.0160965
796680	prepl	-7.59027	0.000852245	0.00423789
322995	appbp2	-7.59036	0.00178635	0.00819954
442930	ctdp1	-7.5904	0.00223902	0.0100453
797949	LOC797949	-7.59055	0.00363972	0.0155645
100141490	nfasca	-7.59411	0.00530579	0.0218374
558275	cdc42ep5	-7.59452	0.000786822	0.00395485
337397	tmem30aa	-7.59474	0.00206542	0.00934836
103909406	LOC103909406	-7.59492	0.00120978	0.00577908
100001296	zgc:174268	-7.59596	0.000458667	0.00247381
570999	chn2	-7.59834	0.000748939	0.00379344
393187	atp5s	-7.59888	0.0022058	0.00990674
559540	bmb	-7.60016	0.00157727	0.00730939
564951	roraa	-7.60208	0.000786894	0.00395485
402977	tmem45b	-7.60295	0.00202226	0.0091776
557676	si:dkey-14d8.7	-7.60704	0.000786734	0.00395485
724017	crb3a	-7.60991	0.000946103	0.00465119
790937	kaznb	-7.61149	0.00190623	0.00870719
30370	fzd2	-7.61181	0.00356083	0.0152704
100004136	ptdss2	-7.61331	0.00126677	0.00601234
768142	socs5a_1	-7.61384	0.0024349	0.0108149
561824	erich2	-7.6139	0.000526737	0.00278683
101884462	LOC101884462	-7.61466	0.000642383	0.00331234
393309	ap4b1	-7.61915	0.00216644	0.00975071
799840	btr33	-7.62041	0.000614674	0.0031909
436910	tmem53	-7.62089	0.00148039	0.00690208
335098	spry2	-7.62102	0.00543034	0.0222957
100537153	rbpms	-7.62126	0.00167947	0.00773839
557667	trioa	-7.62316	0.00209566	0.00946772
492462	yif1b	-7.62363	0.00062889	0.00325071
335521	efhd1	-7.63477	3.93844e-05	0.000304526
768145	zgc:152938	-7.63509	0.00144369	0.00675521
555921	kcnb2	-7.63535	0.000457347	0.00247064
100534700	wdr25	-7.6359	0.00122075	0.00582008
436823	pir	-7.64182	0.00127929	0.00605985
553685	cyb5r4	-7.64449	0.00209571	0.00946772
566205	snx27a	-7.64702	0.00142659	0.00667893
393811	golga1	-7.65057	0.000827281	0.00412834
619391	il10rb	-7.65165	6.07272e-05	0.000438623
555681	frem2a	-7.65247	0.00102694	0.00498333
323052	zgc:165515	-7.65447	0.000411538	0.00225345
556599	si:ch211-10d23.5	-7.65663	0.00132961	0.00626535
556229	aass	-7.65783	0.00109434	0.00526979
110437792	LOC110437792	-7.65906	0.00268488	0.0118349
334465	ccnt1	-7.65925	0.00157246	0.00729109
100002234	zgc:173709	-7.66005	0.000484292	0.00259627
447911	rsg1	-7.66427	0.000519669	0.00275704
101883031	LOC101883031	-7.66454	0.00188411	0.00861548
393615	zgc:64201	-7.66569	0.000709198	0.00362148
792889	parl	-7.66635	0.00253854	0.0112309
100534937	LOC100534937	-7.66769	0.00043944	0.00238765
566682	zzef1	-7.66846	5.18297e-05	0.000382371
569937	ckap2l	-7.67	0.000774067	0.00390549
326786	exosc6	-7.67181	0.000112462	0.000747989
100537473	si:ch211-261d7.3	-7.67283	0.00209082	0.00945067
447871	tmem14cb	-7.67401	0.000367015	0.00203606
110439798	LOC110439798	-7.67568	0.000496949	0.00265485
405797	aptx	-7.67686	0.000865	0.00428994
563356	slc5a6a	-7.67839	0.000562215	0.0029494
563016	zgc:154006	-7.67855	0.00165694	0.00764085
564515	si:ch211-121a2.2	-7.67886	0.000411922	0.00225482
560856	kmt2ba	-7.68062	0.000558203	0.00293382
100333062	wdr81	-7.68181	0.00181875	0.00833917
797781	zgc:162948	-7.68273	0.000352852	0.00197436
553310	elmo3	-7.68437	0.00214922	0.00968354
100149942	taf4a	-7.68458	0.000724762	0.00368869
368491	si:rp71-79p20.2	-7.68665	0.000574341	0.00300834
557907	yme1l1b	-7.68724	0.000361475	0.00200929
449768	pttg1ipb	-7.69172	0.00202776	0.00920012
393218	polm	-7.69326	0.00172173	0.00792013
436875	zdhhc7	-7.69403	0.0014757	0.00688401
541508	zgc:113340	-7.69445	0.000382727	0.00211282
563218	rmi2	-7.69538	0.000697901	0.00356811
550285	cdk10	-7.6969	0.00196899	0.00896717
100329721	cnnm3	-7.69808	0.00193269	0.00881852
100007493	si:dkey-154b15.1	-7.69948	0.00109204	0.00526141
568872	slc4a7	-7.6997	0.000406416	0.00222829
334455	exd2	-7.70194	0.00130556	0.00616874
553276	rsu1	-7.70463	0.00102145	0.00496097
544665	stc2a	-7.70528	0.000406644	0.00222882
266958	neurod4	-7.70535	0.00140951	0.00660811
100529857	nup214	-7.70744	0.000642865	0.00331382
570779	p3h4	-7.70749	0.000418401	0.00228658
110437712	r3hdm1_1	-7.71064	0.00036015	0.00200328
100000119	tmem245	-7.71271	0.000343215	0.00192746
568957	cenpj	-7.71277	0.00236079	0.01053
678556	cldn15b	-7.71334	0.00051582	0.0027392
415184	msrb3	-7.71727	0.00155869	0.0072292
791709	scocb	-7.71776	0.000412745	0.0022586
791208	creg1	-7.71802	0.000457877	0.0024716
352935	arntl1b	-7.71927	0.00158031	0.00731741
334189	insig1	-7.72093	0.000366434	0.00203351
567779	nav3	-7.72319	0.000511186	0.00271972
449987	zgc:103759	-7.72608	0.000628554	0.00325071
558479	herc2	-7.72794	0.000713277	0.00363901
100332544	fermt1	-7.73536	0.00065209	0.00335216
553370	fibina	-7.73556	0.000396769	0.00218107
100330259	dusp8b	-7.73586	0.00216629	0.00975071
108183877	LOC108183877	-7.73642	0.00033268	0.00187703
100534896	pgs1	-7.73959	0.000473946	0.00254889
557553	si:dkey-12e7.1	-7.74474	0.00141039	0.00661038
100307105	si:rp71-80o10.4	-7.75089	0.000643249	0.00331478
325296	phf12b	-7.75524	0.0023457	0.010471
566362	tinf2	-7.75659	0.00233276	0.0104215
494048	tspan5b	-7.75942	0.00275819	0.0121107
100334256	si:zfos-128g4.1	-7.76011	0.000519126	0.00275502
560956	myo9b	-7.7607	0.00569572	0.0232609
692316	atxn7l2a	-7.76315	0.000875754	0.00434073
793290	spred2b	-7.76378	0.00305318	0.0132747
492692	tmem161a	-7.76662	0.000315435	0.00179111
259186	pcdh10a	-7.77029	0.00379537	0.0161564
100329531	hmox2b	-7.77502	0.00123408	0.00587369
386994	rab11al	-7.77791	0.000452592	0.00244942
100126026	zgc:173548	-7.77983	0.000369429	0.00204542
497649	tcf7	-7.78064	0.000458149	0.00247181
692127	fancc	-7.78272	5.46302e-05	0.000400234
436785	zgc:92818	-7.78469	0.000303017	0.0017264
100334672	si:ch1073-416d2.4	-7.78534	0.000712528	0.00363738
100333057	tsg101b	-7.78797	0.00028081	0.00162566
564925	trmt12	-7.78911	0.000328116	0.00185438
570579	g6pd	-7.78947	0.00022206	0.00132319
100002175	nkiras1	-7.78997	0.0012133	0.00579114
564875	ppm1nb	-7.79062	0.000607575	0.00316183
568747	sfr1	-7.79215	0.000324899	0.00183866
541481	thap3	-7.79351	0.00034476	0.00193395
562607	tnpo1	-7.79415	0.000661632	0.00339501
100004261	map3k14a	-7.79434	0.000927678	0.0045646
65239	map2k6	-7.79603	0.000357696	0.00199383
445279	harbi1	-7.79687	0.000525986	0.00278595
436938	dmtf1	-7.79793	0.000315594	0.00179141
100329583	si:dkey-211e20.10	-7.79875	0.00275101	0.0120823
556416	proser1	-7.80042	0.00352886	0.0151595
751682	avl9	-7.80101	0.00242435	0.0107765
503731	kat5b	-7.80115	0.00114375	0.00548713
791162	trappc12	-7.80217	0.00399576	0.0169241
553723	wbp4	-7.80273	0.000398198	0.0021875
565734	dnajc30b	-7.80303	0.000332642	0.00187703
393545	onecut1	-7.80551	0.000464975	0.00250384
797296	prdm2b	-7.80584	0.000896246	0.004428
450050	dhrs3b	-7.80798	0.000293212	0.0016796
564715	si:ch211-265o23.1	-7.8088	0.000329924	0.00186335
550551	cbx7a	-7.81361	0.000452694	0.00244942
794891	ccl19a.1	-7.81513	0.000283184	0.00163547
558083	si:dkey-34e4.1	-7.81579	0.000550282	0.0028967
393186	zgc:56235	-7.81897	0.00225612	0.0101085
555714	rad51ap1	-7.81961	0.00198741	0.0090413
573996	chordc1a	-7.82011	0.00175161	0.00805103
541321	nmrk1	-7.82065	0.000980327	0.00479709
100149633	mkrn2os.1	-7.82072	0.00227521	0.010186
569055	cnot4a	-7.82336	0.000832807	0.00415354
793164	si:ch211-198p11.6	-7.8236	0.00182029	0.008344
794256	si:ch211-236d3.4	-7.82477	0.000273173	0.00158797
560497	si:dkey-202e22.2	-7.82651	0.000328356	0.00185512
445177	dnajb1a	-7.82927	0.00168455	0.00775758
110438156	LOC110438156	-7.82957	0.00128366	0.00607882
431756	rabepk	-7.83035	0.000263578	0.00154068
101883945	dlg5b.1	-7.83588	0.00121305	0.00579114
100003745	sgpp1	-7.83635	0.00683144	0.027422
100534898	mtbp	-7.83826	0.00218934	0.00983806
30689	epha2a	-7.84182	0.000445375	0.00241679
492480	rnf24	-7.84262	0.000457963	0.0024716
266966	kat6a	-7.84308	0.00273874	0.0120409
556473	zgc:162339	-7.84582	0.00035419	0.00197922
555250	dhx57	-7.84806	0.00084838	0.0042224
563953	gna11a	-7.84918	0.000535608	0.00283004
555521	prkcq	-7.85362	0.00123669	0.00588449
569085	slc19a2	-7.85529	0.00131893	0.00622356
767655	josd1	-7.86154	0.000305005	0.00173714
100006778	il6st	-7.8618	0.00263897	0.0116477
664685	smtnb	-7.8631	0.00264715	0.0116808
550351	zgc:112492	-7.86576	0.000255278	0.00149839
57931	axin1	-7.86736	0.00297475	0.0129671
768288	cyp2x9	-7.87149	0.00162037	0.00748487
566269	zbtb10	-7.87285	0.000562188	0.0029494
553802	aamdc	-7.87291	0.000429449	0.00234014
794166	ccdc69	-7.87421	0.000909599	0.00448872
442923	oxct1a	-7.87499	0.000733742	0.00372765
100000685	slc22a5	-7.87562	0.00132745	0.00625813
492771	snf8	-7.87578	0.00027613	0.00160296
570573	tpra1	-7.8773	0.00027254	0.00158484
793504	wu:fd46c06	-7.8784	0.000277946	0.00161239
100034602	si:ch211-182e10.4	-7.87879	0.000405148	0.00222207
321449	ctgfa	-7.87945	0.000973608	0.00476698
562032	grb10b	-7.88009	0.000763752	0.00386383
100093702	si:dkey-121a9.3	-7.8819	0.000343913	0.00193074
564147	glsa	-7.88224	0.00183073	0.00838728
569773	zbtb16b	-7.88518	0.000607079	0.00316022
561333	abhd13	-7.88573	0.000488668	0.00261474
403008	phc1	-7.88629	0.00122449	0.00583299
565335	slc25a15b	-7.88815	0.000298006	0.00170014
445307	dexi	-7.88989	0.000319542	0.00181199
566469	si:dkeyp-120h9.1	-7.8924	0.000344828	0.00193395
541361	ccdc174	-7.89258	0.00126365	0.00600091
567247	mier3b	-7.89334	0.00197092	0.00897357
553697	ubald1b	-7.89366	0.00208001	0.00940682
393209	kif18a	-7.89384	0.000724524	0.00368859
570745	letm1	-7.89742	0.00136145	0.00640415
558923	palb2	-7.89875	0.000291151	0.0016712
368249	prickle1a	-7.89892	0.000871185	0.00431935
445081	bloc1s4	-7.90117	0.00290024	0.0126685
30602	sox11a	-7.90237	0.000273693	0.0015899
323538	coro2a	-7.90269	0.00122723	0.00584441
317747	rock2a	-7.9031	0.0014167	0.00663629
327175	larp1	-7.90412	4.86494e-06	5.34858e-05
565752	si:dkey-23p11.2	-7.90735	0.000479755	0.00257603
553423	sumf1	-7.90857	0.000666254	0.00341665
100329282	wu:fi46h04	-7.90966	0.000367381	0.00203743
568817	dock7	-7.91053	0.000249968	0.00147076
100009637	wasla	-7.91399	0.00061621	0.00319518
556848	aim1a	-7.91754	0.00274813	0.0120739
553206	ankrd52a	-7.91939	0.000365719	0.00203087
100002528	gemin6	-7.91992	2.55654e-05	0.000210802
406519	slc10a3	-7.92282	2.15348e-06	2.74459e-05
321658	ogfr	-7.92302	0.000485645	0.00260187
436843	zgc:92749	-7.92398	0.000510869	0.00271889
550336	zgc:110222	-7.92437	0.000215417	0.00128953
794652	rcbtb2	-7.92565	0.00149588	0.00696471
80955	siah1	-7.92618	0.00223121	0.0100129
449650	borcs5	-7.92638	0.00107215	0.00518038
568603	fam13b	-7.92726	0.000994165	0.00485216
30596	hbbe3	-7.92976	0.002812	0.0123181
100005752	cgnb	-7.93029	0.00196519	0.00895231
641571	inpp5l	-7.93111	0.00147959	0.00690025
101885212	LOC101885212	-7.9322	0.00124368	0.00591439
450082	cyb561d2	-7.93237	0.000453083	0.00245074
572161	lix1l	-7.93324	0.0019003	0.00868371
768129	zgc:153119	-7.93499	0.000283406	0.00163564
103908668	LOC103908668	-7.93634	0.00316591	0.0137225
447852	leng1	-7.93662	0.000482707	0.00258942
100006303	gls2a	-7.93696	0.00111498	0.00535735
100334492	entpd5b	-7.93701	0.000461236	0.00248687
407688	sft2d3	-7.93711	0.00103964	0.00503626
503752	ptrh1	-7.93723	0.000289441	0.00166365
564794	wdr26b	-7.93728	0.00155539	0.00722184
445222	rcan1a	-7.93852	0.00176243	0.00809633
768156	tusc2a	-7.9392	0.000237465	0.00140492
560761	grk4	-7.93975	0.00074425	0.00377082
30203	cpsf4	-7.94107	6.1547e-05	0.000443217
553488	cep72	-7.94129	0.000419642	0.00229188
561820	ptar1	-7.94136	0.000280544	0.00162467
407724	gnal2	-7.94176	0.000279223	0.00161813
406303	tuba2	-7.94283	0.000892176	0.00441177
100330841	sbno2a	-7.94334	0.00114682	0.00549869
492810	mfsd2aa	-7.94819	0.00107721	0.00520036
550281	icmt	-7.94896	0.000296274	0.00169312
568935	git1	-7.94977	0.0045352	0.018971
431769	pak4	-7.95118	0.00157486	0.00730021
101884467	LOC101884467	-7.9529	0.0021467	0.00967475
100149436	si:ch211-189a15.5	-7.95431	0.0005148	0.00273601
436941	zgc:91944	-7.95463	0.00111937	0.00537471
100191016	zgc:174690	-7.95533	0.000602377	0.00313851
735248	kctd7	-7.95575	0.000825383	0.00412374
100007164	cbln14	-7.95733	0.000238342	0.00140878
568268	si:ch211-218g4.2	-7.96115	0.000726372	0.0036925
553993	zgc:112977	-7.96324	0.00128805	0.00609565
556178	ncalda	-7.96417	0.000372731	0.002061
394139	hpcal1	-7.96427	0.00133869	0.0063041
436986	mfsd5	-7.96502	0.00150613	0.0070066
327165	pgam1b	-7.96605	0.000202022	0.00122015
664763	zgc:122991	-7.96854	0.00027767	0.00161134
567023	vezf1a	-7.96979	0.0011966	0.00571951
402916	mtx3	-7.97125	0.00240032	0.0106838
406274	klhl20	-7.97148	0.000764699	0.00386747
103911796	si:ch1073-456m8.1	-7.97161	0.00108872	0.00524993
323197	racgap1	-7.97212	0.00100929	0.00491321
550519	rgs5b	-7.97318	0.000357668	0.00199383
792970	adgre5b.3	-7.97352	0.000647409	0.00333317
101886606	si:dkey-37f13.4	-7.97378	0.000759361	0.00384392
65231	mdkb	-7.97666	0.000453959	0.00245469
436964	gpr137	-7.97748	0.000433348	0.00235835
793294	smpd4	-7.97762	8.52077e-05	0.000589231
386801	agps	-7.97821	4.60224e-05	0.000347421
100329298	tmem42a	-7.97833	0.00162789	0.00751714
373099	guca1c	-7.97956	0.00165002	0.00761103
571647	mhc1zja	-7.98095	0.00110965	0.00533561
394161	cds2	-7.98153	0.00021989	0.00131258
449664	arfip2a	-7.98219	0.00100611	0.00490056
393276	rnf181	-7.98245	0.00148414	0.00691385
559124	ppap2d	-7.983	0.00204359	0.00926447
110437782	LOC110437782	-7.98361	0.000463061	0.00249512
101882579	LOC101882579	-7.98385	0.00206719	0.00935136
436733	zgc:92907	-7.98456	0.000391334	0.00215399
100004990	aftphb	-7.98596	0.00122984	0.00585517
554722	rorab	-7.98643	0.00118619	0.00567132
393644	slc39a10	-7.98719	0.00106512	0.00515081
568146	stox1	-7.98772	0.00099395	0.00485216
321842	rgmd	-7.98898	0.00137023	0.00643992
566753	dbf4b	-7.98917	0.000979771	0.00479577
568509	syngr2b	-7.98927	0.000644674	0.00332111
100332205	gnb4a	-7.98941	0.000424054	0.00231224
437017	abhd17b	-7.98988	0.000586632	0.00306511
57987	adgrl2a	-7.98991	0.00101635	0.00494331
553533	btbd6b	-7.99238	0.000640833	0.00330536
792998	pex6	-7.99293	0.00245709	0.0108991
798067	zgc:174702	-7.99675	0.000267637	0.00156009
558832	soul4	-7.99763	0.00114219	0.00548272
550460	hexa	-7.9977	0.00148208	0.00690806
100537428	LOC100537428	-7.99943	0.000259916	0.00152388
100536575	LOC100536575	-8.00002	0.000249403	0.00146799
403035	tbpl1	-8.00262	0.00025998	0.00152388
555838	dhx34	-8.00332	0.0018558	0.00849753
553460	snap29	-8.00589	0.00054842	0.0028878
569081	rerea	-8.00612	0.000558021	0.00293378
436731	dgat1b	-8.00664	0.00028486	0.00164235
564460	zmynd8	-8.00762	0.000805709	0.00403619
568775	zgc:172143	-8.00787	0.00211011	0.00953022
393295	zgc:56409	-8.00844	0.00205981	0.00932798
564984	zgc:114081	-8.00871	0.000487944	0.00261253
386721	fam60al	-8.00892	0.000294332	0.00168431
108191643	LOC108191643	-8.0107	0.000205409	0.00123795
100002736	si:dkey-54n8.2	-8.01112	0.000537687	0.00283925
406270	acbd3	-8.01149	0.000297919	0.00170014
794494	ppp1r16a	-8.01224	0.00332777	0.0143724
562764	trim32	-8.01344	0.00406987	0.0171992
559072	gba	-8.0163	0.00341509	0.0147081
449761	si:ch211-163l21.8	-8.01814	0.00567425	0.02319
393729	rwdd3	-8.01887	0.000184039	0.00112767
563632	wasf3b	-8.01932	0.000189854	0.00115784
445186	klhl15	-8.02166	0.00101569	0.00494151
558820	si:dkeyp-106c3.1	-8.0231	0.00116353	0.00557407
492758	fgf13a	-8.02421	0.00120566	0.00576119
553265	tbcd	-8.02439	0.00218845	0.00983666
553601	zgc:110249	-8.02738	0.000189328	0.00115547
100001628	glb1l	-8.028	0.000886836	0.00439118
393166	tmem110l	-8.02941	0.00227816	0.0101965
561344	tmem123	-8.03489	0.00080473	0.00403248
751737	ctdspla	-8.0376	0.000187109	0.00114482
556847	cuedc1b	-8.03824	0.00107318	0.00518388
550539	slc18b1	-8.03967	0.00103123	0.00500269
541316	lrrc1	-8.04008	0.00161534	0.00746531
100002015	cds1	-8.04359	0.000545135	0.00287229
406841	tmem184a	-8.04393	0.000605586	0.00315342
394017	zdhhc16a	-8.04483	0.00016516	0.00103184
335897	sap130b	-8.04684	0.000800905	0.00401809
565621	clp1	-8.0471	0.00103186	0.00500302
562701	ahi1	-8.0474	0.00141242	0.00661806
445113	lysmd2	-8.04802	0.00021495	0.0012881
570205	isy1	-8.05097	4.92394e-05	0.000366787
100003383	pmvk	-8.05153	0.000598412	0.0031228
751690	ccdc126	-8.05166	0.000195814	0.00118861
100334628	cep120	-8.05223	0.0005554	0.00292091
767760	slc17a5	-8.05391	0.000235646	0.00139577
100534928	slc35d2	-8.05489	0.00150797	0.00701324
569741	creld1	-8.05597	0.000324234	0.00183613
678519	mettl25	-8.05992	0.00182888	0.00838109
393264	uap1l1	-8.06227	0.000196829	0.00119391
560026	dsg2.1	-8.06602	0.0038053	0.0161905
692275	usp22	-8.06798	0.000374112	0.00206661
558007	gltpa	-8.06865	0.000767377	0.00387752
555286	tox3	-8.0718	0.000227748	0.00135437
100329563	nxph4	-8.07213	0.000770016	0.0038897
492783	dhrs13a.3	-8.07332	0.001168	0.00559231
100536710	tmem220	-8.07357	0.0002685	0.00156404
335159	acsbg2	-8.07399	0.00083297	0.00415354
373117	celf2	-8.0778	0.000351588	0.00196924
570455	cyp7b1	-8.08255	0.000212772	0.0012764
566685	arrdc3a	-8.08275	0.00137895	0.00646842
571965	pkn2	-8.08417	0.000997683	0.00486652
81591	cldn15la	-8.08462	0.00109491	0.00527075
393581	tbl1xr1b	-8.08479	0.000352132	0.00197098
337133	mbd3a	-8.0848	0.000285829	0.00164568
321696	scnm1	-8.0865	0.000174504	0.00108101
562677	si:ch211-188c16.1	-8.08714	0.000341316	0.00191743
556484	ighmbp2	-8.08872	0.00170142	0.00782883
562244	arhgap23b	-8.08939	0.00017408	0.00107958
571445	tmem259	-8.08969	0.0133982	0.049957
100331902	mocos	-8.08986	0.00133933	0.00630536
561471	pigl	-8.09002	0.0134032	0.0499648
393730	scg3	-8.09308	0.000164713	0.00102981
503530	mtrf1	-8.09357	0.00026125	0.00152866
574000	tnnt2d	-8.09402	0.000740352	0.00375671
494111	mfsd13a	-8.09427	0.00140456	0.00658672
560257	dcaf5	-8.09629	0.00101807	0.00494883
414931	ift52	-8.09875	0.00019183	0.00116905
564114	si:dkey-58f10.7	-8.09913	0.000219331	0.00130971
393439	tmem110	-8.09938	0.000740853	0.00375699
564336	st6galnac1.1	-8.09938	0.000740853	0.00375699
100038796	si:dkey-286j15.3	-8.09986	0.0133255	0.049708
553237	zranb3	-8.10084	0.00145276	0.00679201
100001989	fam149a_1	-8.10338	0.000684295	0.00350491
405802	plscr3b	-8.10382	0.00127112	0.00602792
557358	fbrsl1	-8.10455	0.00307825	0.0133699
323163	fbxl6	-8.10666	0.000252529	0.00148277
322181	fbxl5	-8.10797	0.000726386	0.0036925
550523	stoml3b	-8.10822	0.000232164	0.0013766
368230	sgce	-8.10932	0.00117099	0.00560502
266749	pak2a	-8.11178	0.00027082	0.00157647
100005106	plekha7b	-8.11196	0.00100573	0.00490012
557665	pvrl1b	-8.11251	0.00103638	0.00502333
751671	rpain	-8.11256	0.000210155	0.00126205
393362	wipi1	-8.11479	0.000288574	0.00165922
405801	rbm24a	-8.11498	0.000176479	0.00108965
100001620	LOC100001620	-8.11738	0.000198067	0.00120013
405799	dact1	-8.11904	0.00148313	0.00691103
794500	map7d3	-8.12005	0.000986711	0.00482275
556043	aftpha	-8.12017	0.000793341	0.00398487
100149074	LOC100149074	-8.12027	0.000142882	0.000911197
566398	adpgk2	-8.12097	0.000149724	0.000949448
566190	si:dkeyp-68b7.7	-8.12114	0.00101985	0.00495462
553061	cog3	-8.12179	3.94846e-05	0.000304882
559149	nudt14	-8.12469	0.00108682	0.00524374
100034522	mthfd1l	-8.12511	0.0014854	0.00691781
556779	ksr1b	-8.12513	0.00144613	0.00676477
555271	tmlhe	-8.12593	0.000153292	0.000968054
562507	zbtb33	-8.12696	0.000157024	0.000987462
555753	znf1005	-8.12896	0.000174414	0.00108085
110438041	LOC110438041	-8.12931	2.42839e-05	0.000201713
402915	sult1st4	-8.12978	0.00015181	0.000960513
795099	egr4	-8.12986	0.000862217	0.00427991
352914	sepn1	-8.13557	0.0013781	0.00646622
494180	atg5	-8.136	0.000156173	0.000983699
563160	zdbf2	-8.1363	0.000228542	0.00135798
100002129	slc1a5	-8.13635	0.000735786	0.00373578
492716	znf628	-8.14327	0.000163058	0.00102173
541364	zgc:113333	-8.14344	0.00151284	0.007032
100533191	zgc:174703	-8.144	0.000181201	0.00111392
550401	hcfc2	-8.14421	0.00165888	0.00764559
415255	wipf2b	-8.14537	0.000181699	0.00111577
326908	hmg20a	-8.1455	0.000895142	0.00442514
30457	acvr2b	-8.14847	0.000474306	0.00255002
100329833	LOC100329833	-8.14954	0.0021447	0.00967089
541435	acss1	-8.14961	0.00137687	0.00646225
790915	elna	-8.15095	0.0133006	0.0496369
561122	nlgn4a	-8.1526	0.000353603	0.00197678
100148748	cables2a	-8.15506	0.0127554	0.0477924
550484	leprot	-8.15694	0.000164135	0.00102695
550341	dnajc28	-8.15733	0.00013693	0.000881819
751677	batf3	-8.15775	0.000248898	0.00146553
335817	pkma	-8.15797	0.00077364	0.0039045
393997	lipca	-8.15813	0.000431403	0.00235003
553511	tmeff1b	-8.15924	0.0029071	0.0126952
436928	atxn7l2b	-8.16107	0.00101762	0.00494807
559677	nelfa	-8.16196	0.00129514	0.0061246
406509	rnft1	-8.16423	0.0127185	0.0476776
101883427	si:ch73-236j9.2	-8.16502	0.000235551	0.00139577
321750	ssbp4	-8.16517	0.00109188	0.00526141
556172	taok2a	-8.1664	0.000264326	0.00154311
393948	gps2	-8.16648	0.000264723	0.00154471
503702	prnprs3	-8.16706	0.0128058	0.0479598
494062	zgc:103508	-8.16721	0.000475411	0.00255515
562849	coro1cb	-8.16787	0.00101262	0.004928
335889	emsy	-8.17056	0.0021733	0.0097764
100004913	phyhiplb	-8.1719	0.000145966	0.000927708
100329711	fig4b	-8.17314	0.000204216	0.00123164
100150924	polg	-8.17434	0.000317183	0.00179982
564487	usp31	-8.17519	0.000636257	0.00328577
100332318	gramd1bb	-8.17589	0.00150972	0.00701944
541392	slc25a44b	-8.17655	0.000137427	0.000884089
570913	ugt5g1	-8.17672	0.00103189	0.00500302
558357	tmem169a	-8.1769	0.000288068	0.00165688
324428	hmga2	-8.17782	0.000285472	0.00164419
550548	stmn1b	-8.17875	0.000199252	0.00120644
100136839	igf2bp2a	-8.17885	0.000659095	0.00338405
560411	elmsan1b	-8.17948	0.000215108	0.00128858
415224	tmed4	-8.17976	0.000143688	0.000914957
557906	spsb4a	-8.17995	0.000187823	0.00114877
751646	zgc:153151	-8.18094	0.000457092	0.00247005
564612	nemp2	-8.18127	0.00131371	0.00620524
497312	cobl	-8.18245	0.00190057	0.00868371
503605	supt7l	-8.18412	0.000217059	0.00129798
541488	tcp11l1	-8.18547	0.000855258	0.00425002
323733	top2a	-8.18768	0.000177582	0.0010954
560056	znf704	-8.18794	0.000257421	0.00150992
569184	si:dkey-19b23.15	-8.18833	0.000611267	0.00317615
559922	si:rp71-1g18.1	-8.19097	0.000308952	0.00175725
568080	stk35	-8.192	0.000656216	0.00337132
100317281	kif13bb	-8.19296	0.000764965	0.00386765
797303	tada2a	-8.19393	0.0124354	0.046801
799482	sypl2b	-8.19577	0.0123196	0.0464068
108182745	LOC108182745	-8.19651	0.000243913	0.00143919
30725	chrna1	-8.19855	0.00116164	0.00556657
100004439	zbtb34	-8.19938	0.000139812	0.000895339
561889	gra	-8.19976	0.00015912	0.000999487
567995	fbxo18	-8.20061	0.000955843	0.00469088
100330159	LOC100330159	-8.20067	0.00103694	0.00502465
100331587	clpb	-8.20115	0.000533727	0.00282187
393278	rnf175	-8.20156	0.0126875	0.0476121
100331680	zmp:0000001020	-8.20245	0.00107623	0.00519711
378722	rdh10b	-8.20388	0.000132925	0.000861029
393269	bbs5	-8.20496	0.000190532	0.00116156
192333	mcm7	-8.20589	0.000227774	0.00135437
100147913	bard1	-8.20596	0.0124541	0.0468611
791180	shisa3	-8.207	0.00253632	0.0112259
793335	im:7156467	-8.20709	0.000138734	0.000889782
100147851	znf385a	-8.20738	0.0127162	0.0476776
560418	si:dkey-27c15.3	-8.20833	0.0130146	0.0486663
503738	tmem222a	-8.20881	0.00330804	0.0142908
327574	klhl18	-8.21017	0.000128438	0.000835492
553030	guf1	-8.21067	3.17416e-05	0.000253281
791890	rnaset2	-8.21156	0.000563716	0.00295452
100332969	LOC100332969	-8.21173	0.00125157	0.00595022
565484	mllt1a	-8.21177	0.000692813	0.00354639
798582	si:ch211-214e3.5	-8.21232	0.00369753	0.0157938
100005490	zrsr2	-8.21237	0.00028148	0.00162897
497542	uggt2	-8.21339	2.73982e-05	0.000223298
100141364	zgc:172180	-8.21487	0.000523983	0.00277731
565314	cdan1	-8.21635	0.000161843	0.00101525
58120	nme6	-8.22004	0.000777382	0.00391987
436978	tmc6b	-8.22024	0.000131652	0.000853764
565795	nab1a	-8.22112	0.000211544	0.00126949
100321644	si:ch211-174j14.2	-8.22161	0.00134223	0.00631723
555525	ubn2a	-8.22195	0.000615901	0.00319518
567045	kif16bb	-8.22226	0.000188865	0.00115389
100007472	cep83	-8.22227	0.000623238	0.00322643
406204	per1b	-8.22273	0.000327308	0.00185044
553396	mcm10	-8.22602	0.000153403	0.000968054
641417	zgc:123335	-8.22604	0.000125613	0.000818691
556657	tsnax	-8.22668	0.0130115	0.0486657
30681	mapk12a	-8.22675	0.000297984	0.00170014
404608	rad51d	-8.22692	0.00020961	0.00125967
559491	tmem160	-8.23261	0.000165276	0.00103211
445066	usb1	-8.23526	0.000162727	0.00102041
562808	map1sa	-8.23542	0.00012919	0.000839087
101883329	si:dkey-206p8.1	-8.23543	0.012921	0.0483591
100002680	msi2a	-8.23608	0.00114376	0.00548713
394034	waslb	-8.23695	0.0131715	0.0491768
323951	klhl13	-8.23843	0.000143316	0.000913277
555852	si:dkey-7n6.2	-8.24147	0.000113731	0.000753168
553582	tusc3	-8.24229	0.000890431	0.00440443
567762	myclb	-8.24277	0.00076026	0.00384732
336290	rnasekb	-8.24296	0.000355446	0.00198559
436929	dgcr2	-8.24303	0.0012667	0.00601234
393115	apex2	-8.24401	0.000320497	0.00181618
449818	bace2	-8.24404	0.000113312	0.000751341
568951	map2k4b	-8.24412	0.00011335	0.000751341
557730	tulp4a	-8.24447	0.00177479	0.00814869
564859	stk40	-8.24525	0.0012548	0.00596392
565164	apbb1	-8.2456	0.0124969	0.0469804
556730	si:ch1073-287p18.1	-8.24573	0.000161669	0.00101453
556980	sdccag8	-8.24728	0.00135469	0.00637412
553495	zgc:162472	-8.24739	0.0125368	0.0471094
394177	phc2b	-8.24749	0.00040153	0.00220437
100150220	si:ch73-42k18.1	-8.24893	0.000183743	0.0011263
572549	ajuba	-8.25212	0.000559123	0.00293592
100003014	zgc:153292	-8.25284	0.000947968	0.00465765
558513	si:dkeyp-11e3.1	-8.25539	0.00224278	0.0100541
560935	wdyhv1	-8.25947	0.0125085	0.0470135
393586	hsc70	-8.25969	0.000553704	0.00291381
450049	nudt22	-8.2633	0.000141217	0.000902285
100150296	LOC100150296	-8.26331	0.00011118	0.000740335
393263	ddrgk1	-8.26388	0.000114842	0.000759926
336007	rcbtb1	-8.26598	0.0122947	0.0463335
550342	arfip2b	-8.26608	0.000123981	0.00080899
497082	xkr8.3	-8.26656	0.000704312	0.0035987
393256	taf8	-8.26691	8.97281e-06	8.86104e-05
565096	znf1041	-8.26866	0.00105864	0.00512241
799087	oip5	-8.26975	0.000293925	0.00168255
393171	tpst1l	-8.27071	0.000113366	0.000751341
541402	asrgl1	-8.27078	0.000153284	0.000968054
569277	kdm6a	-8.27275	0.000504684	0.00268936
573719	nfyal	-8.27344	0.000104029	0.000699059
566920	akap10	-8.27581	0.000220367	0.00131496
559572	l3mbtl1b	-8.27664	0.000621305	0.00321741
553656	hrasb	-8.27771	0.0122372	0.0461582
368369	pald1a	-8.27807	0.0121809	0.0459661
554090	metap1d	-8.27817	0.000133786	0.000865281
100034487	lrp12	-8.27864	0.00237141	0.0105746
100005261	jam2a	-8.28042	0.000143288	0.000913277
563780	LOC563780	-8.28067	0.00029333	0.00167971
564788	ttc19	-8.28591	0.000107189	0.000717723
565897	rsad1	-8.28675	0.000540313	0.00284955
393551	cyba	-8.28863	0.000104513	0.000701756
436934	rad17	-8.28873	0.000174793	0.00108201
100000808	zbed4	-8.28947	0.00496158	0.0205661
560634	miip	-8.29457	0.0114501	0.0434807
566236	tefm	-8.29491	0.00016303	0.00102173
30084	nme2b.2	-8.29554	0.0120747	0.0455858
402963	zgc:77398	-8.29606	0.000100331	0.000677444
368826	mdga2a	-8.29735	0.000194158	0.0011811
562064	camk2b1	-8.29758	0.000286929	0.00165145
100002738	hhipl1	-8.29859	0.000841434	0.00419153
325586	cyth1b	-8.29901	0.000770343	0.00389019
567611	itpr1a	-8.29928	0.00100284	0.0048884
550516	creb1b	-8.30004	0.0114166	0.0433925
777734	zdhhc15b	-8.3015	0.0113273	0.0430627
100320511	si:dkey-187a12.4	-8.30173	0.0127687	0.0478316
619271	cwf19l2	-8.3038	0.000110368	0.000735798
323700	srsf2b	-8.30482	0.000852101	0.00423789
557813	zgc:194930	-8.30832	0.000177605	0.0010954
393612	flot2b	-8.3095	0.000741308	0.00375817
325938	plxna4	-8.30968	0.000307055	0.00174705
553231	ccdc88c	-8.31017	0.000493114	0.00263603
368348	cmtm6	-8.31157	0.000100813	0.000679614
568634	pglyrp2	-8.31168	0.000141858	0.000905008
550607	itfg2	-8.31236	0.000898479	0.00443773
192314	dtl	-8.31285	0.0112946	0.0429481
447920	aldh3a2b	-8.31359	0.000714684	0.00364288
334271	nufip1	-8.31559	0.000239504	0.00141466
555214	gpatch2	-8.31567	0.00157882	0.00731256
799556	rell1	-8.31603	0.000884641	0.00438221
565964	sdr42e1	-8.31617	0.000150754	0.000954906
550335	zgc:110224	-8.31628	0.000586457	0.00306511
399645	insig2	-8.31694	9.43878e-05	0.000641936
541409	zgc:101744	-8.31809	0.000141627	0.000903878
566887	si:dkey-76k16.5	-8.31882	0.000133336	0.000862701
327056	rnf145b	-8.31907	0.00137326	0.0064489
555703	map3k5	-8.32269	0.000298649	0.00170324
503531	zgc:113518	-8.32442	0.000263425	0.00154033
100136857	cep70	-8.32464	0.000168179	0.0010476
563573	lgals8a	-8.32472	0.0129442	0.0484246
100330315	adnpb	-8.32494	0.011081	0.0422405
449836	fra10ac1	-8.32634	0.000447768	0.00242743
567111	crebbpb	-8.32743	0.0122415	0.0461639
565785	l3hypdh	-8.32788	0.000440422	0.00239222
353246	nrp1a	-8.32907	0.00165856	0.00764559
436998	zdhhc3a	-8.32911	0.00064522	0.00332291
550304	si:ch73-389b16.2	-8.33182	0.00159908	0.00739826
450073	scp2b	-8.33185	1.87778e-05	0.000164216
568203	arv1	-8.33235	0.0117465	0.0444862
556994	ppm1la	-8.33457	0.000100055	0.000675853
386705	ptk2aa	-8.33502	0.000279528	0.00161934
415151	rac2	-8.33778	0.00011388	0.00075386
334205	fam3c	-8.34103	0.000326083	0.00184474
559561	scml2	-8.3443	0.000230864	0.00137033
541501	ttc14	-8.34489	0.000735153	0.00373369
541353	napga	-8.34504	0.000180209	0.00111025
568307	si:dkeyp-104h9.5	-8.34903	0.000445594	0.0024172
321217	mbd3b	-8.35169	0.0109514	0.0418253
799713	zgc:173716	-8.35397	0.000189255	0.00115544
555584	prr5a	-8.35421	0.000584606	0.00305737
322115	hiat1a	-8.35508	0.00121373	0.00579152
368631	pms1	-8.35579	0.0115167	0.0436941
795332	slc25a1b	-8.35586	9.62886e-05	0.000653548
572540	blm	-8.35634	0.0108104	0.0413677
560882	si:ch211-165g14.1	-8.35675	0.000924814	0.00455449
325248	ddx31	-8.35698	0.00176199	0.00809633
503753	zgc:113263	-8.35859	0.000112776	0.000749487
559945	dot1l	-8.35879	0.00127193	0.00603004
768289	krt94	-8.35979	0.00059127	0.00308744
323182	pkn3	-8.3604	0.00144861	0.00677448
797346	spint1b	-8.36399	0.000637997	0.00329375
406511	sort1a	-8.3665	0.00045415	0.00245494
436953	prkrirb	-8.36856	0.000486468	0.00260545
558558	bmt2	-8.36901	0.010716	0.0410435
110438398	LOC110438398	-8.36978	0.00109756	0.005282
394182	plekha3	-8.37004	0.00013141	0.000852522
406554	lclat1	-8.37088	9.11463e-05	0.00062391
100000517	hivep1	-8.37113	0.000986122	0.00482127
402983	tcea3	-8.37315	0.00101954	0.00495454
393736	ryroxd1	-8.37422	3.56382e-05	0.000279787
445139	bag3	-8.3757	9.78241e-05	0.000661311
541542	fam219b	-8.37655	0.000302575	0.00172446
492342	mllt10	-8.37786	0.000210739	0.00126511
561489	kifap3b	-8.37881	0.000687876	0.00352218
572347	klhl8	-8.38001	0.0114844	0.043591
571340	rcn2	-8.38061	0.000555267	0.00292091
394066	lin28a	-8.38271	0.000889676	0.00440198
795681	fam171a1	-8.38699	0.000918196	0.00452473
100537002	arhgap19	-8.38704	0.0106605	0.0408958
569865	si:dkey-57a22.11	-8.38713	0.000826265	0.00412693
100332265	ap1ar	-8.38729	0.000244812	0.00144399
445215	mastl	-8.3873	0.00168161	0.00774613
767690	jmjd4	-8.38736	0.00019353	0.00117771
114412	lmo4a	-8.38795	0.000124354	0.000811109
798401	tex2	-8.38813	0.000183709	0.0011263
550528	baiap2l1b	-8.38865	0.000723127	0.00368258
327642	lrrc8aa	-8.38866	0.000113123	0.000751199
553539	nos1apa	-8.3903	0.000148434	0.00094233
431720	nr4a1	-8.39095	0.000886974	0.00439118
553621	nxn	-8.39105	9.29396e-05	0.000633618
359828	hic2	-8.39216	0.000306754	0.00174593
550592	cript	-8.39427	0.000121291	0.000795612
101886162	sprtn	-8.39482	0.000797249	0.00400212
337599	zgc:172121	-8.39695	0.000435296	0.00236742
407635	ptpn3	-8.39722	0.000696293	0.00356204
100001422	si:ch211-212k18.8	-8.39886	0.000107183	0.000717723
503993	si:ch1073-358c10.1	-8.39908	0.000814452	0.00407636
436900	lrrc57	-8.40035	0.0104712	0.0402794
548347	fam8a1b	-8.40056	0.000476237	0.00255796
100101645	usp47	-8.40148	0.000372484	0.00206031
767808	trappc2	-8.4023	0.000191996	0.00116964
100002993	ugt5e1	-8.40232	0.000115317	0.000761877
100333146	LOC100333146	-8.40345	0.000117122	0.000771691
751108	nkd1	-8.40425	0.00100304	0.0048884
100320270	srbd1	-8.40718	0.000779011	0.00392598
767755	zgc:154061	-8.40743	0.00136332	0.00640934
571961	slc25a38b	-8.4088	0.000283341	0.00163564
570443	pigx	-8.40936	0.000172592	0.00107232
100330629	ptprd	-8.40951	0.0110188	0.0420411
678595	tchp	-8.41067	0.0110053	0.0419994
100002393	zgc:175066	-8.41252	0.000131089	0.000850769
393243	znhit3	-8.41313	9.29119e-05	0.000633618
450031	tmem189	-8.4135	0.000137941	0.000886378
566307	si:dkey-48p11.3	-8.41402	0.000237647	0.00140516
569819	asphd2	-8.41465	0.000340406	0.00191403
556763	tmcc3	-8.41477	0.000231016	0.00137075
567701	gmeb1	-8.41482	0.000160282	0.0010062
794038	brip1	-8.41545	0.0105505	0.0405475
431722	sntb1	-8.41608	0.000150918	0.000955591
445487	fuca2	-8.41671	7.68791e-05	0.000538026
352927	clockb	-8.42095	0.00105919	0.00512362
569030	si:dkey-197c15.6	-8.42133	0.000195754	0.00118861
553209	brwd3	-8.42134	0.000105409	0.000707211
406626	crtap	-8.42143	0.000278594	0.00161559
567899	gtf2e1	-8.42213	0.00137059	0.00643992
100005214	ttc3	-8.42297	0.010704	0.0410235
334203	rnf34a	-8.42347	0.00014051	0.000898447
326923	rab28	-8.42387	0.000144206	0.000917561
100535018	uimc1	-8.42394	0.0109703	0.0418845
323607	tmx1	-8.42436	0.000108792	0.00072651
108179053	fancb	-8.42444	0.000771052	0.0038926
751717	srrd	-8.42652	0.000198682	0.00120342
327590	tk1	-8.42908	0.000363319	0.00201888
566053	si:ch211-102c2.7	-8.42966	0.000176325	0.0010895
678617	gatad1	-8.43008	0.000125242	0.000816586
445165	fuca1.2	-8.43155	0.000305491	0.00173932
100000884	LOC100000884	-8.43618	0.000545587	0.00287378
368672	atad1a	-8.43622	8.83004e-05	0.000606397
405808	zgc:77486	-8.4365	0.000115894	0.000765265
445208	camk2d1	-8.4399	0.013161	0.0491486
569006	upf2	-8.44041	9.12207e-05	0.000624167
558690	si:dkey-14d8.1	-8.44539	9.23975e-05	0.000631196
100007636	si:dkey-21c19.3	-8.44749	0.0101381	0.0391675
562343	specc1	-8.44796	0.00081241	0.00406735
195815	lmna	-8.44823	0.000613073	0.00318455
777611	zgc:153935	-8.44871	0.000111116	0.000740201
100004030	lsm11	-8.44946	8.49124e-05	0.000587671
360150	cxxc1b	-8.44995	9.23233e-05	0.000630944
100331020	chdh	-8.45021	0.000282961	0.0016349
560793	kmt2ca	-8.45227	0.000498596	0.0026628
751714	zgc:153631	-8.45254	8.8446e-05	0.00060715
100330143	LOC100330143	-8.45579	0.000193464	0.00117771
100329494	tubgcp6	-8.45724	0.000135238	0.000872416
565521	si:rp71-15i12.1	-8.45732	0.0100477	0.0388764
562595	flvcr1	-8.45801	0.011267	0.0428525
565380	n4bp2l2	-8.45863	7.72372e-05	0.000540085
445502	tmem230a	-8.45904	0.000138585	0.000889167
393444	pygmb	-8.4596	0.000925209	0.00455511
563294	stoml1	-8.46301	0.0100374	0.0388498
569404	pdlim4	-8.46442	0.00126316	0.00600029
393750	tbc1d7	-8.46486	0.000338406	0.00190489
327399	tnfaip1	-8.466	6.96182e-05	0.000495216
555899	si:ch211-160o17.2	-8.46625	0.000291324	0.00167162
565231	si:dkey-63j12.4	-8.46783	0.000137551	0.000884546
405837	zer1	-8.46805	8.95711e-05	0.000614124
100307076	bub1	-8.46876	0.0013215	0.00623355
492786	brox	-8.46936	0.00010823	0.000723263
568385	si:dkeyp-38g8.5	-8.46973	0.000112019	0.000745632
[truncated: 2,532 more rows]

## Sheet: DEGs in group 72h vs 96h
Differentially expressed genes in group 72h vs 96h
GeneID	Symbol	log2FoldChange	Pvalue	Padj
570069	si:ch211-207d6.2	27.6693	1.41712e-12	5.00952e-09
572044	nocta	27.3486	2.55452e-12	5.3393e-09
100038797	rhcga	26.9766	5.01891e-12	5.3393e-09
791453	mhc1zba	26.837	6.45144e-12	5.3393e-09
100009656	pcsk7	26.7033	8.19643e-12	5.3393e-09
436890	tspan33a	26.4905	1.19692e-11	5.6185e-09
447866	arrdc3b	26.4136	1.37132e-11	5.70307e-09
393202	hif1ab	26.3246	1.60465e-11	5.82507e-09
541429	aoc2	26.2492	1.83231e-11	5.82507e-09
503589	gna12a	26.1908	2.02981e-11	5.82507e-09
321857	clk4a	26.1816	2.06306e-11	5.82507e-09
563867	pcolcea	26.1407	2.21635e-11	5.82507e-09
552928	fitm2	26.1146	2.3195e-11	5.82507e-09
568838	slka	26.1108	2.33502e-11	5.82507e-09
556678	kdm6ba	26.049	2.60141e-11	5.82507e-09
553269	ccnl1a	26.0173	2.74923e-11	5.82507e-09
692319	pde12	25.9579	3.04857e-11	5.82507e-09
570835	LOC570835	25.922	3.24458e-11	5.82507e-09
751756	rab9a	25.9014	3.36271e-11	5.82507e-09
566891	crybb1l3	25.8685	3.55993e-11	5.82507e-09
100148413	plk2a	25.7795	4.15246e-11	5.82507e-09
100004597	phf23b	25.7609	4.28824e-11	5.82507e-09
100004954	ponzr3	25.758	4.30766e-11	5.82507e-09
100003209	ifitm1	25.7524	4.35136e-11	5.82507e-09
561171	cbln8	25.7487	4.37943e-11	5.82507e-09
794040	colec10	25.7364	4.47292e-11	5.82507e-09
450070	fam73a	25.7256	4.55693e-11	5.82507e-09
100149834	cdk12	25.6437	5.24662e-11	6.06398e-09
100333821	tnfrsf11a	25.6389	5.29077e-11	6.06398e-09
327060	wee1	25.6176	5.48751e-11	6.06398e-09
407706	st6galnac	25.6174	5.48931e-11	6.06398e-09
359831	fgf24	25.5966	5.68871e-11	6.14034e-09
791612	mat2ab	25.5715	5.93882e-11	6.22061e-09
492769	ythdc1	25.4656	7.11797e-11	6.45087e-09
572182	selj	25.462	7.16256e-11	6.45087e-09
569483	tmppe	25.432	7.53827e-11	6.46141e-09
321965	taz	25.4253	7.62415e-11	6.46629e-09
563826	rhcgl1	25.4205	7.68767e-11	6.46629e-09
436769	homer1b	25.4013	7.94285e-11	6.47385e-09
325758	si:ch211-105c13.3	25.3923	8.06478e-11	6.47385e-09
100003902	si:dkey-16l2.16	25.377	8.27832e-11	6.47385e-09
100537515	si:cabz01007794.1	25.3767	8.28301e-11	6.47385e-09
553270	pde5ab	25.3567	8.56388e-11	6.47557e-09
572528	arid6	25.3458	8.72948e-11	6.56568e-09
558202	LOC558202	25.2968	9.48637e-11	6.9309e-09
286777	ddx54	25.2832	9.70754e-11	6.9309e-09
324565	zfyve26	25.2673	9.97289e-11	6.9309e-09
494083	mogat3b	25.2441	1.03718e-10	6.9309e-09
561643	pwwp2b	25.2304	1.06166e-10	6.9309e-09
405810	ehd1a	25.2141	1.09129e-10	6.9309e-09
100332332	zdhhc12a	25.21	1.09888e-10	6.9309e-09
100535067	LOC100535067	25.2	1.11757e-10	6.9309e-09
571753	ppp1cc	25.1876	1.14127e-10	6.98598e-09
402894	smim14	25.1828	1.15057e-10	7.00266e-09
394101	rapgef1b	25.1721	1.17136e-10	7.00266e-09
436861	sec63	25.1513	1.21333e-10	7.00266e-09
334526	musk	25.1253	1.26716e-10	7.13056e-09
100536566	si:ch211-152p11.8	25.1228	1.27311e-10	7.13056e-09
393307	maff	25.0876	1.3509e-10	7.28573e-09
445125	pltp	25.0834	1.36048e-10	7.28573e-09
550429	steap4	25.081	1.36597e-10	7.28573e-09
393440	eif1ad	25.0676	1.39702e-10	7.28573e-09
570789	ubap2b	25.0656	1.4015e-10	7.28573e-09
504167	gpr22a	25.0581	1.41966e-10	7.32628e-09
100332594	tgfbr3	25.0344	1.47714e-10	7.43187e-09
101883927	ccser2b	25.0308	1.48613e-10	7.43187e-09
406444	bcl7ba	25.0299	1.48837e-10	7.43187e-09
100537398	otud1	25.0269	1.49608e-10	7.43187e-09
100038777	zgc:163022	25.0219	1.50848e-10	7.43187e-09
100093706	rab8b	25.0198	1.51389e-10	7.43187e-09
678516	tnfaip6	25.0186	1.51705e-10	7.43187e-09
555791	zgc:162952	25.0178	1.51896e-10	7.43187e-09
323919	alcamb	25.005	1.55182e-10	7.48761e-09
323509	gnaia	24.999	1.56757e-10	7.48832e-09
564664	fam117aa	24.9879	1.59723e-10	7.54367e-09
394120	nudt3a	24.9866	1.6005e-10	7.54367e-09
550394	med10	24.9661	1.65663e-10	7.67089e-09
336553	cyb5r1	24.9628	1.6658e-10	7.67244e-09
436899	zgc:92242	24.9555	1.68621e-10	7.67912e-09
393294	use1	24.9404	1.72952e-10	7.7353e-09
565399	emc1	24.9305	1.75824e-10	7.7353e-09
606595	dhx8	24.9278	1.76577e-10	7.7353e-09
406300	fam96a	24.9137	1.80838e-10	7.7353e-09
503594	il4r.1	24.9107	1.81737e-10	7.7353e-09
100333127	rexo4	24.9099	1.81997e-10	7.7353e-09
445567	st3gal8	24.9093	1.8219e-10	7.7353e-09
565437	fam83ha	24.9062	1.83112e-10	7.7353e-09
334370	tm9sf2	24.8956	1.86302e-10	7.7353e-09
492336	anxa3b	24.8744	1.93118e-10	7.73564e-09
406360	sdf4	24.8687	1.94948e-10	7.74261e-09
559789	tmem268	24.8656	1.95964e-10	7.74261e-09
445184	lpar2a	24.8566	1.98939e-10	7.77207e-09
30585	dlx3b	24.8557	1.99244e-10	7.77207e-09
336518	polr3e	24.8543	1.99668e-10	7.77207e-09
100331287	LOC100331287	24.8363	2.0578e-10	7.86411e-09
559917	msh4	24.8063	2.16315e-10	8.13481e-09
564359	pax1a	24.7884	2.22875e-10	8.21968e-09
558306	scrn2	24.7865	2.23593e-10	8.21968e-09
334565	map4k5	24.7865	2.23593e-10	8.21968e-09
559410	frmd8	24.7812	2.25547e-10	8.21968e-09
101882925	pard3aa	24.7712	2.29116e-10	8.24604e-09
553234	ptgr2	24.769	2.30181e-10	8.24604e-09
562909	pptc7b	24.7684	2.30415e-10	8.24604e-09
325064	thoc5	24.7658	2.31349e-10	8.24604e-09
436922	aclya	24.7637	2.32217e-10	8.24604e-09
557777	ebf1b	24.7621	2.32613e-10	8.24604e-09
562292	acsf3	24.7542	2.35911e-10	8.24604e-09
569494	alg12	24.7491	2.37934e-10	8.24604e-09
796446	adprhl2	24.749	2.37975e-10	8.24604e-09
324180	txlna	24.7488	2.38057e-10	8.24604e-09
554166	st3gal7	24.7392	2.4187e-10	8.28096e-09
571036	dalrd3	24.7373	2.42649e-10	8.28758e-09
561160	abcc9	24.7272	2.46753e-10	8.35282e-09
792017	brms1la	24.7244	2.47867e-10	8.35282e-09
447840	pip5k1bb	24.7214	2.49128e-10	8.35282e-09
566376	zgc:172136	24.7195	2.49902e-10	8.35282e-09
560267	gabbr2	24.7181	2.50467e-10	8.35282e-09
334149	trim35-40	24.7181	2.50467e-10	8.35282e-09
565190	si:ch211-253h3.1	24.7035	2.56652e-10	8.35358e-09
100334869	LOC100334869	24.7023	2.57126e-10	8.35358e-09
359837	wnt2ba	24.6879	2.63208e-10	8.35358e-09
562379	im:7138144	24.6877	2.63461e-10	8.35358e-09
100001692	nr0b1	24.6866	2.63922e-10	8.35358e-09
570858	sympk	24.6856	2.6437e-10	8.35358e-09
569581	mut	24.6794	2.67082e-10	8.35358e-09
492784	zgc:101716	24.6778	2.6763e-10	8.35358e-09
445071	nadk2	24.6778	2.6763e-10	8.35358e-09
641330	atg10	24.6778	2.6763e-10	8.35358e-09
327035	rnf2	24.6757	2.68747e-10	8.35358e-09
393900	ercc2	24.6739	2.6955e-10	8.35358e-09
393201	polr3c	24.6607	2.75326e-10	8.35358e-09
568531	ubr1	24.6586	2.76461e-10	8.35358e-09
100332904	si:ch211-286o17.1	24.6517	2.79645e-10	8.35358e-09
571621	nup153	24.6496	2.80619e-10	8.35358e-09
559564	eif2ak3	24.6461	2.82064e-10	8.36139e-09
393567	fbxo45	24.6373	2.86388e-10	8.43651e-09
550325	naa40	24.6373	2.86388e-10	8.43651e-09
103909113	wdr59	24.6182	2.95558e-10	8.63468e-09
558075	wdr37	24.6089	3.00133e-10	8.73226e-09
564521	mki67	24.5988	3.05207e-10	8.75352e-09
492346	fosb	24.5963	3.06439e-10	8.75352e-09
570606	wdtc1	24.5939	3.07677e-10	8.75352e-09
101884295	LOC101884295	24.5938	3.07517e-10	8.75352e-09
406678	mospd1	24.5935	3.07873e-10	8.75352e-09
394092	nudt21	24.5935	3.07873e-10	8.75352e-09
566473	emilin1a	24.5919	3.08473e-10	8.75352e-09
393319	cdc73	24.5905	3.09197e-10	8.75352e-09
553238	esyt3	24.5904	3.0943e-10	8.75352e-09
336650	abracl	24.589	3.10149e-10	8.75352e-09
570544	znf16l	24.5889	3.10012e-10	8.75352e-09
619265	tmem251	24.5867	3.11348e-10	8.75821e-09
447900	nit1	24.5861	3.11664e-10	8.75821e-09
571144	dars2	24.5848	3.12328e-10	8.75821e-09
403064	atm	24.5815	3.14045e-10	8.76137e-09
494043	slc9a8	24.5808	3.14366e-10	8.76137e-09
793907	igfbp1b	24.5788	3.15244e-10	8.76137e-09
404045	traf4a	24.564	3.23255e-10	8.89264e-09
334316	brf1b	24.56	3.25368e-10	8.89885e-09
393443	xpa	24.5513	3.30064e-10	8.9067e-09
436610	pnpla3	24.5437	3.34257e-10	8.95217e-09
565588	ctsf	24.543	3.34606e-10	8.95217e-09
30728	pbx4	24.539	3.36826e-10	8.95248e-09
436931	frs2b	24.5378	3.37513e-10	8.9539e-09
561431	myh9b	24.5333	3.40019e-10	8.96991e-09
100001980	bag4	24.53	3.41619e-10	8.98054e-09
58039	dazl	24.5267	3.43735e-10	8.98054e-09
100034622	znf1174	24.5216	3.46663e-10	8.98054e-09
751674	zgc:153157	24.5216	3.46663e-10	8.98054e-09
564106	si:dkey-219c3.2	24.5214	3.46747e-10	8.98054e-09
571586	jmjd1ca	24.5072	3.54949e-10	9.10626e-09
58117	ctnnbip1	24.5059	3.55706e-10	9.10626e-09
799279	LOC799279	24.4965	3.61279e-10	9.17529e-09
114441	ncam2	24.4753	3.73708e-10	9.36921e-09
393106	rad18	24.464	3.80988e-10	9.45935e-09
30731	smarcb1b	24.4611	3.82464e-10	9.45935e-09
570868	itga1	24.4566	3.85794e-10	9.45935e-09
431729	zgc:91890	24.4545	3.86669e-10	9.45935e-09
359830	fgf10a	24.4527	3.87829e-10	9.47134e-09
492478	slc25a44a	24.4511	3.89288e-10	9.47424e-09
562793	limd1a	24.4481	3.91195e-10	9.48798e-09
450054	tpk1	24.4452	3.9306e-10	9.49627e-09
335722	dfna5b	24.4442	3.93686e-10	9.49627e-09
445232	gna15.1	24.4416	3.95385e-10	9.50806e-09
556106	LOC556106	24.4367	3.9861e-10	9.53696e-09
335901	klf15	24.4333	4.00819e-10	9.57361e-09
100334512	proser2	24.4273	4.04791e-10	9.61294e-09
793942	rit1	24.4267	4.05185e-10	9.61294e-09
100536229	mhc1zka	24.425	4.06006e-10	9.61629e-09
100535063	dnaaf5	24.4225	4.0797e-10	9.64666e-09
100003889	zeb2a	24.4159	4.11901e-10	9.66193e-09
100005564	vsig10	24.4158	4.12477e-10	9.66193e-09
558667	abch1	24.4124	4.14766e-10	9.66193e-09
692255	dachc	24.4093	4.16709e-10	9.6753e-09
101886323	plekhg3	24.3984	4.24097e-10	9.81036e-09
386644	ddi2	24.3963	4.259e-10	9.81365e-09
553749	zgc:113279	24.3874	4.31958e-10	9.88332e-09
404618	adhfe1	24.3839	4.34643e-10	9.92867e-09
100537878	ldlrad2	24.3818	4.36018e-10	9.93624e-09
30648	psme1	24.3799	4.375e-10	9.93624e-09
550572	cnep1r1	24.3755	4.40465e-10	9.93624e-09
553515	si:ch211-95j8.2	24.3683	4.45889e-10	9.99187e-09
445817	tcf25	24.3651	4.48206e-10	1.00097e-08
492479	btg3	24.3607	4.5145e-10	1.00097e-08
567420	slc7a10a	24.3583	4.53153e-10	1.00097e-08
445382	nup205	24.3579	4.53543e-10	1.00097e-08
259303	caspb	24.3442	4.63837e-10	1.00957e-08
394049	eif2b3	24.3335	4.71998e-10	1.01584e-08
795400	lss	24.3203	4.82283e-10	1.02858e-08
406426	spint1a	24.3104	4.90176e-10	1.04314e-08
110439001	LOC110439001	24.309	4.91277e-10	1.04314e-08
566697	p3h2	24.3024	4.96594e-10	1.05016e-08
100004879	filip1l	24.2961	5.01743e-10	1.0558e-08
387304	cwf19l1	24.2961	5.01768e-10	1.0558e-08
555570	chtf8	24.2939	5.03466e-10	1.0567e-08
768134	si:dkey-184p18.2	24.2844	5.1144e-10	1.06193e-08
560211	map3k3	24.2746	5.1956e-10	1.07406e-08
548343	glb1	24.269	5.24403e-10	1.08183e-08
100141367	cers3b	24.2632	5.29412e-10	1.08737e-08
566587	LOC566587	24.2524	5.38865e-10	1.0995e-08
110439435	LOC110439435	24.2364	5.53106e-10	1.12048e-08
403118	zgc:123068	24.2293	5.59512e-10	1.1286e-08
100536595	LOC100536595	24.2153	5.72394e-10	1.14804e-08
393526	mtap	24.2048	5.82275e-10	1.1662e-08
101887155	pnpla2	24.2014	5.85487e-10	1.16626e-08
541404	cdc42ep2	24.1943	5.92303e-10	1.17654e-08
798858	brwd1	24.1888	5.97613e-10	1.18351e-08
565594	LOC565594	24.1854	6.00921e-10	1.18767e-08
405841	zgc:77086	24.1848	6.01394e-10	1.18767e-08
503758	slc25a32b	24.18	6.06261e-10	1.19561e-08
557585	nom1	24.1746	6.11559e-10	1.19905e-08
570199	med16	24.1739	6.12243e-10	1.19905e-08
100334568	pde5aa	24.1739	6.12243e-10	1.19905e-08
550405	lhx9	24.1702	6.15976e-10	1.20469e-08
402871	gstcd	24.1648	6.21273e-10	1.2117e-08
566275	arhgap42a	24.1574	6.28923e-10	1.22324e-08
562774	p4ha1a	24.1574	6.28923e-10	1.22324e-08
436983	ccdc149b	24.1564	6.29899e-10	1.22346e-08
325609	atf1	24.1533	6.33082e-10	1.22795e-08
445099	suds3	24.1477	6.37821e-10	1.23511e-08
565091	si:dkey-5i3.5	24.1299	6.57586e-10	1.2616e-08
100003846	rnf25	24.1283	6.59351e-10	1.2616e-08
393376	hif1al	24.1281	6.58701e-10	1.2616e-08
568210	ralgapa2	24.1271	6.60664e-10	1.2624e-08
767640	ppm1lb	24.1174	6.711e-10	1.27717e-08
334017	pla1a	24.1117	6.7729e-10	1.28477e-08
393807	ppp1r3cb	24.1107	6.7787e-10	1.28477e-08
406370	pla2g6	24.1097	6.784e-10	1.28477e-08
325449	kif20a	24.1091	6.79376e-10	1.28477e-08
569462	pnkp	24.101	6.89192e-10	1.29684e-08
393559	gmps	24.1	6.8969e-10	1.29684e-08
555816	si:ch1073-126c3.2	24.0948	6.96084e-10	1.30539e-08
550612	zgc:113229	24.0913	6.99399e-10	1.30987e-08
550248	zgc:110716	24.0891	7.02084e-10	1.31074e-08
30154	gli2a	24.0891	7.02084e-10	1.31074e-08
100003354	brpf3b	24.0883	7.03028e-10	1.31074e-08
561659	zfyve27	24.0882	7.03574e-10	1.31074e-08
373104	rab14	24.0839	7.08572e-10	1.31512e-08
100537991	prodhb	24.0816	7.11181e-10	1.31624e-08
553383	spna2	24.0697	7.25063e-10	1.33669e-08
556203	fam45a	24.0651	7.29971e-10	1.34397e-08
494151	efna1b	24.0647	7.30915e-10	1.34397e-08
100004401	si:ch211-132g1.3	24.0577	7.39272e-10	1.35405e-08
378716	aktip	24.0565	7.40648e-10	1.35482e-08
406321	srfbp1	24.0549	7.42562e-10	1.35657e-08
751683	si:dkey-6n6.2	24.0383	7.62732e-10	1.3827e-08
406440	prkag1	24.0382	7.61773e-10	1.3827e-08
566078	man1a1	24.0327	7.69778e-10	1.39012e-08
563306	rbpjb	24.0245	7.79785e-10	1.39572e-08
492471	samm50l	23.9958	8.16955e-10	1.44217e-08
403051	pygb	23.9931	8.20572e-10	1.44674e-08
83496	bambia	23.9919	8.22121e-10	1.44767e-08
562682	si:dkey-251i10.2	23.9903	8.2428e-10	1.44967e-08
558716	galnt11	23.9796	8.38587e-10	1.46088e-08
449801	zgc:103601	23.9796	8.38587e-10	1.46088e-08
568893	fam46bb	23.9763	8.42397e-10	1.46513e-08
100006442	slc25a47b	23.9708	8.50492e-10	1.47017e-08
445479	agbl5	23.9652	8.58322e-10	1.47937e-08
567533	tnksb	23.9619	8.62817e-10	1.47937e-08
558422	lipin2	23.9616	8.63308e-10	1.47937e-08
559959	ids	23.9483	8.81751e-10	1.49057e-08
406743	zc3h7a	23.9456	8.85921e-10	1.49138e-08
100148368	mmrn2a	23.9455	8.85915e-10	1.49138e-08
442922	parvaa	23.9427	8.89494e-10	1.49142e-08
437016	tk2	23.9339	9.02697e-10	1.50076e-08
100333939	LOC100333939	23.9302	9.07448e-10	1.50129e-08
100002920	si:dkey-27p18.3	23.9276	9.1194e-10	1.50129e-08
100536963	kcnip4	23.9201	9.2304e-10	1.51477e-08
569156	hipk3b	23.9194	9.2343e-10	1.51477e-08
393100	ppp2r3c	23.9109	9.36716e-10	1.5277e-08
553427	pou2f3	23.9008	9.51077e-10	1.54577e-08
373884	cecr1a	23.8926	9.64767e-10	1.56622e-08
393436	aqr	23.8883	9.71405e-10	1.568e-08
117603	klf3	23.8849	9.76279e-10	1.57407e-08
557983	arhgef1b	23.8743	9.9354e-10	1.58754e-08
553770	pcyt1ab	23.8742	9.93615e-10	1.58754e-08
325906	ttpa	23.871	9.98747e-10	1.59214e-08
563556	itgb5	23.8682	1.00328e-09	1.59576e-08
641478	mmd	23.8662	1.00647e-09	1.59589e-08
108181160	LOC108181160	23.8635	1.01008e-09	1.59858e-08
334936	trmt2a	23.8609	1.01502e-09	1.60361e-08
336063	arf6a	23.855	1.02479e-09	1.61544e-08
327447	nploc4	23.8533	1.02675e-09	1.61673e-08
393650	irf7	23.8384	1.05209e-09	1.64019e-08
541518	armt1	23.8364	1.05583e-09	1.6424e-08
324849	lmo4b	23.8333	1.06065e-09	1.64641e-08
100330730	spata22	23.8326	1.0619e-09	1.64641e-08
436937	nipal4	23.8326	1.0619e-09	1.64641e-08
100317638	si:dkey-29d5.1	23.8311	1.06492e-09	1.64748e-08
570700	kpnb1	23.8311	1.06492e-09	1.64748e-08
553658	wbp1lb	23.8289	1.06866e-09	1.64891e-08
568573	mical1	23.8124	1.09736e-09	1.68111e-08
792041	tbxas1	23.8048	1.11039e-09	1.69556e-08
566998	pde4d	23.7945	1.12925e-09	1.72064e-08
557562	si:ch73-299h12.9	23.7891	1.13893e-09	1.73166e-08
322715	dus1l	23.7891	1.13893e-09	1.73166e-08
767729	dync1i2a	23.7833	1.14969e-09	1.74428e-08
562487	rlim	23.7726	1.16928e-09	1.77209e-08
100004018	si:ch211-198n5.11	23.7719	1.17078e-09	1.77246e-08
100148916	usp46	23.7666	1.1792e-09	1.77949e-08
566444	rwdd2b	23.7666	1.1792e-09	1.77949e-08
555375	nkx3-1	23.7649	1.18391e-09	1.7828e-08
403048	rabl3	23.7624	1.18848e-09	1.78778e-08
325037	tsr1	23.7451	1.21989e-09	1.82919e-08
550591	zgc:113208	23.7423	1.2276e-09	1.83795e-08
558420	peli1b	23.7416	1.22861e-09	1.83795e-08
100003999	eevs	23.7385	1.23486e-09	1.84111e-08
378454	aaas	23.7385	1.23486e-09	1.84111e-08
767706	trim23	23.7322	1.24746e-09	1.84702e-08
100004031	si:ch73-144d13.4	23.7307	1.24976e-09	1.84748e-08
492366	nufip2	23.723	1.26385e-09	1.86121e-08
556198	srgap2	23.7225	1.26494e-09	1.86121e-08
559813	arhgap6	23.7225	1.26494e-09	1.86121e-08
393164	chmp4ba	23.7196	1.27291e-09	1.87099e-08
449926	iah1	23.718	1.27608e-09	1.8737e-08
562171	nr3c2	23.702	1.30906e-09	1.90433e-08
334202	plk3	23.6944	1.3251e-09	1.91584e-08
503763	ywhae2	23.6944	1.3251e-09	1.91584e-08
101887128	mbd4	23.6881	1.33834e-09	1.93103e-08
100006084	si:ch73-138e16.8	23.6871	1.34073e-09	1.93251e-08
798716	ispd	23.6794	1.35647e-09	1.94529e-08
327248	zmym4	23.6756	1.36347e-09	1.95137e-08
393143	umps	23.6683	1.38146e-09	1.97311e-08
393343	sft2d1	23.6637	1.39117e-09	1.98498e-08
415098	top1mt	23.6617	1.39614e-09	1.99006e-08
793727	gnl2	23.6589	1.40228e-09	1.9941e-08
405860	igfbp7	23.6575	1.4032e-09	1.9941e-08
393754	chmp7	23.6565	1.40671e-09	1.99508e-08
436589	mcm3ap	23.6487	1.42515e-09	2.01718e-08
550254	arhgap17a	23.647	1.42767e-09	2.01866e-08
794398	zgc:65997	23.6451	1.43335e-09	2.01866e-08
100037350	ilkap	23.6451	1.43335e-09	2.01866e-08
767645	zgc:153993	23.6448	1.43407e-09	2.01866e-08
550555	slc35e4	23.6435	1.43476e-09	2.01866e-08
561667	tysnd1	23.6408	1.4432e-09	2.02851e-08
798425	svbp	23.6388	1.44779e-09	2.03294e-08
368429	si:rp71-46j2.7	23.6361	1.4528e-09	2.03398e-08
431736	bambib	23.6352	1.45572e-09	2.03398e-08
108181204	ephb3	23.6282	1.4726e-09	2.05351e-08
100873093	nfe2l2b	23.6282	1.4726e-09	2.05351e-08
393245	brd9	23.6263	1.47705e-09	2.05768e-08
334474	taf3	23.6203	1.48983e-09	2.06937e-08
494047	slc35c1	23.6188	1.4946e-09	2.07397e-08
564649	osxm	23.6179	1.49678e-09	2.07495e-08
559574	atp2c1	23.6151	1.50353e-09	2.08023e-08
567886	cog5	23.6115	1.51058e-09	2.08794e-08
558502	ryk	23.6101	1.51512e-09	2.09012e-08
100332617	nbeal1	23.609	1.51713e-09	2.09085e-08
100005937	prrg2	23.6064	1.52453e-09	2.09901e-08
100332314	sar1aa	23.6048	1.52847e-09	2.10029e-08
100007702	rspo3	23.6039	1.53052e-09	2.10029e-08
386940	traf3ip2b	23.6007	1.5384e-09	2.10785e-08
554091	dnajb9b	23.5988	1.54147e-09	2.10903e-08
563742	larp4b	23.5973	1.54672e-09	2.10903e-08
572011	slmapa	23.5961	1.5497e-09	2.10903e-08
30366	fzd10	23.596	1.54703e-09	2.10903e-08
570148	abcb9	23.5895	1.56605e-09	2.12718e-08
406471	tnfrsf1a	23.5827	1.58137e-09	2.1456e-08
554231	szrd1	23.5826	1.58265e-09	2.1456e-08
394247	pafah1b1b	23.5795	1.58935e-09	2.15056e-08
323003	trappc11	23.5777	1.59355e-09	2.15419e-08
569699	wu:fi75a02	23.5749	1.60241e-09	2.1641e-08
406840	sesn3	23.5675	1.62161e-09	2.18136e-08
415133	mafk	23.5657	1.62291e-09	2.18136e-08
30267	sema3ab	23.5657	1.62291e-09	2.18136e-08
564990	apbb2b	23.5657	1.62291e-09	2.18136e-08
324302	rbm5	23.5648	1.6286e-09	2.18693e-08
553642	pudp	23.5632	1.63264e-09	2.18821e-08
394005	prkg1a	23.5612	1.63798e-09	2.19328e-08
368255	clic4	23.5598	1.64169e-09	2.19546e-08
566942	si:ch211-171h4.3	23.559	1.6435e-09	2.19546e-08
563577	ppp1r13ba	23.5581	1.64588e-09	2.19546e-08
563752	myo16	23.5537	1.65764e-09	2.20706e-08
336578	si:ch211-114c12.2	23.5487	1.66845e-09	2.2147e-08
436619	acy3.2	23.5484	1.66964e-09	2.2147e-08
566044	adam10a	23.5421	1.6883e-09	2.23316e-08
554849	gabpb2a	23.535	1.70717e-09	2.25602e-08
767676	ctdsplb	23.5302	1.72056e-09	2.26314e-08
560319	raph1b	23.5298	1.71945e-09	2.26314e-08
100003142	rpz5	23.5261	1.73165e-09	2.27334e-08
562912	ltbp3	23.5217	1.74058e-09	2.28098e-08
493613	gna11b	23.5189	1.74752e-09	2.28796e-08
436696	aagab	23.516	1.75953e-09	2.29942e-08
324573	ogfod1	23.5138	1.76388e-09	2.30298e-08
450058	zgc:101679	23.5138	1.76583e-09	2.3034e-08
378478	egfra	23.5109	1.76994e-09	2.30496e-08
795096	ifit16	23.5085	1.78017e-09	2.31357e-08
393863	heatr3	23.507	1.78491e-09	2.3176e-08
393378	ergic2	23.5043	1.79243e-09	2.32522e-08
402815	nr1d2a	23.5017	1.7993e-09	2.32986e-08
100149582	si:ch211-71m22.1	23.5014	1.79868e-09	2.32986e-08
327531	enc3	23.4991	1.80694e-09	2.33761e-08
100149667	si:ch211-150e22.5	23.4952	1.81846e-09	2.34822e-08
100535385	LOC100535385	23.493	1.82474e-09	2.35419e-08
394062	tnpo3	23.4898	1.8322e-09	2.35684e-08
393198	cops8	23.4894	1.8354e-09	2.35718e-08
334217	elovl7a	23.4892	1.83347e-09	2.35684e-08
569407	cln5	23.4892	1.83347e-09	2.35684e-08
100005118	ankrd40	23.4875	1.84066e-09	2.35941e-08
393517	nkain1	23.486	1.84214e-09	2.35941e-08
100302390	si:ch211-110e21.3	23.4857	1.84611e-09	2.36235e-08
100004012	ttc32	23.4774	1.87039e-09	2.37278e-08
393712	exosc4	23.4774	1.87043e-09	2.37278e-08
436827	sat2b	23.4774	1.87043e-09	2.37278e-08
100148657	si:ch211-71n6.4	23.4732	1.88302e-09	2.38583e-08
553665	cnot6l	23.4718	1.88724e-09	2.38904e-08
567862	spata20	23.4699	1.89272e-09	2.39195e-08
30452	etv5b	23.4686	1.89292e-09	2.39195e-08
393492	lbh	23.4684	1.89728e-09	2.39531e-08
564523	sgk3	23.4611	1.91925e-09	2.41914e-08
556641	pld1a	23.4605	1.92119e-09	2.41914e-08
394203	sox7	23.4533	1.94315e-09	2.43799e-08
393326	st3gal3a	23.4533	1.94315e-09	2.43799e-08
436621	aqp10a	23.4393	1.98674e-09	2.48537e-08
436643	tsr3	23.4379	1.99105e-09	2.48706e-08
791704	zgc:153759	23.4374	1.98795e-09	2.48537e-08
30619	fli1a	23.4261	2.0285e-09	2.52712e-08
559001	fasn	23.4196	2.04665e-09	2.53856e-08
100149897	ccdc90b	23.4174	2.05639e-09	2.54841e-08
561051	fam168b	23.4139	2.06796e-09	2.5605e-08
555815	c1qtnf5	23.4115	2.07564e-09	2.56293e-08
393694	cdc123	23.4111	2.07717e-09	2.56293e-08
100002034	hectd1	23.4111	2.07715e-09	2.56293e-08
100334361	nek9	23.4086	2.08418e-09	2.56934e-08
798259	si:ch1073-179p4.3	23.4049	2.09513e-09	2.57834e-08
393356	gorab	23.4012	2.10529e-09	2.58859e-08
571263	acyp1	23.4003	2.11266e-09	2.5909e-08
100136853	pigw	23.3998	2.11012e-09	2.59002e-08
323720	lmbrd1	23.3974	2.12242e-09	2.59835e-08
368288	rassf7b	23.3966	2.12056e-09	2.59833e-08
323834	dusp23a	23.3903	2.14575e-09	2.62011e-08
327253	hdac10	23.3813	2.17231e-09	2.64797e-08
563674	il4r.2	23.3741	2.19693e-09	2.66981e-08
394006	stoml2	23.3717	2.20661e-09	2.67824e-08
563236	chd1	23.3687	2.21966e-09	2.68716e-08
550515	crlf3	23.3629	2.24016e-09	2.70272e-08
561210	micu1	23.3622	2.24346e-09	2.70439e-08
101884674	igsf5b	23.3544	2.26638e-09	2.72506e-08
394041	cbll1	23.3463	2.30016e-09	2.75163e-08
406774	sec23a	23.3353	2.34039e-09	2.79739e-08
796378	si:dkey-286j15.1	23.3286	2.36526e-09	2.81997e-08
100536353	ganc	23.3266	2.37107e-09	2.82274e-08
327373	kpna4	23.3199	2.39523e-09	2.8339e-08
406794	ube2j1	23.3183	2.40398e-09	2.83629e-08
324655	cul3a	23.318	2.39699e-09	2.8339e-08
324164	dnaja2l	23.3175	2.40704e-09	2.83629e-08
100334248	eps8l3a	23.316	2.41234e-09	2.84018e-08
30396	ef1	23.3153	2.41511e-09	2.84085e-08
100332627	epb41l4b	23.3148	2.41693e-09	2.84085e-08
565172	map7d1a	23.3069	2.44741e-09	2.86714e-08
394176	pum1	23.3055	2.45252e-09	2.87075e-08
445072	fam122b	23.2954	2.49176e-09	2.90705e-08
406805	nvl	23.2929	2.50151e-09	2.91363e-08
322977	mid1ip1l	23.2929	2.50151e-09	2.91363e-08
80939	papss2b	23.2871	2.52457e-09	2.93564e-08
323208	tmem39a	23.2871	2.52457e-09	2.93564e-08
100002043	LOC100002043	23.2821	2.54329e-09	2.95267e-08
565999	LOC565999	23.2772	2.56402e-09	2.95479e-08
100537822	rnf5	23.2772	2.56402e-09	2.95479e-08
566671	orai1a	23.2772	2.56402e-09	2.95479e-08
560837	sin3b	23.2763	2.56763e-09	2.95511e-08
402969	tmem88a	23.2761	2.56848e-09	2.95511e-08
393583	tbc1d5	23.2708	2.58314e-09	2.96474e-08
550407	barhl1a	23.2708	2.58314e-09	2.96474e-08
30531	msx2b	23.2701	2.58601e-09	2.96562e-08
550474	babam2	23.2691	2.59634e-09	2.97507e-08
103910897	LOC103910897	23.2676	2.60312e-09	2.98041e-08
568805	strip1	23.2649	2.61403e-09	2.99048e-08
562826	slc12a4	23.2623	2.62355e-09	2.99652e-08
407708	lmf2b	23.2555	2.64637e-09	3.01043e-08
100003770	mylk5	23.2543	2.65804e-09	3.01401e-08
568643	dscama	23.2437	2.70244e-09	3.05455e-08
100329955	si:dkey-234i14.6	23.2381	2.726e-09	3.07627e-08
103909385	LOC103909385	23.2331	2.74746e-09	3.09554e-08
324913	znf503	23.2331	2.74746e-09	3.09554e-08
565058	smim19	23.2323	2.75126e-09	3.09736e-08
559430	rassf10a	23.225	2.78295e-09	3.12061e-08
402986	cry-dash	23.219	2.80874e-09	3.14488e-08
565184	b4galnt4a	23.219	2.80904e-09	3.14488e-08
326898	nat9	23.2165	2.81992e-09	3.15207e-08
337565	dcaf7	23.2127	2.83663e-09	3.16824e-08
100151036	ipmka	23.2116	2.84175e-09	3.17145e-08
569329	flvcr2b	23.2088	2.85408e-09	3.18271e-08
369197	stat5a	23.2075	2.85768e-09	3.18421e-08
553981	sptlc1	23.2038	2.86865e-09	3.1914e-08
323260	gas8	23.1979	2.90132e-09	3.22015e-08
100534965	fam126b	23.1971	2.90686e-09	3.22376e-08
100331333	itga4	23.1908	2.93105e-09	3.2455e-08
110437765	LOC110437765	23.1811	2.9805e-09	3.28482e-08
560275	nuak2	23.1691	3.03306e-09	3.33236e-08
326866	actr8	23.1686	3.03917e-09	3.33648e-08
431748	dbnla	23.1669	3.04741e-09	3.34293e-08
553944	ugcg	23.1664	3.04978e-09	3.34293e-08
325979	zgc:55781	23.1594	3.07496e-09	3.36793e-08
568275	tmem234	23.1486	3.13581e-09	3.42658e-08
447821	sav1	23.1486	3.13581e-09	3.42658e-08
100101646	zgc:165423	23.1465	3.1464e-09	3.42759e-08
561375	si:dkey-30c15.17	23.1465	3.1464e-09	3.42759e-08
100150820	fam216a	23.1441	3.15803e-09	3.43761e-08
101885211	lrrc75ba	23.1434	3.16122e-09	3.43844e-08
777767	osbpl9	23.1348	3.20425e-09	3.48256e-08
325975	slc41a1	23.1324	3.21639e-09	3.49038e-08
387290	smox	23.1294	3.23136e-09	3.50395e-08
553648	cpsf3l	23.1279	3.23891e-09	3.50944e-08
326050	nucb2b	23.1255	3.25068e-09	3.51681e-08
572452	bmp1a	23.1245	3.25041e-09	3.51681e-08
100037378	ufsp1	23.1147	3.30639e-09	3.57161e-08
402889	arfgap3	23.1069	3.34641e-09	3.60388e-08
492794	arhgap28	23.1067	3.34756e-09	3.60388e-08
336368	vps37a	23.1023	3.37098e-09	3.61926e-08
564081	dlg3	23.0999	3.38348e-09	3.62621e-08
559896	cd99	23.0949	3.40992e-09	3.64722e-08
558278	etaa1	23.0881	3.44624e-09	3.68328e-08
566886	epas1a	23.0834	3.47136e-09	3.70651e-08
567578	dcaf11	23.0831	3.47322e-09	3.70651e-08
110439853	LOC110439853	23.0697	3.54495e-09	3.75754e-08
777627	bop1	23.0684	3.55338e-09	3.76175e-08
327601	alg8	23.0671	3.56073e-09	3.76579e-08
406625	lgmn	23.0577	3.61308e-09	3.80977e-08
101884357	LOC101884357	23.0526	3.63231e-09	3.81999e-08
100150414	si:dkey-85p17.3	23.0526	3.63231e-09	3.81999e-08
550454	dhrs7b	23.0472	3.66286e-09	3.84505e-08
100144559	ncoa6	23.0465	3.67639e-09	3.85472e-08
553356	sec16b	23.045	3.67752e-09	3.85472e-08
568678	papd5	23.0437	3.69255e-09	3.86474e-08
492812	nap1l4b	23.0386	3.71438e-09	3.88471e-08
403068	alg2	23.0289	3.77859e-09	3.94312e-08
100333282	esco1	23.0278	3.78535e-09	3.94726e-08
767634	mark3b	23.0228	3.80487e-09	3.96177e-08
110437857	LOC110437857	23.0214	3.82274e-09	3.96869e-08
335838	lrrfip2	23.0214	3.82274e-09	3.96869e-08
561788	kif22	23.0214	3.82274e-09	3.96869e-08
58043	hoxc9a	23.0204	3.82884e-09	3.9721e-08
334081	rnf168	23.0176	3.8458e-09	3.98357e-08
415197	nudt15	23.0156	3.85735e-09	3.98357e-08
394162	polr3f	23.0149	3.85206e-09	3.98357e-08
613141	itih3b	23.0137	3.85887e-09	3.98357e-08
100003419	abhd17ab	23.0131	3.87229e-09	3.98792e-08
436740	adipor1a	23.0118	3.88037e-09	3.99051e-08
553720	alkbh1	23.01	3.88045e-09	3.99051e-08
445137	fam151b	23.0062	3.90648e-09	4.00273e-08
394069	ebag9	23.0048	3.9225e-09	4.01425e-08
334381	wrap73	23.0029	3.93408e-09	4.01645e-08
568996	zfpm2a	23.0029	3.93408e-09	4.01645e-08
560832	jtb	23.0025	3.92624e-09	4.01425e-08
436698	haus4	23.0025	3.92624e-09	4.01425e-08
570695	mboat2a	23.001	3.94596e-09	4.02567e-08
560041	zc3h13	22.9978	3.95953e-09	4.03503e-08
445250	neu3.2	22.9964	3.96369e-09	4.03503e-08
449731	sike1	22.9964	3.96369e-09	4.03503e-08
65237	mapk14a	22.9944	3.98636e-09	4.04066e-08
797252	emid1	22.9926	3.99777e-09	4.04642e-08
567599	rasa4	22.9921	3.99042e-09	4.04188e-08
394144	cnot4b	22.9881	4.02553e-09	4.0716e-08
556236	acacb	22.9862	4.03788e-09	4.07962e-08
553438	si:dkey-86l18.8	22.9842	4.05026e-09	4.08493e-08
565061	si:ch211-216l23.2	22.9822	4.06263e-09	4.09157e-08
571385	eya3	22.9795	4.069e-09	4.09507e-08
108004542	rbp7a	22.9776	4.0916e-09	4.11196e-08
564253	LOC564253	22.9762	4.08986e-09	4.11196e-08
58022	casp8	22.9718	4.12891e-09	4.13476e-08
393543	ilk	22.971	4.12285e-09	4.13162e-08
325167	ankrd13c	22.9706	4.13665e-09	4.13958e-08
553605	rab3ip	22.9696	4.14278e-09	4.13985e-08
246090	cygb1	22.9696	4.14278e-09	4.13985e-08
799312	iqcc	22.9675	4.15655e-09	4.15068e-08
567413	sox5	22.9608	4.19973e-09	4.17317e-08
334380	zmpste24	22.9608	4.19973e-09	4.17317e-08
564535	reps1	22.9608	4.19973e-09	4.17317e-08
323203	snx4	22.9606	4.18975e-09	4.17205e-08
100037391	rfwd2	22.9543	4.23055e-09	4.19658e-08
103910098	LOC103910098	22.9467	4.2806e-09	4.23863e-08
450021	fip1l1b	22.9457	4.29942e-09	4.24581e-08
564009	ciarta	22.9441	4.30988e-09	4.24581e-08
777708	fam188a	22.9441	4.30988e-09	4.24581e-08
570901	smug1	22.9438	4.31187e-09	4.24581e-08
336567	ftr67	22.9438	4.31187e-09	4.24581e-08
101884438	LOC101884438	22.9311	4.39719e-09	4.3148e-08
556578	ampd3a	22.9246	4.43115e-09	4.34511e-08
559638	mkl1b	22.9169	4.48394e-09	4.39079e-08
100329344	LOC100329344	22.9126	4.52516e-09	4.41281e-08
406522	nr2f6b	22.9126	4.52516e-09	4.41281e-08
541442	kctd9a	22.9118	4.53094e-09	4.41541e-08
567861	gfpt1	22.9112	4.53506e-09	4.41618e-08
58153	slc40a1	22.9108	4.53799e-09	4.41618e-08
325292	nsun2	22.9019	4.60066e-09	4.4741e-08
550259	pfklb	22.896	4.64286e-09	4.50584e-08
564872	slc16a6a	22.8881	4.69998e-09	4.53327e-08
792752	dnajb14	22.8881	4.69998e-09	4.53327e-08
553807	gtpbp3	22.8881	4.69998e-09	4.53327e-08
555274	gpr157	22.8872	4.70616e-09	4.53613e-08
387303	gbgt1l4	22.8798	4.75078e-09	4.57291e-08
100330371	sorcs2	22.8779	4.77485e-09	4.59295e-08
100003734	fastkd3	22.8698	4.82698e-09	4.63364e-08
556929	zgc:154075	22.8657	4.86516e-09	4.66712e-08
100141481	ccl39.3	22.8643	4.87579e-09	4.67098e-08
554836	cry1ab	22.8643	4.87579e-09	4.67098e-08
393646	zfpl1	22.8613	4.89856e-09	4.68961e-08
100004948	si:ch211-153b23.7	22.859	4.91578e-09	4.70292e-08
402828	tdrd3	22.8575	4.92685e-09	4.70406e-08
393226	slc25a32a	22.8575	4.92685e-09	4.70406e-08
559334	dnm2a	22.8573	4.92891e-09	4.70406e-08
378990	nudt4a	22.8546	4.94983e-09	4.70683e-08
553264	zgc:158564	22.8538	4.95588e-09	4.70942e-08
566522	sh3yl1	22.8522	4.94545e-09	4.70583e-08
393464	tmem68	22.848	5.00006e-09	4.74821e-08
431759	prss35	22.8437	5.03367e-09	4.77051e-08
405832	rffl	22.8437	5.03367e-09	4.77051e-08
110438291	LOC110438291	22.8393	5.06767e-09	4.79437e-08
393889	rbm17	22.8371	5.08485e-09	4.79652e-08
795920	si:dkey-220k22.1	22.8371	5.08485e-09	4.79652e-08
567674	lats2	22.836	5.07579e-09	4.79437e-08
100001906	tfcp2	22.826	5.17277e-09	4.86646e-08
100331300	LOC100331300	22.8237	5.19076e-09	4.88014e-08
445069	ntpcr	22.8215	5.20888e-09	4.89393e-08
436886	nrbf2b	22.8192	5.22714e-09	4.90761e-08
100216472	kiss2	22.8174	5.24192e-09	4.91351e-08
404040	dab2	22.8161	5.23039e-09	4.90761e-08
567018	atf7b	22.8123	5.28274e-09	4.94034e-08
393458	slc25a39	22.81	5.30154e-09	4.95243e-08
373878	ppp2r5eb	22.8099	5.30268e-09	4.95243e-08
568223	ehf	22.8077	5.32049e-09	4.96579e-08
445178	aarsd1	22.8054	5.33957e-09	4.97702e-08
335810	vps36	22.8054	5.33957e-09	4.97702e-08
393424	dnajc24	22.7987	5.39519e-09	5.01794e-08
100332968	fam185a	22.7984	5.39765e-09	5.01794e-08
562301	akip1	22.7967	5.41144e-09	5.02745e-08
445151	entpd1	22.796	5.4173e-09	5.02959e-08
555531	si:ch211-152p11.4	22.7937	5.42111e-09	5.02982e-08
100000713	LOC100000713	22.7936	5.43709e-09	5.04134e-08
560923	arhgef9b	22.7913	5.45703e-09	5.04329e-08
110440078	LOC110440078	22.7895	5.47207e-09	5.05389e-08
415194	lysmd3	22.7889	5.47711e-09	5.05524e-08
568891	si:ch211-79k12.1	22.7793	5.55876e-09	5.11391e-08
334389	ankmy2a	22.7793	5.55876e-09	5.11391e-08
100535504	si:cabz01071907.1	22.7768	5.57947e-09	5.1263e-08
407680	si:zfos-1011f11.1	22.7742	5.60244e-09	5.14406e-08
394100	spag7	22.772	5.62118e-09	5.15457e-08
493617	eif4eb	22.772	5.62118e-09	5.15457e-08
393361	pigm	22.7696	5.64214e-09	5.1605e-08
393372	zgc:63863	22.7696	5.64214e-09	5.1605e-08
100538072	creb3l3b	22.7696	5.64214e-09	5.1605e-08
550477	arpin	22.7672	5.66314e-09	5.17276e-08
561219	tax1bp1a	22.7649	5.66662e-09	5.17276e-08
569392	tmem98	22.7608	5.71872e-09	5.20687e-08
335538	man1a2	22.7608	5.71872e-09	5.20687e-08
100005603	ssbp3a	22.7602	5.72462e-09	5.20702e-08
100330861	LOC100330861	22.76	5.72625e-09	5.20702e-08
406384	gmfb	22.7584	5.74051e-09	5.21663e-08
100144567	cbln13	22.7576	5.74729e-09	5.21774e-08
563670	si:dkey-21e5.1	22.7517	5.79918e-09	5.2296e-08
30496	ldha	22.7513	5.80286e-09	5.2296e-08
492760	b4galt4	22.7513	5.80286e-09	5.2296e-08
100535819	LOC100535819	22.7513	5.80286e-09	5.2296e-08
562087	si:ch211-149b19.3	22.7513	5.80286e-09	5.2296e-08
393724	rpe65a	22.7391	5.91295e-09	5.30852e-08
562918	stum	22.7391	5.91295e-09	5.30852e-08
550446	ss18l2	22.7297	5.9984e-09	5.36818e-08
568416	wt1b	22.7292	6.00389e-09	5.3697e-08
497400	fkbp16	22.727	5.99381e-09	5.36748e-08
791130	galt	22.7184	6.10375e-09	5.43153e-08
541411	eif4enif1	22.7184	6.10375e-09	5.43153e-08
436640	slc25a48	22.7151	6.13441e-09	5.45539e-08
791628	sirt4	22.7034	6.24615e-09	5.54081e-08
100007371	c1ql4l	22.7008	6.27067e-09	5.55908e-08
336260	qrich1	22.6961	6.316e-09	5.59443e-08
100150664	met	22.6914	6.36238e-09	5.62257e-08
352937	dio2	22.691	6.36615e-09	5.62257e-08
322927	asb12a	22.6885	6.39076e-09	5.63727e-08
567333	ctso	22.6885	6.39076e-09	5.63727e-08
378838	sh3gl1b	22.6857	6.41831e-09	5.65804e-08
100151215	pde7a	22.6803	6.44748e-09	5.66961e-08
550242	nadka	22.6745	6.5291e-09	5.73069e-08
565342	adam19a	22.6745	6.5291e-09	5.73069e-08
553760	psip1a	22.6716	6.5579e-09	5.7524e-08
557375	csdc2b	22.664	6.63533e-09	5.79873e-08
558050	si:ch211-127i16.2	22.664	6.63533e-09	5.79873e-08
568697	si:ch211-175m2.5	22.6616	6.65925e-09	5.81469e-08
406493	myl9b	22.6547	6.72963e-09	5.86303e-08
334070	zgc:162958	22.654	6.7377e-09	5.86645e-08
447891	sc5d	22.6515	6.76351e-09	5.88167e-08
30617	urod	22.6515	6.76351e-09	5.88167e-08
406822	cab39l1	22.6477	6.80251e-09	5.90478e-08
336563	wu:fb13g09	22.6476	6.8032e-09	5.90478e-08
30517	ahr2	22.6408	6.87443e-09	5.95615e-08
791166	dnlz	22.6372	6.91254e-09	5.97453e-08
324307	atp6v0a1a	22.6372	6.91254e-09	5.97453e-08
751626	dhrs7	22.637	6.89105e-09	5.96324e-08
570029	arrdc1b	22.6306	6.98246e-09	6.01021e-08
333952	tmem30ab	22.6247	7.04574e-09	6.05634e-08
445116	dhrs13b	22.6218	7.0511e-09	6.05726e-08
563725	plekhg6	22.6154	7.14764e-09	6.13274e-08
334310	si:ch211-262i1.6	22.6115	7.16508e-09	6.14398e-08
101884831	si:ch211-57b15.2	22.6056	7.25463e-09	6.21323e-08
558610	fam169b	22.6044	7.26848e-09	6.22132e-08
560573	mettl15	22.595	7.37357e-09	6.29223e-08
797430	col4a3bpb	22.5939	7.35765e-09	6.29003e-08
562925	atp11a	22.59	7.4105e-09	6.31993e-08
570533	samd10a	22.5894	7.43653e-09	6.32687e-08
337459	cfap97	22.5894	7.43653e-09	6.32687e-08
81595	bcl7bb	22.5894	7.43653e-09	6.32687e-08
100537809	LOC100537809	22.5886	7.41881e-09	6.32321e-08
554842	acot11a	22.587	7.46453e-09	6.34305e-08
100073330	pts	22.5851	7.48549e-09	6.34942e-08
563520	si:ch73-217b7.1	22.5851	7.48549e-09	6.34942e-08
751670	arl9	22.583	7.48194e-09	6.34942e-08
266756	mapk14b	22.5809	7.53386e-09	6.37134e-08
393435	tmem57b	22.5809	7.53386e-09	6.37134e-08
100536460	cidea	22.5798	7.54697e-09	6.3748e-08
767766	lman2lb	22.5798	7.54697e-09	6.3748e-08
321836	krit1	22.577	7.57851e-09	6.39647e-08
557451	daam1a	22.5768	7.58167e-09	6.39647e-08
445048	dnal1	22.574	7.6141e-09	6.41618e-08
325484	vamp5	22.574	7.6141e-09	6.41618e-08
321587	naa35	22.5735	7.6191e-09	6.41656e-08
559900	fam98a	22.5709	7.6498e-09	6.43053e-08
450016	pcyt2	22.5693	7.66792e-09	6.43053e-08
100005700	stim1b	22.5693	7.63985e-09	6.4302e-08
30584	bmp7a	22.5684	7.65082e-09	6.43053e-08
790945	oaz2b	22.5638	7.73317e-09	6.47407e-08
337596	rhbg	22.5638	7.73317e-09	6.47407e-08
494041	slc7a2	22.5602	7.77561e-09	6.50312e-08
792259	2022-09-15	22.5601	7.77707e-09	6.50312e-08
550136	tnrc5	22.5561	7.8247e-09	6.53522e-08
393346	stx8	22.5538	7.84887e-09	6.54767e-08
103909948	LOC103909948	22.5538	7.84887e-09	6.54767e-08
101884025	LOC101884025	22.5517	7.87703e-09	6.56728e-08
571582	LOC571582	22.5501	7.89648e-09	6.57962e-08
100534685	mast3a	22.5496	7.90288e-09	6.58108e-08
100004411	LOC100004411	22.5441	7.96843e-09	6.63176e-08
569836	erbb4b	22.5401	8.0175e-09	6.66066e-08
561895	sema4c	22.5397	8.02199e-09	6.66066e-08
101882237	LOC101882237	22.5385	8.03669e-09	6.66894e-08
560572	uri1	22.5381	8.04155e-09	6.66906e-08
799960	dolk	22.5327	8.10854e-09	6.70888e-08
562916	a1cf	22.5327	8.10854e-09	6.70888e-08
541482	tmem183a	22.5327	8.10854e-09	6.70888e-08
100529120	smoc1	22.5233	8.22607e-09	6.79318e-08
797861	tagln3b	22.5228	8.23169e-09	6.79318e-08
100003663	kazna	22.5227	8.18452e-09	6.76778e-08
561803	gyg2	22.5222	8.23925e-09	6.79318e-08
100004874	si:ch211-275j6.5	22.5222	8.23925e-09	6.79318e-08
751744	amn1	22.5222	8.23925e-09	6.79318e-08
768137	dclre1b	22.5195	8.27396e-09	6.79918e-08
557370	prkra	22.5168	8.30691e-09	6.81716e-08
791197	zgc:158263	22.5168	8.30691e-09	6.81716e-08
791159	galns	22.515	8.3302e-09	6.83231e-08
797085	LOC797085	22.5104	8.38909e-09	6.87662e-08
100124614	tmem230b	22.4985	8.51605e-09	6.97261e-08
798095	si:ch211-191a16.2	22.4951	8.58594e-09	7.02576e-08
553020	paf1	22.486	8.7053e-09	7.07838e-08
58129	fgfr3	22.4836	8.73789e-09	7.10079e-08
566559	akt1s1	22.4822	8.75681e-09	7.11208e-08
561308	theg	22.4749	8.85377e-09	7.1867e-08
492576	mylkb	22.4733	8.87615e-09	7.20073e-08
100330411	ap1m1	22.4721	8.89266e-09	7.20999e-08
555268	coa7	22.468	8.94748e-09	7.22956e-08
321465	ctdsp2	22.4647	8.99263e-09	7.24122e-08
565006	uacaa	22.4647	8.99263e-09	7.24122e-08
335616	agr2	22.4611	9.04217e-09	7.26869e-08
100037368	mfsd4b	22.4611	9.04217e-09	7.26869e-08
492409	snapc5	22.4551	9.12503e-09	7.32999e-08
100150672	cbx8a	22.4525	9.12879e-09	7.32999e-08
325410	irf2a	22.4518	9.17058e-09	7.35936e-08
567970	setd1ba	22.4485	9.21703e-09	7.39245e-08
324125	stk3	22.4452	9.26326e-09	7.4188e-08
791187	srpk1b	22.4442	9.27643e-09	7.4188e-08
336159	optn	22.4408	9.29186e-09	7.4188e-08
406687	scamp2	22.4327	9.4383e-09	7.52722e-08
403309	rtn4rl2b	22.4278	9.51121e-09	7.57902e-08
386642	ngdn	22.4276	9.51398e-09	7.57902e-08
445147	rbms2b	22.4159	9.68305e-09	7.68341e-08
553349	znf185	22.4115	9.74831e-09	7.70923e-08
794026	camk1b	22.3951	9.99484e-09	7.89095e-08
492506	pptc7a	22.3839	1.01656e-08	7.99129e-08
571925	stxbp5b	22.3839	1.01656e-08	7.99129e-08
792676	nmi	22.3826	1.01854e-08	7.99129e-08
100330359	tmem196b	22.3826	1.01854e-08	7.99129e-08
777628	slc35a4	22.3811	1.01633e-08	7.99129e-08
100332847	LOC100332847	22.3781	1.02545e-08	8.02868e-08
100000559	vkorc1	22.3769	1.02731e-08	8.0359e-08
573492	rragca	22.3765	1.02807e-08	8.0359e-08
100005908	LOC100005908	22.3765	1.02807e-08	8.0359e-08
560419	fam206a	22.3718	1.03074e-08	8.04787e-08
554167	tnfb	22.3718	1.03074e-08	8.04787e-08
100001584	adck5	22.3675	1.03733e-08	8.09216e-08
790924	usp39	22.3643	1.0471e-08	8.1307e-08
117510	sfrp5	22.3631	1.04848e-08	8.13245e-08
554861	actr2b	22.3596	1.04816e-08	8.13245e-08
100006212	rfxap	22.3545	1.06273e-08	8.22505e-08
403053	nfu1	22.3545	1.06273e-08	8.22505e-08
405834	ntmt1	22.3545	1.06273e-08	8.22505e-08
777653	crfb2	22.3545	1.06274e-08	8.22505e-08
100885772	cmasb	22.3526	1.06589e-08	8.23701e-08
334130	lrrc40	22.3511	1.06836e-08	8.23701e-08
561406	ptgir	22.3474	1.07424e-08	8.27332e-08
553625	trmu	22.3453	1.07774e-08	8.2912e-08
436773	otub1b	22.3425	1.07738e-08	8.2912e-08
563140	si:ch211-11n16.2	22.3397	1.08689e-08	8.34846e-08
110439320	LOC110439320	22.3397	1.08689e-08	8.34846e-08
562317	fadd	22.3385	1.08881e-08	8.34846e-08
324754	gemin4	22.3385	1.08881e-08	8.34846e-08
619272	zgc:113314	22.3378	1.08905e-08	8.34846e-08
393550	arpc5la	22.3378	1.08905e-08	8.34846e-08
100333587	si:dkey-238f9.1	22.3367	1.08996e-08	8.34887e-08
337131	c1galt1b	22.3358	1.09325e-08	8.36122e-08
569044	zgc:161969	22.3318	1.09453e-08	8.36122e-08
406510	nup58	22.3302	1.10256e-08	8.41347e-08
492467	gnal	22.3302	1.10256e-08	8.41347e-08
402888	ankrd46b	22.3259	1.10973e-08	8.44994e-08
569958	s100w	22.3259	1.10973e-08	8.44994e-08
797838	pkp1b	22.3252	1.11063e-08	8.45226e-08
336339	sys1	22.3232	1.11425e-08	8.47526e-08
100534737	ano5a	22.3206	1.11876e-08	8.50499e-08
103909737	lyrm4_1	22.3171	1.12463e-08	8.53126e-08
555511	add1	22.3123	1.13273e-08	8.58809e-08
321720	nt5c3a	22.3074	1.13558e-08	8.60507e-08
393174	pex12	22.2956	1.16146e-08	8.75893e-08
560190	esrp1	22.2939	1.16475e-08	8.77908e-08
338247	echdc2	22.2927	1.16675e-08	8.78481e-08
100001321	si:ch211-248a14.8	22.2927	1.16675e-08	8.78481e-08
436743	surf4l	22.2877	1.17566e-08	8.82823e-08
405882	wdr32	22.2776	1.19365e-08	8.93973e-08
393507	stk17b	22.2713	1.20518e-08	9.01219e-08
30628	smad1	22.2713	1.20518e-08	9.01219e-08
449647	taf1b	22.2712	1.20524e-08	9.01219e-08
30590	tp53	22.2693	1.2088e-08	9.01974e-08
553589	lyrm5a	22.2679	1.21126e-08	9.02854e-08
558571	gramd4a	22.2629	1.22056e-08	9.08166e-08
336333	gna13b	22.2629	1.22056e-08	9.08166e-08
101885715	LOC101885715	22.2629	1.22056e-08	9.08166e-08
751724	kctd2	22.2623	1.22159e-08	9.08166e-08
393524	zgc:65811	22.2623	1.22159e-08	9.08166e-08
557319	rnf4	22.2546	1.23592e-08	9.17855e-08
552931	cetn3	22.2541	1.23044e-08	9.14262e-08
445119	traf3	22.2505	1.24323e-08	9.21344e-08
100037316	ulk3	22.2478	1.2485e-08	9.24281e-08
568809	tmem82	22.2478	1.2485e-08	9.24281e-08
393117	ccdc94	22.2445	1.25484e-08	9.28493e-08
436767	rergla	22.2411	1.26122e-08	9.31749e-08
101883524	si:ch73-109d9.3	22.2411	1.26122e-08	9.31749e-08
436871	lzic	22.2378	1.26762e-08	9.355e-08
404610	fam49bb	22.2378	1.26762e-08	9.355e-08
555505	phf14	22.2352	1.27258e-08	9.37694e-08
791731	adgrd1	22.2225	1.29699e-08	9.55182e-08
404725	cx30.3	22.219	1.30382e-08	9.56886e-08
799177	hsbp1l1	22.219	1.30382e-08	9.56886e-08
563208	ccl38a.5	22.218	1.30586e-08	9.57226e-08
100536922	LOC100536922	22.2138	1.31418e-08	9.61698e-08
101910198	akt1	22.2138	1.31418e-08	9.61698e-08
445504	gdpd1	22.2135	1.31468e-08	9.61698e-08
558951	tdg.2	22.2065	1.32868e-08	9.71434e-08
449659	nln	22.2009	1.33201e-08	9.73364e-08
436790	arl6ip5b	22.1994	1.34288e-08	9.78275e-08
751725	hspa12a	22.1973	1.34719e-08	9.80407e-08
101886595	b3galt4	22.1973	1.34719e-08	9.80407e-08
564746	glsb	22.1923	1.35741e-08	9.87336e-08
100334300	phldb3	22.1863	1.36972e-08	9.95266e-08
415214	psmc3ip	22.1704	1.40269e-08	1.01453e-07
394014	wdr1	22.17	1.39648e-08	1.01055e-07
555344	si:dkey-202e17.1	22.1679	1.40804e-08	1.01788e-07
768299	zgc:153665	22.1579	1.42933e-08	1.02958e-07
492793	nosip	22.1536	1.43855e-08	1.03517e-07
564304	cidec	22.1536	1.43855e-08	1.03517e-07
550565	gnpda1	22.1424	1.46285e-08	1.05052e-07
449814	dennd6aa	22.141	1.46613e-08	1.05234e-07
560416	erf	22.1351	1.47901e-08	1.05676e-07
503773	vps9d1	22.1351	1.47901e-08	1.05676e-07
406239	ccni	22.132	1.48605e-08	1.06018e-07
436695	zgc:92664	22.132	1.48605e-08	1.06018e-07
796844	stard5	22.132	1.48605e-08	1.06018e-07
100038767	zgc:158803	22.1257	1.50005e-08	1.06801e-07
553744	ctdsp1	22.1129	1.52923e-08	1.08769e-07
561678	tldc1	22.1071	1.54242e-08	1.09652e-07
569858	abcg2c	22.1053	1.54674e-08	1.09849e-07
100334439	LOC100334439	22.1053	1.54674e-08	1.09849e-07
555795	si:ch211-260e23.9	22.1024	1.55337e-08	1.10265e-07
100008368	nthl1	22.0955	1.56946e-08	1.11128e-07
553653	amacr	22.0944	1.57207e-08	1.11256e-07
110439355	LOC110439355	22.0835	1.59787e-08	1.1297e-07
100320750	si:dkey-184n3.2	22.0796	1.60721e-08	1.13516e-07
564772	rest	22.0796	1.60721e-08	1.13516e-07
798124	LOC798124	22.0695	1.63184e-08	1.15026e-07
100148757	si:ch73-204p21.2	22.0682	1.63509e-08	1.15026e-07
393936	cd2bp2	22.0682	1.63509e-08	1.15026e-07
100034471	syt1b	22.0594	1.65655e-08	1.16478e-07
447874	glod4	22.0567	1.66328e-08	1.16893e-07
562170	ptpn9b	22.0533	1.67186e-08	1.17437e-07
321177	si:ch211-153b23.5	22.0474	1.68667e-08	1.1795e-07
795321	si:ch211-202f5.3	22.0474	1.68667e-08	1.1795e-07
554168	myh11a	22.0454	1.69178e-08	1.18055e-07
792389	si:ch73-78o10.1	22.0389	1.70826e-08	1.19048e-07
792828	pard6a	22.0187	1.75355e-08	1.21605e-07
326710	mbtps1	22.0032	1.80172e-08	1.24578e-07
564488	ccdc59	21.9976	1.81674e-08	1.25433e-07
792620	commd6	21.9976	1.81674e-08	1.25433e-07
336461	zfand6	21.9859	1.84862e-08	1.2751e-07
394073	sec14l1	21.9836	1.85509e-08	1.27819e-07
100535463	timm23b	21.9821	1.85944e-08	1.28006e-07
406679	emc8	21.9808	1.85348e-08	1.27783e-07
492608	fmnl2b	21.9792	1.86735e-08	1.28239e-07
64270	epha4b	21.9792	1.86735e-08	1.28239e-07
65234	cdk5	21.9789	1.85581e-08	1.27819e-07
321084	dnmt3ba	21.9744	1.88089e-08	1.29105e-07
557680	plpp3	21.9666	1.90288e-08	1.30552e-07
393144	trim25	21.9494	1.939e-08	1.32387e-07
692315	thap1	21.9452	1.96427e-08	1.33533e-07
436611	arl5a	21.9439	1.95455e-08	1.32999e-07
393448	pigb	21.9439	1.95455e-08	1.32999e-07
393613	kdelr3	21.9437	1.9689e-08	1.33783e-07
321621	gldc	21.9395	1.98104e-08	1.34543e-07
100333206	LOC100333206	21.9347	1.99347e-08	1.35322e-07
326729	pif1	21.934	1.99744e-08	1.35436e-07
561095	baz2ba	21.934	1.99744e-08	1.35436e-07
555459	otud5a	21.9313	1.99801e-08	1.35436e-07
60635	cldn7b	21.9291	2.01197e-08	1.35947e-07
321250	zgc:66433	21.927	2.0141e-08	1.35947e-07
796537	kdrl	21.927	2.0141e-08	1.35947e-07
751766	st3gal1l2	21.9264	2.02007e-08	1.36277e-07
553464	hdhd3	21.9016	2.09588e-08	1.41122e-07
569946	trpm1b	21.8996	2.1022e-08	1.4148e-07
100333059	si:ch211-39i22.1	21.896	2.11341e-08	1.421e-07
101883603	cdc42ep1a	21.896	2.11341e-08	1.421e-07
108179569	LOC108179569	21.8917	2.12693e-08	1.42805e-07
567691	si:ch211-251p5.5	21.8917	2.12693e-08	1.42805e-07
286739	msna	21.8909	2.12968e-08	1.42922e-07
795256	si:dkey-78a14.5	21.8884	2.13746e-08	1.43376e-07
100190951	bcl2l11	21.8788	2.1681e-08	1.44745e-07
504044	st3gal4	21.8708	2.19416e-08	1.46357e-07
431741	cep41	21.8648	2.2138e-08	1.46894e-07
100005471	lzts2b	21.8648	2.2138e-08	1.46894e-07
192315	uxs1	21.8575	2.23796e-08	1.47942e-07
555931	zgc:171686	21.8558	2.24335e-08	1.48229e-07
565711	tacc1	21.8533	2.25175e-08	1.48714e-07
554173	aspm	21.8458	2.27694e-08	1.50098e-07
393875	sox4b	21.8458	2.27694e-08	1.50098e-07
550608	apoa4a	21.8458	2.27694e-08	1.50098e-07
103910107	LOC103910107	21.8443	2.28205e-08	1.50365e-07
564177	nrbp2a	21.8332	2.3174e-08	1.5248e-07
572154	tmem101	21.8332	2.3174e-08	1.5248e-07
553646	sptlc2a	21.8253	2.34736e-08	1.5438e-07
678649	zgc:136929	21.8247	2.34931e-08	1.54436e-07
100005054	lacc1	21.8216	2.36011e-08	1.5493e-07
100149204	ggcta	21.8216	2.36011e-08	1.5493e-07
564344	abca3b	21.817	2.37629e-08	1.55781e-07
541358	zgc:110782	21.809	2.40468e-08	1.56764e-07
100170827	vars2	21.809	2.40468e-08	1.56764e-07
108179047	LOC108179047	21.7981	2.44377e-08	1.5902e-07
368907	atp6v1c1a	21.7958	2.43363e-08	1.58433e-07
768185	hsd17b7	21.7958	2.43363e-08	1.58433e-07
393633	med27	21.7823	2.49581e-08	1.61508e-07
100535396	LOC100535396	21.7821	2.49816e-08	1.61518e-07
402949	slc30a6	21.7734	2.52857e-08	1.63334e-07
406591	exoc6	21.7723	2.53858e-08	1.63906e-07
678603	st14a	21.7654	2.56492e-08	1.65155e-07
570248	galnt2	21.7585	2.59014e-08	1.66703e-07
103910035	LOC103910035	21.7562	2.60012e-08	1.67193e-07
335654	camk1ga	21.7562	2.60012e-08	1.67193e-07
550489	ccs	21.7474	2.63329e-08	1.68865e-07
403003	fgf13b	21.7474	2.63329e-08	1.68865e-07
566907	LOC566907	21.7427	2.648e-08	1.6933e-07
568429	trove2	21.7386	2.66819e-08	1.70407e-07
796473	tp53i3	21.7321	2.68683e-08	1.71443e-07
553374	rab11fip1a	21.7321	2.68683e-08	1.71443e-07
402990	rlbp1b	21.7273	2.7133e-08	1.73054e-07
793471	mocs1	21.722	2.72767e-08	1.73813e-07
553013	ube2w	21.7191	2.73834e-08	1.74415e-07
571152	si:dkey-258f14.3	21.7181	2.75038e-08	1.75024e-07
100141358	arid1aa	21.7181	2.74958e-08	1.75024e-07
504078	sod3a	21.7171	2.75441e-08	1.75096e-07
566350	gbf1	21.7117	2.77651e-08	1.75817e-07
555623	cps1	21.7106	2.75522e-08	1.75096e-07
449707	mylk4b	21.7106	2.75522e-08	1.75096e-07
503604	trpt1	21.7091	2.76381e-08	1.75209e-07
492515	ftr72	21.7021	2.81611e-08	1.78164e-07
792433	bglap	21.7021	2.81611e-08	1.78164e-07
101882407	LOC101882407	21.6972	2.83659e-08	1.793e-07
100333660	dnaaf5_1	21.6954	2.84387e-08	1.79679e-07
570370	si:ch211-140m22.7	21.69	2.86654e-08	1.81031e-07
84041	bco2l	21.6834	2.87006e-08	1.81092e-07
767646	abi2a	21.6834	2.87006e-08	1.81092e-07
541336	zgc:112496	21.6822	2.89969e-08	1.82878e-07
101884837	wdr70	21.6819	2.90095e-08	1.82878e-07
565064	serpina10a	21.6804	2.90746e-08	1.83206e-07
494163	tab2	21.6712	2.91958e-08	1.83806e-07
791795	ptrh2	21.6712	2.91958e-08	1.83806e-07
563432	si:ch211-79e4.4	21.6684	2.95956e-08	1.86075e-07
445142	brf2	21.6663	2.9682e-08	1.86369e-07
541408	prss60.2	21.6618	2.96219e-08	1.86075e-07
474326	wdfy1	21.6618	2.96219e-08	1.86075e-07
322493	slc2a2	21.6545	3.02055e-08	1.8932e-07
100331575	alg10	21.6545	3.02055e-08	1.8932e-07
100002292	si:ch73-63e15.2	21.6516	3.03359e-08	1.90053e-07
566203	mthfsd	21.6429	3.04796e-08	1.90868e-07
678540	gale	21.6338	3.08602e-08	1.93081e-07
553066	pyroxd2	21.6272	3.12358e-08	1.95086e-07
797793	si:dkey-82o10.4	21.627	3.14517e-08	1.96261e-07
394086	hook2	21.6214	3.14051e-08	1.96057e-07
751743	slc25a42	21.6198	3.17881e-08	1.98185e-07
101884729	LOC101884729	21.6198	3.17881e-08	1.98185e-07
393413	fam91a1	21.6118	3.1884e-08	1.98696e-07
559240	gba2	21.6041	3.2527e-08	2.02435e-07
553654	nudcd1	21.6038	3.22233e-08	2.00722e-07
100333685	cd302	21.6024	3.26111e-08	2.02869e-07
447896	fuom	21.5892	3.32463e-08	2.06729e-07
492359	zgc:91976	21.5799	3.34148e-08	2.07595e-07
553551	ern1	21.5719	3.41045e-08	2.11507e-07
337670	rps6kal	21.5707	3.41609e-08	2.11672e-07
100333160	nav2a	21.5707	3.41609e-08	2.11672e-07
322348	setd6	21.5692	3.3894e-08	2.10294e-07
557043	mb21d1	21.5606	3.43189e-08	2.12558e-07
558551	si:ch73-15b2.5	21.5594	3.47356e-08	2.1495e-07
30163	tapbp.1	21.5594	3.47356e-08	2.1495e-07
100009646	acap3b	21.5563	3.48833e-08	2.15675e-07
334065	rnf146	21.5563	3.48833e-08	2.15675e-07
352940	fgfr2	21.554	3.49955e-08	2.16275e-07
324845	nt5c2a	21.5497	3.52315e-08	2.17448e-07
559425	bida	21.5497	3.52315e-08	2.17448e-07
558617	si:dkey-51e6.1	21.5422	3.56206e-08	2.19754e-07
560548	si:ch211-15b10.6	21.5367	3.59064e-08	2.2142e-07
557660	palld	21.532	3.61555e-08	2.22859e-07
569546	ehd4	21.526	3.64754e-08	2.24635e-07
335905	ccdc6a	21.5238	3.62577e-08	2.23392e-07
565892	cx34.5	21.5194	3.68312e-08	2.26629e-07
100331906	phlpp1	21.508	3.74487e-08	2.30228e-07
100004351	lcp2b	21.508	3.74487e-08	2.30228e-07
564571	megf10	21.505	3.75978e-08	2.30944e-07
557149	si:ch211-244b2.1	21.5047	3.76332e-08	2.31061e-07
101884924	slc38a3b	21.5002	3.75576e-08	2.30797e-07
110439826	LOC110439826	21.496	3.81128e-08	2.33746e-07
436865	ska1	21.4953	3.81201e-08	2.33746e-07
793658	arl13a	21.4953	3.81201e-08	2.33746e-07
100149234	LOC100149234	21.4948	3.81798e-08	2.34011e-07
100038778	zgc:163025	21.4909	3.84e-08	2.35258e-07
794477	mta1	21.4815	3.89315e-08	2.38205e-07
493780	ext2	21.4756	3.92677e-08	2.40158e-07
100001643	si:ch73-7i4.2	21.4697	3.96062e-08	2.42124e-07
436864	rnd3b	21.4622	3.98025e-08	2.43218e-07
100148343	ralyl	21.4617	4.00707e-08	2.44752e-07
563036	LOC563036	21.4561	4.04036e-08	2.46678e-07
393621	ndor1	21.4462	4.0978e-08	2.50077e-07
369189	zar1	21.4413	4.12802e-08	2.51704e-07
100038768	znf362b	21.4393	4.14052e-08	2.52357e-07
324053	trim33	21.4315	4.15964e-08	2.53414e-07
393289	tmem57a	21.4241	4.23301e-08	2.5744e-07
402926	fam126a	21.4241	4.23301e-08	2.5744e-07
406844	krt15	21.4193	4.26286e-08	2.59144e-07
321061	pdcd4b	21.4156	4.286e-08	2.60257e-07
110439889	LOC110439889	21.4109	4.28854e-08	2.60257e-07
110438431	LOC110438431	21.4109	4.28854e-08	2.60257e-07
553475	alkbh4	21.4092	4.32607e-08	2.6231e-07
797998	im:7138535	21.4023	4.32141e-08	2.62139e-07
100003782	trim2a	21.4019	4.37274e-08	2.64572e-07
556186	nt5dc2	21.4019	4.37274e-08	2.64572e-07
445089	prpf38a	21.4005	4.33285e-08	2.62474e-07
767657	abhd12	21.4005	4.33285e-08	2.62474e-07
564195	cntnap3	21.4003	4.33435e-08	2.62474e-07
664759	borcs7	21.396	4.40995e-08	2.6671e-07
333991	rbm38	21.3953	4.4149e-08	2.66895e-07
445100	ube2e2	21.3876	4.46466e-08	2.69787e-07
100333693	lmf1	21.3853	4.47946e-08	2.70451e-07
103911950	LOC103911950	21.3851	4.47921e-08	2.70451e-07
565728	rabgap1l2	21.3834	4.4919e-08	2.7097e-07
100005075	prkcea	21.3834	4.4919e-08	2.7097e-07
110437717	LOC110437717	21.378	4.52446e-08	2.72818e-07
81590	cldn1	21.3754	4.54434e-08	2.73667e-07
751713	gtf2h5	21.3754	4.54434e-08	2.73667e-07
569665	pdik1l	21.3754	4.54434e-08	2.73667e-07
556665	nfia	21.3721	4.56637e-08	2.74759e-07
550581	sar1ab	21.3721	4.56637e-08	2.74759e-07
324578	slc25a16	21.3647	4.61561e-08	2.77486e-07
368684	scel	21.3647	4.61561e-08	2.77486e-07
114424	cdh1	21.3596	4.62107e-08	2.77696e-07
445317	dnase1l4.1	21.3434	4.76134e-08	2.85883e-07
101886665	LOC101886665	21.3386	4.74132e-08	2.84801e-07
568178	si:ch211-102c2.4	21.3355	4.81571e-08	2.88902e-07
406525	dnm2b	21.3355	4.81571e-08	2.88902e-07
100002630	si:dkey-218f9.10	21.3272	4.8744e-08	2.92174e-07
564555	mtss1lb	21.3265	4.8792e-08	2.92339e-07
100537391	si:cabz01080295.1	21.3217	4.85635e-08	2.91216e-07
100005854	zgc:194242	21.3207	4.92083e-08	2.94458e-07
553359	acvr2aa	21.3203	4.88272e-08	2.92426e-07
553693	raver1	21.3177	4.94271e-08	2.95484e-07
100037312	sgpl1	21.3159	4.91564e-08	2.94272e-07
100151255	itgav	21.3108	4.94423e-08	2.95484e-07
334175	hgs	21.3108	4.94423e-08	2.95484e-07
571911	fdft1	21.3108	4.99209e-08	2.98218e-07
692261	zgc:136336	21.3029	5.04977e-08	3.01536e-07
568260	toe1	21.3008	5.06515e-08	3.02199e-07
378437	sepw2a	21.3008	5.06515e-08	3.02199e-07
553795	nanp	21.297	5.07118e-08	3.02431e-07
559556	pcsk5b	21.2906	5.14019e-08	3.06418e-07
108179048	LOC108179048	21.2876	5.16331e-08	3.07667e-07
558180	borcs8	21.2771	5.24193e-08	3.12219e-07
558400	si:ch211-51h9.7	21.2741	5.26536e-08	3.13483e-07
556815	nudt13	21.2675	5.31568e-08	3.1608e-07
562195	epha7	21.2675	5.31568e-08	3.1608e-07
100334173	tgm1	21.2675	5.31568e-08	3.1608e-07
556540	fam129bb	21.2587	5.35381e-08	3.18213e-07
100310830	gphb5	21.2539	5.42122e-08	3.21814e-07
564790	arsg	21.2493	5.41565e-08	3.21618e-07
393521	macrod2	21.2493	5.41565e-08	3.21618e-07
554458	zgc:100868	21.2443	5.49763e-08	3.25666e-07
555285	myo1ea	21.2443	5.49763e-08	3.25666e-07
117508	klf2a	21.2443	5.49763e-08	3.25666e-07
560951	xylt1	21.2443	5.49763e-08	3.25666e-07
561766	slc16a6b	21.2443	5.49763e-08	3.25666e-07
100126019	zgc:171967	21.2394	5.53656e-08	3.27835e-07
445153	itsn2b	21.2276	5.63216e-08	3.33217e-07
561831	wnt6b	21.2276	5.63216e-08	3.33217e-07
497613	rybpb	21.2257	5.64764e-08	3.33853e-07
793274	srebf1	21.2257	5.64764e-08	3.33853e-07
100002243	si:ch211-229n2.7	21.2187	5.70475e-08	3.36947e-07
553813	zgc:113201	21.213	5.69678e-08	3.36617e-07
393975	bag2	21.2045	5.82301e-08	3.43789e-07
556104	arpc5lb	21.1902	5.94469e-08	3.5068e-07
553563	ints2	21.1902	5.94469e-08	3.5068e-07
110438214	mlana	21.1858	5.97416e-08	3.52271e-07
492779	nansb	21.184	5.99809e-08	3.53535e-07
494449	ncstn	21.1831	6.00624e-08	3.53573e-07
100329381	gpr180	21.1831	6.00624e-08	3.53573e-07
553407	sec24d	21.1765	6.06415e-08	3.56537e-07
100004850	aatka	21.1747	6.03395e-08	3.54909e-07
568367	kifc3	21.1747	6.03395e-08	3.54909e-07
436816	zgc:92791	21.1695	6.0719e-08	3.56844e-07
792029	asf1bb	21.1636	6.11374e-08	3.59005e-07
100192219	gch1	21.1636	6.11374e-08	3.59005e-07
541416	arsa	21.161	6.20075e-08	3.63963e-07
541325	ccnh	21.1578	6.23003e-08	3.65378e-07
393570	irf6	21.1578	6.23003e-08	3.65378e-07
405855	tmem243b	21.1499	6.2392e-08	3.65764e-07
101884494	LOC101884494	21.1401	6.39111e-08	3.74359e-07
692331	abi2b	21.1401	6.39111e-08	3.74359e-07
100148220	or109-11	21.1387	6.40369e-08	3.74941e-07
393553	ammecr1	21.1359	6.43015e-08	3.76179e-07
790918	zgc:158640	21.1359	6.43015e-08	3.76179e-07
393244	ankrd22	21.1237	6.54393e-08	3.82677e-07
447910	nudt4b	21.1149	6.56391e-08	3.83686e-07
570024	crtc3	21.1113	6.66187e-08	3.89252e-07
406764	tceb3	21.1007	6.76438e-08	3.94752e-07
541521	casp8ap2	21.0984	6.70231e-08	3.91453e-07
503946	fhod1	21.0973	6.73799e-08	3.93374e-07
404211	pik3r2	21.0738	7.03152e-08	4.10172e-07
492483	gpcpd1	21.0681	7.08877e-08	4.13341e-07
334527	cap1	21.0614	7.15834e-08	4.17226e-07
335651	rbp4l	21.0575	7.19694e-08	4.19303e-07
406256	zgc:66427	21.046	7.31779e-08	4.26168e-07
100003670	msrb1b	21.036	7.42437e-08	4.32019e-07
323528	dennd5b	21.0351	7.36041e-08	4.28473e-07
559420	tlcd2	21.0303	7.48236e-08	4.35214e-07
405788	runx2b	21.0289	7.49747e-08	4.35735e-07
108179158	LOC108179158	21.0289	7.49747e-08	4.35735e-07
445168	sptlc3	21.0279	7.51127e-08	4.35999e-07
436683	cryba1a	21.0279	7.51127e-08	4.35999e-07
562071	si:dkey-10f23.2	21.0279	7.51127e-08	4.35999e-07
30682	vegfaa	21.0247	7.54517e-08	4.37608e-07
567369	afap1l2	21.0247	7.54517e-08	4.37608e-07
100333269	aldh1l2	21.014	7.66218e-08	4.4403e-07
568741	eftud1	21.014	7.66218e-08	4.4403e-07
565405	unkl	21.001	7.80617e-08	4.52189e-07
100148750	LOC100148750	20.9981	7.83899e-08	4.53904e-07
569454	crfb1	20.9953	7.87045e-08	4.55415e-07
100333987	man2a2	20.9857	7.98e-08	4.61313e-07
100333998	si:ch211-277e21.2	20.9847	7.99114e-08	4.61769e-07
567451	si:dkey-172m14.1	20.9842	7.87153e-08	4.55415e-07
557528	rbm4.2	20.9816	7.99537e-08	4.61824e-07
100002875	hmox2a	20.978	7.94044e-08	4.59214e-07
571775	zgc:162025	20.9772	8.07698e-08	4.66093e-07
108191950	si:dkeyp-2e4.7	20.9772	8.07698e-08	4.66093e-07
503885	fut9d	20.9768	8.08245e-08	4.66093e-07
101884884	si:dkey-124l13.1	20.9768	8.08245e-08	4.66093e-07
100329287	znf1136	20.9721	8.1368e-08	4.69035e-07
100150181	tmtc3	20.9625	8.24953e-08	4.75146e-07
436908	slc17a9b	20.9625	8.24953e-08	4.75146e-07
563201	pi4kb	20.9449	8.45997e-08	4.86672e-07
100007966	LOC100007966	20.9449	8.45997e-08	4.86672e-07
405812	cyb5b	20.9382	8.54146e-08	4.9116e-07
101883343	LOC101883343	20.9295	8.64908e-08	4.97146e-07
100034470	tapbp.2	20.9033	8.97856e-08	5.15665e-07
445196	arf4a	20.9033	8.97856e-08	5.15665e-07
110438772	LOC110438772	20.8988	9.0337e-08	5.18411e-07
562883	cart1	20.8988	9.0337e-08	5.18411e-07
559391	nprl2	20.894	9.09934e-08	5.21966e-07
572344	numa1	20.8848	9.21974e-08	5.28444e-07
445398	snrnp70	20.8803	9.13774e-08	5.23956e-07
751758	tagln	20.8765	9.23652e-08	5.29191e-07
541431	fam73b	20.8644	9.49085e-08	5.43542e-07
566914	rab1aa	20.861	9.53875e-08	5.46065e-07
445036	grifin	20.8474	9.72427e-08	5.56234e-07
402812	pth2	20.8463	9.7398e-08	5.56673e-07
567429	si:ch1073-82l19.1	20.8463	9.7398e-08	5.56673e-07
562531	adgrl1a	20.8372	9.72106e-08	5.56234e-07
567524	tsc2	20.8309	9.95604e-08	5.68802e-07
101887158	tmem176l.3a	20.8159	1.0172e-07	5.802e-07
110437702	LOC110437702	20.8159	1.0172e-07	5.802e-07
559835	alpk2	20.8159	1.0172e-07	5.802e-07
497434	slc19a1	20.8159	1.0172e-07	5.802e-07
394108	stk10	20.8095	1.02643e-07	5.85229e-07
101885783	LOC101885783	20.7919	1.05256e-07	5.99886e-07
406403	ankra2	20.783	1.06589e-07	6.07238e-07
101885921	LOC101885921	20.7729	1.08138e-07	6.15814e-07
555222	sh3bp5a	20.7532	1.09403e-07	6.22518e-07
558831	mprip	20.7532	1.09403e-07	6.22518e-07
565922	ift46	20.7478	1.12051e-07	6.36819e-07
100003275	si:ch211-261a10.5	20.7478	1.12051e-07	6.36819e-07
394044	uvrag	20.7421	1.11138e-07	6.32135e-07
80972	dvl3a	20.7098	1.16288e-07	6.60633e-07
541377	pid1	20.519	1.52701e-07	8.67147e-07
558300	LOC558300	20.4916	1.57863e-07	8.96099e-07
751696	zgc:153284	20.3823	1.84633e-07	1.04721e-06
80872	sms	20.3823	1.84633e-07	1.04721e-06
560806	grk5	20.09	2.76443e-07	1.56733e-06
110439347	LOC110439347	19.9471	3.34858e-07	1.89699e-06
334982	yif1a	19.9471	3.34858e-07	1.89699e-06
110437890	LOC110437890	19.9161	3.48458e-07	1.97325e-06
570991	si:ch1073-340i21.3	19.8531	3.82297e-07	2.16314e-06
556216	fgd4a	19.8531	3.82297e-07	2.16314e-06
619520	ihha	19.7493	4.38789e-07	2.48179e-06
793027	ccdc12	19.6549	4.96233e-07	2.80557e-06
556959	tnikb	19.6399	5.06315e-07	2.86143e-06
791165	r3hdm4	19.3051	7.90783e-07	4.46731e-06
553701	gda	15.3013	1.28881e-06	7.27786e-06
259306	cyp2ad2	14.7794	3.35658e-06	1.89394e-05
436872	sult1st6	14.752	5.11604e-06	2.88555e-05
406662	msmo1	14.7004	6.14268e-06	3.46321e-05
567961	lye	14.0173	0.000333305	0.00181128
83908	ucp1	13.8127	2.00422e-06	1.13132e-05
100124594	aspg	13.6876	1.55489e-05	8.75944e-05
793127	c8b	13.6779	1.5751e-05	8.86972e-05
100526813	si:dkey-22f5.9	13.5988	2.1839e-05	0.000122932
368670	dhrs1	13.5838	0.000507134	0.00273176
562166	ap1b1	13.5103	2.2553e-05	0.0001269
565774	c5	13.4844	2.31705e-05	0.000130323
323424	sult1st1	13.4492	2.66891e-05	0.000149874
568764	plekha6	13.2962	3.8119e-05	0.000213551
393880	vps4b	13.2641	2.85766e-05	0.00016041
415193	atg4c	13.2453	4.34824e-05	0.000243405
678543	zgc:136858	13.2402	2.99967e-05	0.000168248
553614	itih3a	13.219	4.76274e-05	0.000266502
553466	si:dkey-90m5.4	13.2122	0.000720013	0.00386962
445252	hibadha	13.1986	0.000729203	0.00391604
321541	slc20a1b	13.1806	0.000741564	0.00398091
323453	eif4g2a	13.1288	0.000778089	0.0041754
568712	si:dkey-177p2.6	13.0623	0.00082738	0.00443318
368640	kpna3	13.0171	5.07076e-05	0.000283626
393311	plekhf1	12.9517	0.000915973	0.00489859
100330415	si:dkey-96f10.1	12.9278	4.2514e-05	0.000238078
406349	rps6kb1b	12.9197	0.000943154	0.00503442
561669	si:zfos-2326c3.2	12.9036	0.000957129	0.0051071
564241	fosl1a	12.887	0.000971756	0.00518123
446117	sf3b1	12.8765	0.000981058	0.00522886
797335	tmem192	12.8631	0.000993101	0.00529105
568021	tp53inp1	12.8628	5.10434e-05	0.000285391
541345	zgc:110340	12.8602	7.03959e-05	0.000392352
564953	spag1a	12.813	5.34037e-05	0.00029847
322106	csnk1da	12.8	0.000113677	0.000629362
30654	gsk3b	12.795	0.00105651	0.0056204
334206	osbpl2b	12.7943	0.0010572	0.00562198
792085	ndrg1a	12.7878	7.35463e-05	0.00040975
323464	lsg1	12.7847	5.85849e-05	0.000327168
407646	tcn2	12.7517	0.00109874	0.00583486
503707	upp1	12.7309	5.61491e-05	0.000313689
678558	mtmr7a	12.7294	0.000181203	0.000994644
407650	rabac1	12.7054	0.00114564	0.00607853
563496	zfand3	12.6953	6.88562e-05	0.000384073
567497	cbx3b	12.6907	0.000118557	0.000655611
445220	riok3	12.6837	6.94595e-05	0.000387286
368671	homeza	12.6756	0.000192726	0.00105667
386663	pfkfb4b	12.6608	0.00119246	0.0063175
378968	abat	12.6595	6.68447e-05	0.000373148
559783	si:ch211-207n23.2	12.6325	0.000128378	0.000708255
100000597	sept7b	12.6291	6.79129e-05	0.000378961
334644	pex26	12.6164	0.00124092	0.00656683
796450	adrm1	12.6091	0.00124907	0.0066075
192307	csnk1a1	12.5792	0.000132607	0.000730734
798527	abcb5	12.5773	0.00128503	0.00678501
368270	sult1st3	12.566	0.00129812	0.00685161
568308	si:ch211-195b11.7	12.5594	7.73178e-05	0.000430253
447903	dhrs13a.2	12.5429	7.39319e-05	0.000411736
557850	trpv4	12.526	0.00134518	0.00709204
58054	pim2	12.5054	0.0013701	0.00722071
553377	prg4b	12.4959	0.000122107	0.000674711
794635	si:dkey-8k3.2	12.493	0.00138518	0.00729477
560270	csrnp1a	12.4872	0.00139236	0.00732987
100000656	lrrc58a	12.4711	0.00141239	0.00743253
791770	dhrs11b	12.4604	8.07302e-05	0.000449066
436991	ubtd2	12.458	0.00142891	0.00751105
553467	cideb	12.4544	8.13251e-05	0.000452197
393538	polr1c	12.4509	0.00143785	0.00755525
563087	si:ch211-129c21.1	12.4244	0.000342552	0.00185938
406810	prpf38b	12.4165	0.00148228	0.00777714
572992	esrp2	12.4047	0.000179841	0.000987555
337350	tbcb	12.3912	0.000106633	0.000591061
334724	anxa1a	12.3867	9.07492e-05	0.000504004
449790	cyp2k16	12.3683	0.000129172	0.000712363
415246	dcun1d2b	12.3625	0.000105494	0.000584973
100003223	ppp1cb	12.3579	0.00156091	0.00818058
436595	nudt2	12.3561	0.0015633	0.00819007
321460	ist1	12.3484	0.00157393	0.00824271
556591	prkchb	12.3394	0.00158639	0.00830184
567029	rrbp1b	12.3344	0.0015934	0.00833234
751765	pmaip1	12.3098	0.000126683	0.000699727
100002293	endog	12.3058	0.00163389	0.00854094
100148292	npl	12.2873	0.000116197	0.000642813
492676	tbc1d15	12.2818	0.00166857	0.00870611
550568	pdlim1	12.2801	0.000137627	0.0007581
562690	nid1a	12.2795	0.00167196	0.00871738
436791	mrpl46	12.2792	0.000111628	0.000618261
449548	ppp2r1bb	12.2734	0.00168095	0.00876103
140618	tfap2a	12.2716	0.0016836	0.00876839
791169	creb3l2	12.2483	0.00171811	0.00894477
436973	faah2a	12.2452	0.00172276	0.0089657
572679	smndc1	12.2342	0.00173947	0.00904936
751707	acsf2	12.2211	2.60573e-05	0.000146443
406539	amy2a	12.202	0.000182622	0.00100205
108191751	LOC108191751	12.1932	0.00180262	0.00936752
322846	slc26a5	12.1834	0.00181798	0.00943712
791592	ccbl1	12.1834	0.00181801	0.00943712
436869	zgc:92313	12.1745	0.0018322	0.00950716
449784	mgst1.1	12.1741	0.00183285	0.00950716
503762	fam210ab	12.1501	0.00187134	0.0096997
570390	apoc4	12.1493	0.000129473	0.000713743
798023	slc2a9l2	12.1446	0.00188034	0.00974275
327572	rasgef1ba	12.1261	0.00191064	0.00989249
556744	uroc1	12.1223	0.0019169	0.00992131
406744	gskip	12.1141	0.00193052	0.0099845
541380	timm44	12.1014	0.00195185	0.0100911
30280	jak1	12.0961	0.000385091	0.00208388
567406	ahsg2	12.0936	0.00196511	0.0101559
555882	fnta	12.0796	0.00014032	0.000772334
100004144	zfyve21	12.0641	0.000150447	0.00082743
565700	sat1a.1	12.0498	0.000209944	0.00114929
553571	tp53rk	12.0488	0.00204247	0.0105373
562208	uhrf1bp1l	12.0329	0.00207048	0.0106771
560569	zgc:162964	12.0296	0.00207652	0.0107023
30441	tmod4	12.0294	0.00207688	0.0107023
327007	vamp8	12.0202	0.00209335	0.0107832
406462	orc4	12.0181	0.00209702	0.0107982
393877	derl3	12.0141	0.00210435	0.0108241
553440	acot20	12.0019	0.000174178	0.0009572
393836	stx11b.1	11.9973	0.00213473	0.0109684
327417	hsd17b12a	11.9941	0.000344158	0.00186738
450068	asah1a	11.9832	0.00216077	0.0110901
368397	pkp3a	11.9814	0.000238194	0.00129941
386799	si:dkey-222n6.2	11.9803	0.00216613	0.0111096
378746	atp2b1a	11.9709	0.00218368	0.0111915
325931	tmem9b	11.9592	0.00220564	0.0112958
793906	pex1	11.9406	0.00224092	0.0114723
561142	qpctla	11.9384	0.00224524	0.0114903
407626	nr5a5	11.9332	0.00225509	0.011536
571441	gusb	11.9329	0.0022558	0.011536
492500	gsto2	11.8991	0.000178299	0.000979466
553296	hrc	11.8976	0.000184344	0.0010111
792539	rassf3	11.8781	0.00236362	0.0120568
100334151	si:dkey-262k9.2	11.8744	0.00237095	0.0120871
393495	creld2	11.8743	0.00237127	0.0120871
103909796	LOC103909796	11.8559	0.00240843	0.0122722
436776	ndfip1l	11.8238	0.00247501	0.0126051
556585	si:dkey-7j14.6	11.8235	0.00247556	0.0126051
492339	creg2	11.8189	0.00248527	0.0126454
403036	gabarapl2	11.8045	0.000213397	0.00116774
335206	arrdc2	11.7965	0.00253285	0.0128783
393937	phkg2	11.7886	0.000288923	0.00157493
562350	nup107	11.7763	0.00257639	0.0130808
570247	ptcd1	11.7723	0.00258509	0.0131203
335720	cops3	11.7716	0.000231273	0.00126263
368359	txnipa	11.7571	0.000312816	0.00170255
550393	praf2	11.7531	0.0026272	0.0133292
571403	znf395a	11.7442	0.00264697	0.0134247
560911	fam114a1	11.743	0.00264976	0.0134341
100037349	mlycd	11.7405	0.000209202	0.00114567
394098	snx12	11.7357	0.00266606	0.013507
30380	nras	11.7346	0.00266858	0.0135149
373089	tjp3	11.7308	0.00267705	0.0135481
557248	zmp:0000001114	11.7154	0.00271193	0.0137198
559054	hmgcra	11.714	0.00271519	0.0137313
555865	zgc:162297	11.7117	0.000237102	0.00129395
569558	ahsg1	11.6997	0.00274798	0.0138823
393585	c2cd5	11.6988	0.00274999	0.0138875
561697	vps35	11.6963	0.00275579	0.0139068
567253	atf5b	11.6931	0.00276319	0.0139342
338248	si:ch211-282b22.1	11.6919	0.00276591	0.013938
571005	ncdn	11.6911	0.0027678	0.0139425
337168	nbr1a	11.6858	0.00278029	0.0140005
393933	cdc34a	11.6838	0.0027849	0.0140187
792957	trib1	11.6729	0.00281047	0.0141323
393331	ubl7b	11.6585	0.00284453	0.0142883
402954	cbr4	11.6569	0.000229263	0.00125262
566947	ddx3a	11.6569	0.00284825	0.0143019
393370	pdcd2	11.6509	0.00286268	0.0143693
572225	LOC572225	11.6197	0.002938	0.0147212
378962	pah	11.6194	8.72207e-05	0.000484597
553384	cox10	11.6148	0.0029504	0.0147782
406470	pla2g7	11.6139	0.00295245	0.0147831
553406	kdm5c	11.6087	0.00296529	0.0148419
563369	cyp2r1	11.5932	0.00300396	0.0150145
402847	cyp2x7	11.59	0.00301178	0.0150429
571031	arhgef12b	11.5843	0.00302621	0.0151097
393417	capn1a	11.5744	0.00305118	0.015229
110437705	LOC110437705	11.5704	0.00306133	0.0152689
553740	nr3c1	11.5685	0.00306639	0.0152887
403145	myd88	11.5663	0.00292686	0.0146706
368417	thoc2	11.5644	0.00307681	0.0153352
100332947	ccl39.2	11.5492	0.000289379	0.00157681
553330	npc1	11.5281	0.00317097	0.0157878
406669	pdcd6ip	11.5196	0.00319331	0.0158879
393578	ufl1	11.5173	0.00319931	0.0159122
449995	atl3	11.5003	0.00324476	0.0161268
569254	gkup	11.4795	0.003301	0.0163948
100537750	foxq1a	11.4728	0.000319678	0.00173856
724049	krr1	11.4695	0.00332843	0.0165253
393397	lsm14aa	11.4582	0.00335959	0.0166683
494158	anxa1c	11.4489	0.000317442	0.00172706
559432	swt1	11.4467	0.00339158	0.0168152
767773	cyhr1	11.422	0.00346125	0.0171246
450003	gcdhb	11.4149	0.0034815	0.0172188
114454	copb2	11.4117	0.000416005	0.00224687
324048	cnot6a	11.4097	0.000478018	0.00257591
393484	cyp2k18	11.4087	0.00349914	0.0173
565316	dgat2	11.4049	0.00351	0.0173415
493616	fubp3	11.4039	0.00064937	0.00349262
58092	smad3a	11.4023	0.00351773	0.0173736
566604	casp3b	11.3845	0.00356929	0.0176221
100136861	cishb	11.3762	0.00359365	0.01773
100329385	egln1a	11.3753	0.00359646	0.0177377
406457	rcc1	11.3616	0.003637	0.0179202
550331	elp4	11.3615	0.00363728	0.0179202
100536813	si:ch1073-340i21.1	11.3465	0.000376999	0.00204087
403055	dgcr6	11.3304	0.00373106	0.0183503
337199	rab20	11.3203	0.0003574	0.00193849
556343	lrrc31	11.31	0.00379364	0.0186322
100005996	mark2b	11.3088	0.00379734	0.0186439
114418	crybb1	11.3068	0.00380354	0.0186679
100535921	fbrs	11.3044	0.00381098	0.0186979
321183	rrp36	11.302	0.00043022	0.00232276
566675	suox	11.2903	0.00385502	0.0188943
325361	chp1	11.2872	0.000371293	0.00201075
337866	supt6h	11.2696	0.000385351	0.00208449
327453	pfkfb1	11.2677	0.00392671	0.0192323
321905	phrf1	11.259	0.00395456	0.0193553
393240	zgc:56576	11.2523	0.00397622	0.0194344
327404	arid4a	11.2497	0.00398437	0.0194675
568482	abcc12	11.2412	0.00401208	0.019577
436905	prkab1a	11.2409	0.00401294	0.019577
799142	tmem186	11.2298	0.00404947	0.0197243
503526	ccdc106a	11.2278	0.00405593	0.0197489
100005036	spryd3	11.2243	0.0040676	0.0197921
393211	ccdc6b	11.1873	0.00419096	0.0203713
445393	ppp1r12a	11.1869	0.000439834	0.00237285
548604	nr4a3	11.1823	0.00420803	0.0204402
58089	trpc4apb	11.1766	0.00422735	0.020527
394040	surf6	11.1696	0.00425144	0.0206298
100334510	pet100	11.1689	0.00425391	0.0206348
322338	exoc1	11.1681	0.00425651	0.0206403
393200	wdr45	11.1574	0.00429364	0.0208132
450067	ormdl3	11.1543	0.00430425	0.0208575
114436	dusp5	11.1274	0.00374736	0.0184241
406614	irf2bp2b	11.1194	0.00442696	0.0214154
394109	dtnbp1a	11.1125	0.00047227	0.0025459
100174951	mt2	11.0917	0.00452646	0.0218818
100000398	poldip2	11.0895	0.00453444	0.0219129
323659	asph	11.0869	0.00454415	0.0219485
492508	churc1	11.0867	0.00454492	0.0219485
503601	zgc:110788	11.0861	0.000568984	0.00306259
492802	rhoua	11.08	0.00456914	0.0220504
445497	zgc:101016	11.0718	0.00459951	0.0221818
110437729	LOC110437729	11.0713	0.00460122	0.0221825
394154	sars2	11.0686	0.00461123	0.0222232
431746	prpsap1	11.059	0.00056319	0.00303256
415150	eif2b1	11.0584	0.00464892	0.0223819
323918	stt3b	11.0471	0.00469111	0.022562
445289	kras	11.0334	0.0047429	0.0227801
393214	plekhf2	11.0318	0.00474881	0.0228008
556445	gls2b	11.027	0.00476726	0.0228816
559477	aatf	11.0258	0.00477192	0.0228962
100003490	zgc:162898	11.0245	0.00477654	0.0229105
324212	cyp2aa6	11.0212	0.00478916	0.0229555
565850	nrd1a	11.0048	0.00485233	0.0232504
565875	nr1i2	11.002	0.00121533	0.00643381
557719	tmem131	10.9952	0.0048898	0.023422
100330772	ampd2a	10.991	0.00490605	0.0234919
678549	fbxo8	10.986	0.00116708	0.00618767
324010	hnf4b	10.9854	0.000941663	0.00502862
100331729	tmem176l.4	10.9837	0.00493483	0.0236137
334795	aip	10.9763	0.00496371	0.0237358
406821	adipor1b	10.9658	0.00500531	0.0239267
447865	zgc:92481	10.964	0.0050127	0.0239539
325221	ell	10.9628	0.00501739	0.0239682
100005763	uck2a	10.9461	0.00508451	0.0242479
553218	lsr	10.9454	0.00508705	0.0242518
797853	ube2a	10.9439	0.00509315	0.0242727
573145	khsrp	10.9366	0.00512286	0.0244061
797834	nfkbib	10.9337	0.00513456	0.0244536
566338	si:ch73-71c20.5	10.9207	0.00518785	0.0246741
322997	ell2	10.9203	0.000828527	0.00443764
101886283	maml3	10.9158	0.00520782	0.0247442
767747	rbms3	10.9064	0.00524671	0.0249122
335819	naa38	10.9042	0.00525603	0.0249404
569677	prdm1b	10.9042	0.00525618	0.0249404
570641	si:rp71-19m20.1	10.891	0.00531128	0.0251765
30265	ctnnb1	10.8768	0.00537125	0.0254352
335015	fam76b	10.8729	0.00538745	0.0255034
567414	agpat9l	10.8721	0.00539096	0.0255114
556934	tspan4b	10.8611	0.00543814	0.0257003
557842	fam120c	10.8571	0.00545523	0.0257713
450052	acot8	10.8567	0.00545681	0.0257713
402899	tada1	10.8425	0.00551848	0.0260452
560578	tgfbr1a	10.8404	0.00552733	0.0260782
114446	dlg1	10.8395	0.0025425	0.0129181
378972	akt2	10.8378	0.000726985	0.00390561
798356	si:ch211-262e15.1	10.8332	0.00555883	0.0262094
447868	pxmp2	10.8281	0.00558119	0.026306
560421	cbln9	10.8142	0.00564239	0.0265679
561592	si:ch211-157c3.4	10.8121	0.000994074	0.00529424
393456	mvb12a	10.7994	0.00570861	0.0268618
317644	nifk	10.7864	0.000220939	0.00120854
334082	tdo2b	10.7842	0.00477819	0.0229107
368892	si:ch211-14a17.11	10.7784	0.00580313	0.0272884
492763	casp9	10.7761	0.00581359	0.0273194
751641	cyb5r2	10.7755	0.00125203	0.00662068
794425	LOC794425	10.7731	0.00582721	0.0273743
494039	c3a.6	10.7722	0.00583154	0.0273856
394111	pelo	10.7713	0.00583568	0.0273959
497601	tnks1bp1	10.7652	0.000797035	0.00427544
768128	cst14b.1	10.7444	0.00595978	0.0279455
407623	b3gnt7l	10.7348	0.00600465	0.0281424
386589	hopx	10.7147	0.00609942	0.0285299
393713	fhit	10.7056	0.0061432	0.0287157
393929	upf3b	10.7037	0.00615212	0.0287478
692267	si:ch211-160d20.3	10.7032	0.00615449	0.0287494
335124	ppme1	10.6934	0.00620145	0.0289592
798626	zgc:194392	10.6924	0.00620656	0.0289735
569444	arid3c	10.6749	0.00629136	0.0293403
559967	trim8b	10.6729	0.00630135	0.0293772
334483	ptp4a2b	10.6475	0.00230056	0.0117606
567547	mthfr	10.6431	0.00644888	0.0300166
436735	dusp23b	10.6263	0.00653345	0.0303891
550424	zgc:112148	10.6227	0.00655151	0.0304631
445107	capn9	10.6179	0.00657598	0.0305669
352916	msrb1a	10.6147	0.00659246	0.0306152
563265	si:dkey-34l15.1	10.6146	0.00659288	0.0306152
678610	map4k2	10.6132	0.00659986	0.0306376
393388	tra2a	10.608	0.00662635	0.0307504
323870	clint1a	10.5988	0.00667352	0.030949
568833	cldn34a	10.5953	0.00669177	0.0310133
30768	stat1a	10.585	0.00605832	0.0283658
494153	cyp2v1	10.579	0.00677664	0.0313553
553461	si:dkey-147f3.4	10.5695	0.00682668	0.0315455
564337	ppp3r1a	10.5648	0.00685104	0.0316477
556502	adma	10.5505	0.00692687	0.0319875
798788	gpx3	10.5409	0.000906428	0.00485121
796684	si:dkey-87o1.2	10.532	0.000879128	0.00470688
566443	fxyd6l	10.5265	0.0070561	0.0325524
768170	dpp9	10.525	0.00706427	0.0325795
101883682	si:dkey-197j19.5	10.5236	0.00707183	0.0325934
100333125	wdpcp	10.5236	0.0070719	0.0325934
555510	cyp2aa12	10.5216	0.000394881	0.00213441
406473	pck2	10.5215	0.000258837	0.00141147
768138	ebpl	10.5114	0.00713848	0.0328789
558977	atf7ip	10.5093	0.00714974	0.03292
566065	wu:fe02h09	10.508	0.00715703	0.0329321
492472	slc7a6os	10.5005	0.00216454	0.0111055
368923	slc6a13	10.4976	0.00721419	0.0331736
100001416	stard14	10.4967	0.000438823	0.0023683
450028	dram1	10.4902	0.0072557	0.0333319
30600	mid1ip1a	10.4797	0.000397142	0.00214581
393113	upp2	10.4641	0.00740201	0.0339379
796572	sco1	10.4631	0.00740753	0.0339522
569989	ca5a	10.4604	0.00333514	0.0165528
327274	elovl7b	10.4588	0.00515071	0.024516
393155	osgn1	10.4573	0.00744042	0.0340722
562437	ubfd1	10.4572	0.00744094	0.0340722
402932	ino80e	10.4542	0.00745827	0.0341294
562242	rps6kb1a	10.429	0.00117905	0.00624879
795538	zgc:154058	10.4239	0.00763254	0.0348817
100037381	ccdc187	10.415	0.00738213	0.0338577
327029	capza1a	10.406	0.00773754	0.0353388
555728	carf	10.3981	0.00778405	0.0355397
553597	lamtor3	10.3957	0.00779838	0.0355822
503759	acp2	10.384	0.00786766	0.035852
494453	tln1	10.3833	0.00787237	0.0358619
561225	mysm1	10.3746	0.00792455	0.036088
791580	hspb8	10.3595	0.00033714	0.0018307
369195	tgfb3	10.3387	0.00814296	0.0370111
555489	si:dkey-38p12.3	10.337	0.00815365	0.0370478
557649	dcbld2	10.3317	0.00818617	0.0371716
556724	vps52	10.3242	0.00823263	0.0373706
492353	ddx11	10.3236	0.00823686	0.0373778
324121	snrpa	10.3163	0.00828234	0.03756
794083	pdk2a	10.3123	0.0045817	0.0221034
405887	nf2b	10.3098	0.00832267	0.0377308
394067	ykt6	10.3079	0.00833476	0.0377736
378438	sepw2b	10.3048	0.00679619	0.0314354
100329522	si:ch211-222e20.4	10.3018	0.00276432	0.0139349
100005953	mipep	10.2997	0.00838642	0.0379834
322720	itpkcb	10.2941	0.00842213	0.0381328
336504	arpc5a	10.2858	0.0084749	0.0383472
793111	setd9	10.2788	0.00851992	0.0385386
323269	zbtb16a	10.2707	0.00857183	0.0387486
768122	ino80b	10.2618	0.00862954	0.0389731
353221	pomca	10.2617	0.00863028	0.0389731
606665	bloc1s2	10.2568	0.00866258	0.0390964
492814	thg1l	10.2417	0.00876104	0.0394777
562231	mark2a	10.2199	0.00890585	0.0400919
558648	selo	10.2174	0.00892247	0.0401539
768179	zgc:153675	10.1969	0.00906037	0.0407227
560305	fgd1	10.1845	0.00827255	0.0375277
406775	srsf6a	10.1611	0.00930625	0.0417568
101886712	LOC101886712	10.1593	0.00931907	0.0417792
563054	gramd1c	10.1584	0.00932515	0.0417932
386897	asf1ba	10.1505	0.0015043	0.00788976
449553	impact	10.1426	0.00943583	0.0422224
436663	zgc:92045	10.1395	0.00945757	0.0423062
557995	rnf19a	10.131	0.00951783	0.042522
558212	emd	10.1176	0.00961291	0.0429196
562867	mavs	10.0567	0.00400265	0.0195433
561172	b3gnt3	10.056	0.0100629	0.0448158
108179035	LOC108179035	10.0522	0.0100908	0.0449114
449994	pawr	10.0196	0.0103373	0.045922
100150054	cyp1b1	10.0143	0.0103774	0.0460766
556124	matr3l1.1	10.0142	0.0103786	0.0460766
100004517	tmem88b	9.98571	0.0105986	0.046994
565241	ppp3ccb	9.98455	0.0106076	0.0470194
562734	fam210aa	9.96923	0.00204263	0.0105373
564098	pof1b	9.96881	0.00940892	0.0421286
393737	trappc4	9.94359	0.0109318	0.0483653
322420	chia.6	9.90859	0.0112157	0.0495747
415104	ctcf	9.90604	0.00406439	0.0197833
556400	senp2	9.90032	0.0112837	0.0498445
406287	slc37a2	9.87551	0.000799038	0.00428294
555595	fam214a	9.81243	0.00111001	0.00589174
494479	perp	9.79729	0.000913506	0.00488724
321786	pttg1ipa	9.77079	0.00988342	0.044044
321070	rock2b	9.76401	0.00424398	0.0206007
572016	pcdh1b	9.71565	0.0101727	0.0452475
334854	gtf2e2	9.71351	0.00515114	0.024516
559700	zgc:153913	9.69317	0.00863251	0.0389731
569395	npr3	9.68845	0.010927	0.0483593
406468	dhdds	9.64976	0.00561605	0.0264527
436598	pls3	9.64748	0.00505749	0.0241353
30222	ccnd1	9.64478	0.00519847	0.0247086
100330645	hnrnpul1l	9.64267	0.0104783	0.0465043
566768	ino80	9.61636	0.00275155	0.0138904
100000230	si:ch211-166a6.5	9.57128	0.00265441	0.0134528
30502	csnk2a1	9.55943	0.00555296	0.0261904
100216314	LOC100216314	9.54608	0.00280891	0.0141295
324413	bhlhe40	9.37905	0.00403073	0.0196533
553949	fcho2	9.36544	0.00159105	0.00832313
406602	egln3	9.35848	0.00949355	0.0424269
334395	slc43a1a	9.31941	0.00168165	0.00876142
100005014	mob1a	9.28095	0.00732882	0.033646
368352	cyp2y3	9.26595	0.00166941	0.00870729
553490	scaf1	9.24071	0.0078107	0.0356269
573024	lpp	9.1231	0.00231884	0.0118455
406452	sqstm1	9.08698	0.0084318	0.0381644
321166	apobb.1	8.99687	0.000798463	0.00428148
573209	cry1ba	8.99208	0.00631794	0.0294448
571127	si:ch211-262h13.5	8.88507	0.00979955	0.0437005
406369	prpsap2	8.83817	0.00948529	0.0424034
492328	ankrd9	8.83336	0.0023482	0.0119825
553476	aqp11	8.77529	0.00737376	0.0338413
494487	nr1d1	8.74162	0.0106289	0.0470991
561005	sipa1l3	8.67672	0.00667752	0.0309574
30719	gbp	8.56976	0.00719139	0.0330795
323926	nsrp1	8.50746	0.00748698	0.0342497
406312	zfand5a	8.35045	0.00715629	0.0329321
30564	mef2aa	8.05574	0.00697775	0.0322015
393884	sdha	7.95476	0.0108927	0.0482226
326722	si:ch1073-159d7.13	7.94379	0.0100378	0.0447176
100329471	nudt7	7.80413	0.00866732	0.0391053
569076	lyrm2	7.74794	0.00883971	0.0398195
100003994	zgc:162198	7.71253	0.0092199	0.0414134
404730	mao	7.68921	0.00550855	0.026007
556296	dcst2	7.04986	0.0101017	0.0449459
793137	lcat	-7.83132	0.00980015	0.0437005
797319	LOC797319	-8.05707	0.00602781	0.0282416
100002675	si:ch211-125e6.8	-8.21792	0.00680629	0.0314718
100330946	mex3c	-8.30663	0.010975	0.0485415
677742	lgals3bpa	-8.37091	0.0105374	0.0467376
100536767	znfx1	-8.39003	0.0107176	0.047477
568664	LOC568664	-8.40196	0.0102275	0.0454769
110440114	LOC110440114	-8.44843	0.0112455	0.0496909
323012	pfdn2	-8.6042	0.00543517	0.0256948
100537993	LOC100537993	-8.61239	0.0102929	0.045739
100034609	dusp10	-8.62136	0.00902944	0.0405966
322056	sulf2b	-8.72621	0.0075058	0.0343247
30678	pcna	-8.76513	0.00102999	0.00548344
541350	zgc:110216	-8.87299	0.0068151	0.0315023
553164	lats1	-8.90273	0.00712611	0.0328326
100006233	arhgap23a	-8.92783	0.00595671	0.0279455
402950	wbp11_1	-8.95419	0.00593966	0.0278748
562496	col2a1a	-9.02562	0.0072262	0.033218
100148274	si:dkeyp-69b9.6	-9.03878	0.00627749	0.0292853
100415798	ugt5a4	-9.0633	0.0107993	0.0478242
571135	si:dkey-23a13.17	-9.17018	0.00579053	0.0272382
792275	si:ch211-113a14.18	-9.25424	0.00471696	0.0226786
100004437	cep350	-9.30891	0.00558341	0.0263077
108191611	LOC108191611	-9.33632	0.00807697	0.0367348
556439	si:ch211-212g7.6	-9.36717	0.00633699	0.0295239
110437720	wbp11	-9.40306	0.0031661	0.0157692
560910	si:dkey-261m9.12	-9.41577	0.0076193	0.0348325
386801	agps	-9.4583	0.0100673	0.0448211
393402	znf277	-9.62992	0.00507162	0.0241946
565743	pld2	-9.75606	0.00248028	0.0126246
556995	lig1	-9.81738	0.00363927	0.0179238
63998	stard3	-9.86362	0.0111758	0.0494139
561006	daxx	-9.95797	0.00257322	0.0130694
100002104	cbln18	-9.99718	0.0105096	0.0466286
336421	gnai2a	-10.0032	0.00872964	0.0393739
100148510	LOC100148510	-10.0273	0.0102784	0.0456888
103910015	LOC103910015	-10.0803	0.00988319	0.044044
100002916	dsn1	-10.0981	0.00975353	0.04352
794315	and1	-10.0994	0.00974373	0.04349
559945	dot1l	-10.1253	0.00955833	0.0426895
406342	tcirg1b	-10.137	0.00947554	0.0423732
445381	mpl	-10.1427	0.00943525	0.0422224
561851	ypel2b	-10.1488	0.0093923	0.0420675
101886224	LOC101886224	-10.1535	0.00935907	0.0419319
560793	kmt2ca	-10.1604	0.00931111	0.0417568
553618	zgc:110410	-10.1608	0.00930881	0.0417568
567037	thap4	-10.1621	0.00929965	0.0417451
570745	letm1	-10.1646	0.00928197	0.041679
100537309	ctif	-10.1814	0.00916665	0.0411873
564101	si:dkey-230p4.1	-10.2128	0.00895335	0.0402673
324052	c1galt1c1	-10.2129	0.00895265	0.0402673
565481	znf536	-10.2287	0.0088474	0.0398415
553610	pole4	-10.2434	0.00875002	0.0394406
324256	orc6	-10.245	0.00873971	0.0394067
100334500	si:ch211-212k18.9	-10.2701	0.00857633	0.0387566
560874	tnrc6c1	-10.2748	0.00854546	0.0386418
550514	utp23	-10.3073	0.00833873	0.0377794
565042	si:ch73-109d9.2	-10.3331	0.00817795	0.0371462
449615	gcm2	-10.3439	0.00811125	0.0368788
553588	zgc:110130	-10.3592	0.00801765	0.0364767
393815	qki2	-10.3593	0.00176786	0.00919364
563589	chkb	-10.3636	0.00799068	0.0363657
561423	LOC561423	-10.3701	0.00795177	0.0362003
799876	gpbp1l1	-10.3914	0.00782378	0.0356635
336998	chek2	-10.3918	0.00782175	0.0356635
436998	zdhhc3a	-10.3964	0.00779415	0.0355743
571508	hmbox1a	-10.4075	0.0077289	0.0353107
406443	ywhah	-10.4278	0.00145096	0.00762131
30733	rrm2	-10.4507	0.000937415	0.00500947
352913	selm	-10.4545	0.00745651	0.0341294
100003232	skida1	-10.4577	0.00743847	0.0340722
550246	ankrd49	-10.4682	0.00737882	0.0338535
393669	lsm4	-10.4881	0.00726707	0.0333733
321464	ccnt2b	-10.4933	0.00723834	0.033263
100333944	psmg4	-10.4949	0.00094171	0.00502862
553568	abt1	-10.5458	0.00695239	0.0320949
394025	nek2	-10.5826	0.00675782	0.0312784
494034	fbxo44	-10.5857	0.00674168	0.0312139
571741	stox2a	-10.5881	0.00672923	0.0311665
564958	si:ch211-194p6.12	-10.5884	0.00672744	0.0311665
110438041	LOC110438041	-10.6012	0.00666059	0.0308992
797422	stambpa	-10.6149	0.00659119	0.0306152
100001684	ttn.1	-10.6272	0.00109603	0.00582406
792608	knstrn	-10.6296	0.00651656	0.0303205
492689	fam83d	-10.643	0.00644911	0.0300166
569473	anapc13	-10.6567	0.00638128	0.0297204
436601	kctd6b	-10.6796	0.00626875	0.0292542
30397	pou3f2b	-10.6864	0.00202378	0.0104477
541444	nmd3	-10.7036	0.00210237	0.0108218
404608	rad51d	-10.7059	0.00614172	0.0287157
565165	si:ch1073-143l10.2	-10.7176	0.00608577	0.0284755
560165	zgc:162698	-10.7217	0.00606635	0.028394
30084	nme2b.2	-10.7264	0.00604433	0.0283097
559439	huwe1	-10.7442	0.00596066	0.0279455
566632	med12	-10.7767	0.00581128	0.0273176
393745	wars_1	-10.7946	0.000686103	0.00368878
561073	zgc:194981	-10.809	0.00566586	0.0266695
795681	fam171a1	-10.8193	0.00142622	0.00749975
445131	bola3	-10.8437	0.0013236	0.00698087
798703	gemin7	-10.864	0.00542563	0.0256583
393927	kcmf1	-10.8667	0.00541429	0.0256133
619391	il10rb	-10.8778	0.00536606	0.0254191
792966	si:ch211-122f10.4	-10.8837	0.00534206	0.0253139
337598	mcm4	-10.8841	0.000357792	0.00193987
555704	mdn1	-10.8958	0.00529101	0.0250888
100536673	LOC100536673	-10.8986	0.00527918	0.0250411
100318335	anapc2	-10.9131	0.00521927	0.0247902
393292	snrnp40	-10.9181	0.00519859	0.0247086
360133	sestd1	-10.9261	0.0051656	0.0245766
100333229	kiaa0101	-10.9589	0.00503305	0.0240268
30277	mdka	-10.9603	0.00502738	0.0240078
553455	os9	-10.9641	0.00163865	0.00856263
793158	cdc42l	-10.9803	0.00494825	0.0236699
550351	zgc:112492	-10.9848	0.00493032	0.0236001
561062	si:dkey-157l19.2	-11.0115	0.00116588	0.00618364
553803	tmem41aa	-11.0343	0.00473964	0.0227722
100462964	sell	-11.0368	0.00473025	0.0227348
559134	parga	-11.05	0.00468041	0.0225182
431747	trub2	-11.0562	0.00465708	0.0224136
563956	sdhaf4	-11.0603	0.00464215	0.0223569
552967	ggnbp2	-11.0665	0.00461892	0.0222526
503940	spen	-11.0735	0.00064093	0.00344853
436809	fam204a	-11.0839	0.00455486	0.021989
246092	cpa5	-11.1008	0.0040137	0.019577
677744	lyz	-11.1093	0.00371188	0.0182687
654826	il15	-11.1106	0.00445846	0.0215604
323929	mtmr14	-11.1122	0.0012591	0.00665558
393753	ppcdc	-11.1196	0.00442634	0.0214154
450014	pcnp	-11.1409	0.00435101	0.0210624
415225	dram2b	-11.1444	0.00433867	0.0210098
415163	vamp3	-11.1452	0.00433609	0.0210045
30449	serpinh1b	-11.1844	0.00420089	0.0204126
337461	nup35	-11.2023	0.00414058	0.0201334
445360	rbm42	-11.2138	0.0041023	0.0199541
492774	glmna	-11.2307	0.00404632	0.0197157
558925	uqcc3	-11.233	0.00403887	0.0196862
325366	mob3a	-11.2468	0.00399407	0.0195082
368450	ing5b	-11.2538	0.00397137	0.0194174
791894	aurkb	-11.2558	0.00396482	0.0193921
436657	cpsf2	-11.2567	0.00396208	0.0193854
431721	mrrf	-11.2634	0.00394056	0.0192935
393993	ralaa	-11.2756	0.00390168	0.0191163
324431	ilf3a	-11.2947	0.00384139	0.018834
327285	ppp1r3b	-11.297	0.00383428	0.0188057
402906	jpt1b	-11.3134	0.00378333	0.018588
793098	yme1l1a	-11.314	0.0037813	0.0185845
393982	alpl	-11.3325	0.00372454	0.0183246
108183619	LOC108183619	-11.3435	0.00109888	0.00583486
406600	stk25b	-11.3457	0.00368484	0.018142
323597	ewsr1a	-11.37	0.0036121	0.0178086
573122	tuba1c	-11.3739	0.00096707	0.00515819
447849	ncoa5	-11.3805	0.00358133	0.0176754
449837	apoob	-11.405	0.00350994	0.0173415
557512	tmem69	-11.4225	0.00345972	0.017123
393516	zcchc17	-11.4236	0.00345655	0.0171133
436868	egln1b	-11.4304	0.00343727	0.0170238
100001422	si:ch211-212k18.8	-11.4414	0.00340637	0.0168767
554700	pde6g	-11.4426	0.00340291	0.0168655
445305	arpc4l	-11.4542	0.00337059	0.016717
103908654	si:ch73-299h12.2	-11.4631	0.00104762	0.00557522
100005158	cox11	-11.4912	0.00326917	0.0162425
100330864	LOC100330864	-11.5013	0.000290506	0.00158234
436837	gtf2h3	-11.5059	0.0032298	0.0160581
447872	dscc1	-11.5257	0.00317729	0.0158138
393950	gar1	-11.5403	0.00313903	0.0156398
449848	xrcc5	-11.5713	0.00305924	0.0152638
404603	mettl14	-11.5923	0.00300612	0.01502
393853	slc30a1a	-11.6075	0.00296838	0.0148419
259256	rfc3	-11.6075	0.00296829	0.0148419
393246	ncor1	-11.6076	0.00296808	0.0148419
436633	slc25a40	-11.6379	0.00289401	0.0145111
402798	qtrtd1	-11.6445	0.00287793	0.0144356
556363	LOC556363	-11.6464	0.00287354	0.0144187
503607	clk4b	-11.6616	0.00283726	0.0142569
561025	hmgb3a	-11.6687	0.00282047	0.0141776
322645	tomm40	-11.6736	0.00280873	0.0141295
323439	slc1a3a	-11.6912	0.000308812	0.0016814
677753	ormdl2	-11.6937	0.00276183	0.0139323
108179007	wars	-11.7002	0.000230732	0.00126016
553404	lrrc47	-11.7045	0.002737	0.0138317
436721	ing2	-11.7088	0.00272718	0.013787
561567	srgap3	-11.7332	0.00267174	0.0135261
393195	rnaseh2a	-11.7565	0.000204021	0.00111773
445819	wdr18	-11.7689	0.000224941	0.00122995
407653	prim2	-11.7929	0.00254056	0.0129129
407727	slbp	-11.7947	0.000388058	0.00209833
792693	cd3eap	-11.8028	0.00251932	0.0128141
554095	fabp1b.1	-11.8613	0.00022544	0.00123221
415186	yipf6	-11.8664	0.000370995	0.00200991
445082	dnajc15	-11.8908	0.00233808	0.0119352
415161	sirt6	-11.8988	0.00232235	0.0118592
327165	pgam1b	-11.9016	0.00231684	0.0118396
352907	tmpoa	-11.9384	0.000161984	0.000890534
445231	nup85	-11.9598	0.00220444	0.0112937
562525	cldn2	-11.971	0.00218358	0.0111915
406479	orc5	-11.9918	0.00214493	0.0110128
324944	magt1	-11.9965	0.00213623	0.0109721
404731	uros	-11.9974	0.00213469	0.0109684
334315	orc3	-12.0008	0.00212846	0.0109441
393282	snu13a	-12.0142	0.00210417	0.0108241
556710	taf10	-12.0377	0.000138342	0.000761742
101885612	LOC101885612	-12.0439	0.000326786	0.00177653
541537	apool	-12.0597	0.000196511	0.001077
550519	rgs5b	-12.0787	0.0019906	0.0102802
641329	txnl4b	-12.0812	0.00198623	0.0102614
334632	ap2b1	-12.0931	0.000360017	0.00195119
494534	cdc40	-12.1202	0.00192044	0.00993598
322331	ephx5	-12.1341	0.00189742	0.00982767
557772	si:ch211-250g4.3	-12.1549	0.000127927	0.000706045
436753	mydgf	-12.1576	0.00185931	0.00964087
337158	col1a1a	-12.1868	0.000334556	0.00181737
323457	2022-09-02	-12.1896	0.00180828	0.00939346
402805	pvalb1	-12.1992	0.000119596	0.0006611
387534	elf2b	-12.2055	0.00178341	0.00927109
492519	fam173b	-12.2462	0.000114405	0.000633144
100005939	spryd4	-12.2866	0.00166159	0.00867289
436945	ap4m1	-12.2877	0.00166004	0.008668
394059	cdc5l	-12.2958	0.00164829	0.00860984
65226	rpa2	-12.3417	0.00158324	0.00828843
100144563	spc25	-12.3425	0.000126769	0.000699926
64674	mibp	-12.3903	9.18972e-05	0.000510179
393148	cdc14b	-12.394	0.00151202	0.00792732
100537779	timm22	-12.4016	0.000108924	0.000603521
415240	cav2	-12.4146	8.64966e-05	0.000480763
100003205	trmt61b	-12.4191	9.32662e-05	0.000517576
447811	rassf1	-12.4211	0.00147636	0.00774896
393857	gne	-12.4391	0.00145296	0.00762897
321796	wrap53	-12.4683	0.00141587	0.00744806
404619	n6amt2	-12.4959	0.00138163	0.00727878
492815	cdca8	-12.4986	7.60872e-05	0.000423572
323579	cltca	-12.5274	0.000104818	0.000581454
286747	mcm5	-12.5543	0.00131168	0.00692057
58114	actc1b	-12.5946	0.00126538	0.00668376
334728	mapre1b	-12.5954	0.0012645	0.00668164
323672	naa15a	-12.6079	0.000145616	0.000801171
80973	cdk1	-12.6585	0.00119495	0.00632831
393480	eftud2	-12.7588	0.00109176	0.00580359
767648	spata5l1	-12.9358	0.000929362	0.00496831
563396	cbx5	-13.0747	3.71698e-05	0.000208316
557104	hnf4g	-13.2395	3.23009e-05	0.0001811
81882	dhfr	-13.264	2.86222e-05	0.000160602
321700	nol11	-13.3156	2.62421e-05	0.000147423
327196	tex10	-13.3367	2.52167e-05	0.000141775
445321	mrps27	-13.6994	0.00045394	0.00244802
192332	smc4	-13.7658	1.54087e-05	8.68391e-05
497576	ttc22	-20.9639	8.26774e-08	4.76001e-07
373113	bcl2l10	-21.1779	6.00261e-08	3.53573e-07
768141	mtfr2	-21.4219	4.21779e-08	2.56735e-07
337489	plcd1b	-21.4219	4.21779e-08	2.56735e-07
406697	poll	-21.4238	4.26926e-08	2.59421e-07
563733	ubap2a	-21.4505	4.11014e-08	2.50722e-07
555250	dhx57	-21.4976	3.84717e-08	2.35493e-07
565591	fat1b	-21.4976	3.84717e-08	2.35493e-07
325395	kmt2e	-21.5316	3.66038e-08	2.25328e-07
796801	aplp2	-21.559	3.5153e-08	2.17153e-07
337487	pus3	-21.5867	3.37469e-08	2.09474e-07
561350	ryr3	-21.588	3.36826e-08	2.09167e-07
100007318	si:dkey-285b23.3	-21.5911	3.33214e-08	2.07106e-07
101885990	LOC101885990	-21.615	3.23657e-08	2.01519e-07
449864	grin2da	-21.6381	3.11659e-08	1.94735e-07
100149028	zmp:0000000846	-21.6381	3.11659e-08	1.94735e-07
767756	ugt5a2	-21.6381	3.11659e-08	1.94735e-07
100006599	si:dkey-27j5.3	-21.6546	3.05259e-08	1.91074e-07
556826	si:dkey-57h18.2	-21.6643	3.00894e-08	1.88759e-07
325356	rcan3	-21.6674	2.99515e-08	1.87978e-07
566787	cdt1	-21.68	2.94011e-08	1.84934e-07
503709	pqlc2	-21.68	2.94011e-08	1.84934e-07
30692	ebf2	-21.7046	2.83475e-08	1.79264e-07
558933	soga3a	-21.7212	2.76567e-08	1.75209e-07
568932	kat6b	-21.7212	2.76567e-08	1.75209e-07
564006	si:ch211-195o20.7	-21.7212	2.76567e-08	1.75209e-07
436667	b9d2	-21.7212	2.76567e-08	1.75209e-07
562893	btbd11a	-21.7212	2.76567e-08	1.75209e-07
100002553	si:dkey-202l22.3	-21.7212	2.76567e-08	1.75209e-07
394103	sardh	-21.7311	2.72578e-08	1.73771e-07
100334881	stim2a	-21.7501	2.65013e-08	1.6933e-07
751676	ppp1r35	-21.7501	2.65013e-08	1.6933e-07
568282	ror1	-21.7501	2.65013e-08	1.6933e-07
572091	rabl6a	-21.7501	2.65013e-08	1.6933e-07
60637	pax8	-21.7501	2.65013e-08	1.6933e-07
30632	bmp2b	-21.7501	2.65013e-08	1.6933e-07
100536128	khnyn	-21.7501	2.65013e-08	1.6933e-07
448893	dopey1	-21.7514	2.6307e-08	1.68852e-07
561355	tecta	-21.7514	2.6307e-08	1.68852e-07
566696	si:ch211-216l23.1	-21.7514	2.6307e-08	1.68852e-07
447898	tmem237b	-21.7514	2.6307e-08	1.68852e-07
497135	fgfrl1b	-21.7742	2.5568e-08	1.64707e-07
406486	m6pr	-21.7742	2.5568e-08	1.64707e-07
101883916	LOC101883916	-21.7742	2.5568e-08	1.64707e-07
100332483	LOC100332483	-21.7742	2.5568e-08	1.64707e-07
569191	kcnj1a.4	-21.7742	2.5568e-08	1.64707e-07
566363	si:ch211-196f2.3	-21.7848	2.51685e-08	1.62652e-07
560526	shprh	-21.7902	2.49686e-08	1.61508e-07
110440056	LOC110440056	-21.7902	2.49686e-08	1.61508e-07
553211	st8sia4	-21.7985	2.46623e-08	1.59746e-07
555849	hmha1b	-21.7985	2.46623e-08	1.59746e-07
564518	nf1b	-21.7985	2.46623e-08	1.59746e-07
568432	wdfy3	-21.7985	2.46623e-08	1.59746e-07
559521	b3galt1a	-21.7985	2.46623e-08	1.59746e-07
563900	si:cabz01036006.1	-21.7985	2.46623e-08	1.59746e-07
560711	si:ch211-220f12.4	-21.7985	2.46623e-08	1.59746e-07
100333245	si:dkey-33c14.6	-21.7985	2.46623e-08	1.59746e-07
567758	rltpr	-21.7985	2.46623e-08	1.59746e-07
571927	si:rp71-36a1.1	-21.8	2.46073e-08	1.59746e-07
100170776	zgc:194443	-21.8151	2.40581e-08	1.56766e-07
[truncated: 1,203 more rows]
