# Supplementary material for: Comparative Transcriptome Analysis Provides Novel Molecular Events for the Differentiation and Maturation of Hepatocytes during the Liver Development of Zebrafish
Source: Biomedicines. 2022 Sep 13;10(9):2264. doi: 10.3390/biomedicines10092264 (PMC9496063; doi:10.3390/biomedicines10092264)
Supplement: Supplementary file 1 [file biomedicines-10-02264-s001.zip › Table S2 VENN analysis of differentially expressed genes.xlsx]

## Sheet: a+b （60h vs 72h）
Up-regulated					Down-regulated
GeneID	Symbol	log2FoldChange			GeneID	Symbol	log2FoldChange
445282	zgc:92041	28.0405			497279	ext1a	-23.0458
557389	soul2	27.0433			378983	postna	-22.9804
30324	tpma	27.0333			555713	nbr1b	-22.7564
504039	im:7150988	26.5124			564565	arhgap35	-22.6675
560439	si:ch211-98n17.5	26.2898			567966	klhl2	-22.5323
30185	nog2	26.1112			559627	slc7a1	-22.5262
81584	cldne	26.0025			393128	manba	-22.4729
100000389	si:ch73-347e22.8	25.7122			563134	tbc1d31	-22.4729
30295	rho	25.6445			555655	bmpr2b	-22.4512
554157	ctss2.1	25.5426			100000715	msl1a	-22.4039
436641	ctsl.1	25.3785			565507	apba1b	-22.3773
57923	pycard	25.1277			100151358	gsap	-22.3523
553553	cfd	25.0469			562138	hip1rb	-22.3296
554012	pcdh1g26	24.9977			569769	pomt1	-22.3271
100000079	soul5	24.9544			565773	ptpdc1a	-22.299
100334940	traf3ip2l	24.7243			560147	sfi1	-22.2855
324098	cd82a	24.4383			393408	znf800b	-22.1336
553811	sh3d19	24.4036			393609	myo1eb	-22.0681
100002283	LOC100002283	24.3987			100534852	sema4gb	-21.9883
100148736	iqsec1b	24.121			558626	dennd4c	-21.9832
101175706	bsnb	24.063			100007346	ddr1	-21.9178
797677	si:dkey-247k7.2	24.0044			100006965	thap7	-21.8677
393878	fermt3b	24.0008			572146	cdk14	-21.8179
568363	kcnn4	23.9371			791145	pde8a	-21.7834
338317	creb3l1	23.9168			402933	rgl1	-21.7608
407694	fmnl3	23.9119			569250	ehmt2	-21.7071
564423	vsig8b	23.7619			560417	ptpn23b	-21.6987
503602	arfrp1	23.7098			568216	znf513a	-21.6857
393446	ralgps2	23.6341			100002928	iqgap1	-21.6777
406738	cfl1l	23.5695			100331225	atad2b	-21.67
564531	si:ch211-132b12.7	23.5224			259187	bbs2	-21.6625
100329883	fyco1b	23.3819			571373	si:dkey-100n23.3	-21.6566
556873	si:ch211-175f11.5	23.2066			559488	papss1	-21.6311
406272	sema6d	23.164			561338	pde11a	-21.6128
494164	tnni2a.4	23.0895			334658	mbtps2	-21.5907
550534	zgc:110183	23.0654			101884748	LOC101884748	-21.5574
100536173	micu3b	23.0235			368390	plk4	-21.5574
569827	ubash3bb	23.0116			572052	gucy2c	-21.5516
561540	grik1b	22.965			30676	glra1	-21.5466
557083	ehbp1l1a	22.8799			562505	znf711	-21.5446
492486	adra1bb	22.8544			101885270	LOC101885270	-21.5306
504174	ba1l	22.8009			324948	adgrg1	-21.5235
550428	cacng8a	22.7619			558137	col15a1b	-21.5218
559987	si:ch211-106h11.1	22.7619			777629	st14b	-21.5104
100332935	ect2l	22.5647			100330530	LOC100330530	-21.5006
100004801	abcb6b	22.4406			571344	crtc1b	-21.4986
100004231	wu:fa03e10	22.2788			103911725	LOC103911725	-21.4785
101882608	prkd2	22.213			100332460	clcc1	-21.4775
569452	pimr188	22.1327			558051	lrrn2	-21.4775
100537548	si:dkeyp-97a10.1	22.1141			100003431	plekhb2	-21.4775
100331162	si:dkey-248g15.3	22.0892			100149741	micall1a	-21.4366
100333073	slc4a3	22.0135			415100	nfkb2	-21.409
558149	adarb2	21.9979			110437787	LOC110437787	-21.4051
796767	hspb11	21.9501			100148546	fastkd1	-21.3924
394171	shox2	21.8462			799473	rereb	-21.3847
563287	gdf2	21.8462			560212	top3a	-21.3495
103910175	LOC103910175	21.8462			560944	pfkpa	-21.3376
30177	ikzf1	21.8462			170446	meis1b	-21.3027
557764	megf6b	21.8167			101882488	LOC101882488	-21.3027
101882084	si:dkey-88e18.8	21.8167			108179194	LOC108179194	-21.2973
100003113	tmem200c	21.8167			565106	capn1b	-21.2973
570739	LOC570739	21.8167			795588	slc16a9a	-21.278
101885168	rpp25b	21.8076			100144552	rnf139	-21.278
558943	phf24	21.8076			100124652	pard6b	-21.2699
563729	samd7	21.7939			567956	lpar2b	-21.2554
100007192	LOC100007192	21.7633			565287	daglb	-21.2536
100329792	cita	21.7633			359835	timp2a	-21.2413
553243	add3b	21.7633			100005105	marf1	-21.2345
797681	tmeff2b	21.7633			571720	si:ch211-251b21.1	-21.2289
100333256	LOC100333256	21.7633			394115	ranbp3a	-21.2267
557476	otofa	21.7371			436828	rab11bb	-21.2197
64809	zbtb22b	21.7371			101882057	crybg3	-21.205
777696	nod2	21.7371			560494	ftr23	-21.1944
792404	dkk2	21.7371			100329397	ankrd46a	-21.1834
100330824	gal3st3	21.7101			30101	skia	-21.1728
101883637	ermp1	21.7101			100333321	prodha	-21.1696
30147	isl1	21.7101			559137	si:dkey-109l4.3	-21.1576
568846	si:ch211-160f23.5	21.7101			570077	tti1	-21.151
568604	si:ch211-213d14.2	21.7101			570807	phldb2a	-21.1471
100535699	usp54b	21.7101			565917	tsnaxip1	-21.1466
100536505	LOC100536505	21.7101			335573	ptpn6	-21.1457
767791	ipcef1	21.7101			560860	wfdc1	-21.1255
562904	slc9a2	21.6998			558314	dapk1	-21.1143
30218	efna2a	21.68			399546	pxna	-21.1058
30156	tenm4	21.68			100535432	ltc4s	-21.0963
100534679	LOC100534679	21.68			561301	zswim2	-21.0963
101886186	LOC101886186	21.68			768155	leng9	-21.0963
569216	lrp11	21.68			110437746	LOC110437746	-21.0857
562031	pcdh18b	21.68			100333241	LOC100333241	-21.0761
108180164	LOC108180164	21.68			100037383	atp1b4	-21.0712
103911612	LOC103911612	21.68			558950	grasp	-21.0712
100331563	ehbp1l1b	21.68			449857	si:dkey-145p14.5	-21.0661
100534707	LOC100534707	21.68			555288	slc35a2	-21.0661
556202	si:dkey-155h10.3	21.6506			571442	ftr13	-21.0661
777614	tpcn2	21.6506			100149557	nsun6	-21.0636
101883531	LOC101883531	21.6506			791759	piga	-21.0636
100149863	LOC100149863	21.6506			100126029	lurap1	-21.0636
407716	st6galnac5b	21.6506			406611	fbxw5	-21.0561
335340	dnah5l	21.6506			101882842	si:dkey-45k15.1	-21.039
101884737	kank4	21.6278			325958	tsku	-21.0306
100535691	LOC100535691	21.5918			792884	rxfp2a	-21.0242
325557	anxa2a	21.5108			571528	armc8	-21.0212
393255	slc46a1	21.503			570720	cept1b	-21.0049
100148645	cacna2d3	21.5004			558958	lamc3	-21.0038
571606	atmin	21.4893			559308	slc36a1	-21.0038
570758	igfals	21.4893			562062	socs2	-21.0038
550403	gad2	21.4427			30479	evx2	-21.0038
373103	pak1	21.4224			503536	rbbp8	-20.9921
677660	retsatl	21.3791			791202	vhl	-20.9728
101886684	LOC101886684	21.3791			334529	aqp7	-20.9728
568241	zmp:0000001031	21.3612			116992	smad6a	-20.9604
503710	aep1	21.3612			569051	serpinb14	-20.891
558476	stard8	21.3503			562640	si:dkey-28b4.8	-20.891
767632	zgc:152658	21.291			492549	pip5k1ab	-20.8861
368615	si:busm1-194e12.12	21.2087			692287	map4k6	-20.8093
570239	hoxa13a	21.1282			405783	ostf1	-20.7962
327292	tpte	21.1123			406650	timp2b	-20.7832
405877	mafgb	20.9439			795160	ccser1	-20.7366
550501	zgc:111983	20.1892			437012	hid1b	-20.666
58028	pvalb2	14.4399			100149800	nox5	-20.4929
100005083	icn2	12.685			541475	itga11a	-20.4009
58142	myhz1.1	12.6385			100150452	si:ch211-117c9.5	-20.3568
368245	fgf19	11.9888			503590	rfx2	-20.3325
100332050	lrrk1	11.0347			393170	mitd1	-20.0408
101882596	LOC101882596	10.9497			563659	si:dkey-154p10.3	-19.3667
555419	pcdh12	10.781			334618	eif4g2b	-13.5335
100331014	acvr2ab	10.6606			192323	mcm3	-13.5008
108190763	LOC108190763	10.6114			140620	prps1a	-13.3889
793210	slc16a13	10.6047			327133	hyou1	-13.1238
564371	kcnc3b	10.4827			406795	skiv2l2	-12.8343
100537553	LOC100537553	10.4498			321277	mybbp1a	-12.7683
101884921	LOC101884921	10.3641			432372	cpsf1	-12.6445
321212	col9a2	10.2868			353295	smarca4a	-12.6234
30527	msx1a	10.2704			393308	riox2	-12.57
100536057	dock3	10.2331			560253	atpaf2	-12.4285
100535451	LOC100535451	10.207			30559	foxa3	-12.4165
445051	krt91	10.1713			492801	pmpca	-12.3581
103909475	LOC103909475	10.1617			324900	txndc12	-12.3538
562996	dnase2b	10.1112			563212	chaf1a	-12.3447
110440084	LOC110440084	10.0697			393476	prpf31	-12.3158
108191962	LOC108191962	10.0623			556989	LOC556989	-12.2836
555987	jakmip1	10.0496			767677	rangap1a	-12.276
100034647	krt17	10.0225			562370	puf60a	-12.2742
407985	tcf12	9.98928			321220	ptbp1b	-12.2647
100150488	lrch2	9.93595			550236	cdca7a	-12.2516
796782	myo1hb	9.89771			406619	nnt	-12.2284
558069	ctnnd2b	9.86026			563189	hectd3	-12.1867
101883905	si:ch211-244c8.4	9.85617			192339	ddx19	-12.1733
556148	prickle1b	9.82077			30094	slc39a7	-12.1104
100330916	LOC100330916	9.80317			406555	hnrnpul1	-12.0946
567508	si:dkey-237h12.3	9.7967			334116	eno1a	-12.0917
560339	tfpi2	9.74816			324238	cstf1	-12.0842
100001805	LOC100001805	9.74037			797732	serbp1b	-11.9993
101884669	LOC101884669	9.70997			406455	rcc2	-11.9968
566542	sgip1a	9.7032			387591	ivns1abpa	-11.9415
100004617	csf1a	9.6785			387600	xab2	-11.9397
110438133	ferd3l	9.63001			393206	nol10	-11.9082
100149310	syt6a	9.6257			798622	golga7	-11.9012
568099	dsela	9.62548			393732	eif4e2rs1	-11.8646
101882772	LOC101882772	9.60975			100003680	pelp1	-11.8532
794752	ckmb	9.58788			799690	snrnp200	-11.8373
541320	itga6b	9.51984			393622	acsl4a	-11.8196
100036547	scospondin	9.4888			559769	tssc4	-11.8119
572348	itga10	9.48706			567222	arl8a	-11.7868
445506	emp2	9.48706			559225	nup188	-11.7722
100333215	dst	9.48009			322113	ing4	-11.7533
799259	LOC799259	9.45845			445488	morc2	-11.7472
100330945	atp8b5a	9.45681			393103	ccz1	-11.7438
336147	abcc5	9.4365			321129	rtca	-11.7383
792198	her4.3	9.42247			450073	scp2b	-11.723
100538303	muc13a	9.40208			324778	pex19	-11.7165
568760	si:dkey-110c1.10	9.37373			557176	pik3r1	-11.7098
100538001	gpr75	9.35403			81540	tyms	-11.6923
566850	mical3b	9.32756			570437	pfas	-11.6603
100534893	alpk3b	9.29299			337591	fam49ba	-11.6506
30327	cyt1	9.26229			327143	rhot1a	-11.6415
494105	foxj1b	9.26162			58110	gabpa	-11.5994
100002407	nlgn2b	9.2051			317678	ruvbl2	-11.5514
100537793	si:ch1073-417l11.1	9.19958			170784	ube4b	-11.5191
566351	cacna1i	9.19256			407726	npepps	-11.5128
100333859	si:dkey-162h11.3	9.17027			321294	cpox	-11.5125
568230	chd3	9.15064			30476	wif1	-11.4882
568274	fndc3bb	9.13435			386632	ddx49	-11.4862
565862	colgalt1	9.12912			798995	tbc1d23	-11.484
564734	adamts10	9.1282			195818	kif11	-11.4797
100332505	LOC100332505	9.09145			562388	tbrg4	-11.4766
108181943	LOC108181943	9.04258			445395	esco2	-11.4702
335650	rcvrn2	8.99537			406460	ptp4a3	-11.4544
797081	c2cd3	8.99275			563454	zgc:163107	-11.4517
286834	mc5ra	8.98583			406478	znf207a	-11.4369
724010	dgkaa	8.95947			567501	scaf4a	-11.4332
793176	olfcg6	8.94463			564637	adnpa	-11.4286
560364	adamts7	8.91811			336124	cnot11	-11.4202
797545	map1ab	8.85682			100332245	cobll1b	-11.4087
557621	dlgap2a	8.80015			566689	pus10	-11.408
108191536	LOC108191536	8.79937			553204	crot	-11.4052
568980	snx19b	8.75304			437001	adck3	-11.3975
101882857	LOC101882857	8.7083			334466	atp13a1	-11.3847
100151502	avpr2ab	8.68549			30677	tpst1	-11.3763
101884405	si:dkeyp-80d11.4	8.68549			336088	cul2	-11.3761
553607	camk2n1a	8.64233			321452	smc2	-11.3719
563421	amot	8.6411			574421	nif3l1	-11.3669
103910150	LOC103910150	8.63815			564382	fastkd2	-11.3554
641578	syn2b	8.63075			406825	fbxw11b	-11.337
569419	fam161b	8.60911			541490	erlin1	-11.3333
101886779	LOC101886779	8.59306			100149838	pycr1b	-11.333
100535393	LOC100535393	8.58064			445239	gpn1	-11.3205
562719	rab11fip5a	8.56602			560245	si:ch211-197h24.6	-11.32
565645	si:ch211-38m6.6	8.56186			562329	polr3b	-11.3192
556385	mxra8b	8.52871			286779	atp6v1h	-11.3113
565759	ifih1	8.52867			564572	stard7	-11.3068
570058	impg2b	8.5196			570260	si:dkey-19e4.5	-11.2855
100147849	LOC100147849	8.51049			541536	ppp5c	-11.2843
103910566	LOC103910566	8.51001			100000842	gemin8	-11.2759
100330563	LOC100330563	8.48807			569118	ddx10	-11.2569
110440173	LOC110440173	8.46761			101883059	LOC101883059	-11.238
557289	lrtm2a	8.42254			337851	cherp	-11.2307
100001644	ppp2r2ba	8.40892			393169	mob1ba	-11.2254
562199	myo9ab	8.4017			30641	smad5	-11.2242
100537857	pstpip2	8.40103			394240	ahcyl2	-11.2101
100536303	si:ch211-202m22.1	8.37988			325855	timeless	-11.21
559991	LOC559991	8.3794			555304	clasrp	-11.2083
570001	gpr158a	8.36354			431773	enoph1	-11.2082
101884488	LOC101884488	8.32461			558578	smek1	-11.2045
567047	apobec2b	8.31364			326088	ccnl1b	-11.2015
64273	atp1b1b	8.31117			492707	ncapg	-11.2006
560594	si:ch211-182d3.1	8.30818			554826	crip2	-11.1986
108181591	LOC108181591	8.2832			558044	LOC558044	-11.1939
791157	astn1	8.25217			406694	vrk1	-11.188
497642	fgf14	8.24391			558702	ttll4	-11.1869
321155	si:dkey-238i5.2	8.20242			692304	dek	-11.1759
654774	dock4b	8.19574			100004977	mthfd2	-11.1749
562461	helz2	8.17264			324267	hbs1l	-11.1609
110439464	LOC110439464	8.17204			678520	polh	-11.1599
100004703	sb:cb829	8.15151			492357	pgam5	-11.1598
563023	flnb_1	8.13553			445223	nek7	-11.1579
436745	atp2b3a	8.12401			323406	krcp	-11.1441
799109	tns2a	8.08225			550527	timm10b	-11.1371
563768	si:ch73-386h18.1	8.06044			564127	foxp1a	-11.1314
569335	si:dkey-33i11.4	8.04092			436770	dctn5	-11.1314
100124531	loxl5b	8.03108			447814	ppp3r1b	-11.1241
798465	daam2	7.99198			325034	pak2b	-11.1237
100334289	map3k15	7.97458			415206	luc7l	-11.1218
559113	zgc:193505	7.95878			30253	tbx2b	-11.1126
100537899	si:dkey-151m15.5	7.94905			406773	ppig	-11.1058
569107	dlgap4b	7.94207			323904	waca	-11.1034
101885269	LOC101885269	7.91871			335495	parp3	-11.0992
560564	pdgfc	7.91639			558581	sart3	-11.0987
100331256	frmd3	7.90756			415141	stx12	-11.097
567836	pimr122	7.89039			415249	trnt1	-11.0908
100037370	nudt6	7.86327			541509	elp3	-11.0833
108180795	LOC108180795	7.86327			550271	gemin2	-11.0782
110437888	LOC110437888	7.862			100332599	ascc3	-11.0711
557717	stxbp1b	7.81967			553789	tdg.1	-11.0691
110439486	LOC110439486	7.81195			394137	eif2d	-11.0656
570113	myo15ab	7.76811			100334572	arfgef2	-11.0615
110438038	LOC110438038	7.76372			794311	fmo5	-11.0504
557986	gpr135	7.75324			445499	tnpo2	-11.0382
103911364	LOC103911364	7.66887			447850	eif4e3	-11.0316
101884693	LOC101884693	7.65779			606559	rnf121	-11.0291
100536821	myt1b	7.62383			393349	mis12	-11.0109
798430	tmsb1	7.5899			393215	rbbp5	-11.0094
103909841	LOC103909841	7.581			791461	parn	-11.007
101883146	ppp1r3aa	7.56384			336613	cyfip1	-10.991
352918	opn4.1	7.52541			548341	nr1h3	-10.9806
393584	mtmr4	7.47518			64272	atp1b3b	-10.973
100126140	zgc:173816	7.39936			100332095	LOC100332095	-10.9715
100004921	LOC100004921	7.38108			560346	zfx	-10.9711
100329582	si:ch211-211k8.4	7.35695			561039	elp1	-10.9674
553712	zgc:112332	7.32673			393568	tmem30c	-10.9653
566996	si:dkey-11k2.7	7.29986			560751	stag2b	-10.9647
100034645	taar14l	7.26277			555692	gpatch4	-10.9595
110438300	LOC110438300	7.26277			560412	smarcal1	-10.9553
108190747	LOC108190747	7.25144			100330448	peo1	-10.9512
108180199	LOC108180199	7.1881			570267	urb2	-10.9449
794165	slitrk2	7.16634			327593	vwa9	-10.941
108183685	LOC108183685	7.05435			492497	stam2	-10.9395
557257	col17a1a	6.9444			492614	ckap5	-10.9298
110440169	LOC110440169	6.9366			100135755	il6r	-10.9275
170581	cacna1c	6.72495			100320289	adamts13	-10.9188
403140	tlr20.2	6.67763			394178	htatsf1	-10.9153
325675	col1a1b	6.65125			415145	cops2	-10.9145
101886044	LOC101886044	6.62803			30130	men1	-10.9113
108190117	LOC108190117	6.61485			324323	ercc3	-10.8931
108191042	LOC108191042	6.6053			569049	cog4	-10.8857
566781	aim1b	6.5296			406732	med21	-10.8837
562657	pimr117	6.5006			325631	usp24	-10.8779
101882959	LOC101882959	6.47849			406816	cul1b	-10.8752
569213	tmem121b	6.14822			394157	bcs1l	-10.8713
100034626	si:dkey-19f23.1	6.0811			447853	dlgap5	-10.8644
110438198	LOC110438198	5.78114			100002893	slc39a8	-10.8634
100535728	LOC100535728	5.76769			567320	cenpw	-10.8596
560210	hsp70l	5.69171			84039	bco1	-10.8573
336655	icn	5.56397			797938	hbegfa	-10.8561
101884166	LOC101884166	5.36496			561675	mlf2	-10.8542
797387	ftr06	4.99624			406824	sf3b3	-10.8536
393317	diabloa	4.37337			30649	psme3	-10.8533
322462	sult6b1	4.32111			572370	cul3b	-10.8499
					641495	poglut1	-10.8482
					326076	pagr1	-10.8438
					406268	riok1	-10.8381
					415234	med22	-10.831
					405899	dip2ba	-10.8158
					565123	senp3b	-10.8116
					564111	mcat	-10.8089
					563669	stag1b	-10.8068
					406289	txndc5	-10.7958
					563749	si:ch211-212k18.4	-10.7876
					402967	ppp1r2	-10.7867
					554152	csnk1g2a	-10.7845
					541413	slc39a9	-10.7747
					100000085	si:ch211-212k18.7	-10.7744
					393894	pitpnb	-10.767
					554093	derl2	-10.758
					561321	las1l	-10.755
					563253	si:ch211-198a12.6	-10.7548
					406663	cog2	-10.7547
					323487	zc4h2	-10.7538
					619273	zgc:114119	-10.752
					30291	cdh2	-10.7398
					664689	plagx	-10.7364
					334107	tsn	-10.7333
					792182	eef2a.1	-10.7251
					768161	orc2	-10.7214
					652982	ireb2	-10.7206
					100332674	usp48	-10.7187
					768133	ezh2	-10.7187
					406354	prkrira	-10.7175
					553205	kpna5	-10.7173
					323735	stx4	-10.7167
					394039	zgc:66475	-10.7159
					368415	ptenb	-10.7084
					799538	gemin5	-10.7046
					565206	hcfc1b	-10.6972
					558534	atrip	-10.6971
					474321	pgm3	-10.6947
					325677	twf1a	-10.6681
					565338	eif2ak1	-10.668
					564613	abhd16a	-10.6663
					58098	arntl1a	-10.6608
					405816	ppp2r2d	-10.6567
					567272	fam21c	-10.6511
					797473	tcerg1b	-10.6434
					431768	aar2	-10.6414
					559353	si:dkey-30c15.10	-10.6394
					352910	mib1	-10.6385
					792391	hnf1ba	-10.6308
					334334	ivns1abpb	-10.6202
					449540	cnot3a	-10.6187
					406786	stk24b	-10.6168
					556875	tmem177	-10.6091
					322146	gmcl1	-10.6058
					751753	nucb1	-10.5853
					553627	ngly1	-10.5812
					386712	uba5	-10.58
					406627	pebp1	-10.5799
					777733	rb1	-10.577
					563358	si:ch211-162e15.3	-10.5723
					541530	ikbkg	-10.5709
					558659	cdk5rap1	-10.5693
					563316	ap3b1	-10.5683
					559653	skiv2l	-10.564
					30440	prim1	-10.5594
					100009635	dhx37	-10.5578
					394058	fus	-10.5538
					57952	bcl7a	-10.5536
					445101	rpusd4	-10.5497
					324486	taf2	-10.5489
					393603	arpp19a	-10.5484
					368827	asnsd1	-10.5479
					572542	kpna1	-10.5437
					100003553	dis3	-10.5397
					445387	ddx51	-10.5349
					798361	gga1	-10.53
					790928	rnf115	-10.5175
					445483	med23	-10.512
					556162	pdia5	-10.5093
					445485	gspt1	-10.4981
					619246	pacsin1b	-10.4974
					570158	alkbh5	-10.4897
					555238	pcgf6	-10.4852
					327599	chp2	-10.474
					335429	ccnc	-10.467
					550448	sde2	-10.4665
					497184	slc30a9	-10.4619
					567594	c24h7orf50	-10.4552
					108179059	LOC108179059	-10.452
					664769	slc35b3	-10.4514
					118437	gpc4	-10.4458
					110437854	LOC110437854	-10.4449
					554204	polb	-10.4447
					570062	ncaph	-10.4298
					393225	dmap1	-10.4234
					445394	wdr55	-10.4194
					550537	stk11	-10.4042
					541352	rpp30	-10.399
					492477	mvk	-10.3969
					570425	diablob	-10.3949
					334191	ythdf3	-10.3912
					563543	inpp5b	-10.3906
					503749	mettl10	-10.3897
					553030	guf1	-10.3892
					569887	klhdc4	-10.3816
					393925	pdcd6	-10.3803
					100003254	mta3	-10.3786
					393102	cmtr1	-10.3782
					394057	calub	-10.3752
					541496	trmt13	-10.3752
					406740	hdac8	-10.3687
					100616532	npc1l1	-10.3653
					336141	tarbp2	-10.3647
					562014	cdc16	-10.3647
					563854	si:ch211-154o6.3	-10.3639
					326078	mta2	-10.363
					325735	zmynd19	-10.3605
					323974	gtf2a1	-10.3599
					317736	alkbh6	-10.3567
					553368	mgmt	-10.3522
					333979	ptpn11a	-10.3474
					556846	si:ch73-311h14.2	-10.3472
					393763	aida	-10.3452
					100136875	kif2c	-10.3361
					569294	rcor1	-10.3266
					368856	cenpn	-10.3225
					561451	prrc2b	-10.3214
					192340	scarb2a	-10.3212
					335830	gas6	-10.3198
					333939	lrpap1	-10.3119
					553061	cog3	-10.2993
					692329	farsa	-10.2991
					794598	LOC794598	-10.2973
					570945	nup210	-10.2946
					30637	mdm2	-10.294
					571561	LOC571561	-10.292
					100006618	mettl2a	-10.2898
					777634	telo2	-10.2856
					553507	npm1b	-10.2815
					57925	cdc25b	-10.2719
					336923	med14	-10.2699
					30276	cx43.4	-10.269
					445389	gtf3aa	-10.2675
					100151158	gak	-10.2665
					556495	clgn	-10.2631
					447842	clpxa	-10.2597
					560222	trmt10a	-10.2597
					560756	znf346	-10.2438
					100002065	im:7136021	-10.2438
					562678	ncaph2	-10.2374
					791142	sacm1lb	-10.225
					563470	fam63a	-10.2245
					570479	ska3	-10.2239
					556493	ncapd3	-10.2221
					567959	snapin	-10.2199
					447904	ildr1b	-10.2177
					768171	dr1	-10.2168
					436594	slc30a5	-10.2138
					791146	e2f3	-10.2117
					556443	crkl	-10.2097
					436602	ube2z	-10.2093
					393956	cpeb4a	-10.2083
					393747	rmnd5b	-10.2014
					553608	tbl1xr1a	-10.2011
					494110	lhfp	-10.1973
					541437	ptbp2a	-10.1944
					368905	rab3gap2	-10.1932
					327329	qrsl1	-10.1908
					447838	coasy	-10.1899
					554092	tbc1d17	-10.1863
					555790	si:dkey-9i23.15	-10.1854
					100003564	mplkip	-10.1843
					564308	fam20a	-10.1843
					567838	heatr6	-10.1815
					100149441	si:ch73-308m11.1	-10.1807
					552961	scaf4b	-10.1776
					556764	si:dkey-156n14.5	-10.1771
					335444	ube2d2l	-10.1741
					561722	si:dkey-222f8.3	-10.1735
					321590	sept8a	-10.1733
					393347	fgfrl1a	-10.1722
					735249	vimp	-10.1631
					325751	chchd3b	-10.1614
					321575	maea	-10.1603
					450042	nipa1	-10.16
					565952	e2f8	-10.1599
					556465	mtif2	-10.159
					402838	rnf20	-10.1589
					777617	pgghg	-10.1573
					321636	rprd1b	-10.1561
					494476	tfr2	-10.1524
					406723	exoc7	-10.1481
					406759	ssbp3b	-10.1465
					108178997	cdk13	-10.1443
					795522	rbl1	-10.1393
					553502	mis18a	-10.1388
					550284	wdr92	-10.1377
					767748	abcd4	-10.1376
					494097	mgme1	-10.137
					494154	lancl1	-10.1362
					100005714	otulinb	-10.1354
					333933	shcbp1	-10.134
					541367	rca2.1	-10.1331
					798252	si:ch1073-89b12.1	-10.1331
					569045	wdr44	-10.131
					450056	tbc1d16	-10.1301
					402825	cdc6	-10.1296
					393911	ing3	-10.1283
					325242	dtnba	-10.1216
					572562	gins4	-10.1171
					550235	psmd5	-10.1154
					571851	kdm2aa	-10.1084
					569903	shrprbck1r	-10.1079
					559750	cdk16	-10.1055
					30158	lfng	-10.1037
					100332622	spata5	-10.1025
					394230	st3gal5	-10.1025
					406671	epn1	-10.0969
					445490	phax	-10.0962
					553471	smarcc1b	-10.0948
					30221	psen1	-10.0931
					100007877	ap1g2	-10.0878
					553624	tmpob	-10.0864
					557103	u2af2a	-10.086
					450030	chchd4b	-10.0805
					326098	med7	-10.078
					798073	acot9.1	-10.0714
					402863	gtpbp1l	-10.0658
					445166	ctu2	-10.062
					100001198	prkaa1	-10.0611
					449772	zgc:103692	-10.06
					566923	haus3	-10.0581
					550408	zgc:165532	-10.0565
					556571	primpol	-10.045
					100009622	zgc:158619	-10.0427
					336811	ten1	-10.0388
					334496	rbm12b	-10.0386
					503713	ppm1k	-10.038
					562538	dph2	-10.0377
					492652	elac2	-10.0372
					321378	arrb2a	-10.0339
					100037337	ncapg2	-10.033
					327568	ccnt2a	-10.0276
					393907	cdc23	-10.0264
					751732	zgc:153247	-10.0248
					566166	zgc:136564	-10.0225
					492355	ralab	-10.0222
					100009650	zgc:158482	-10.0221
					327168	kdm5ba	-10.0182
					100319820	osbpl10b	-10.0127
					548348	zgc:112962	-10.0126
					562671	rcn1	-10.0119
					30701	lef1	-10.0087
					393208	mios	-10.0066
					767778	agpat5	-10.0064
					553518	phf3	-10.0058
					678545	gmpr2	-10.0052
					563993	pigo	-10.0045
					664760	tbce	-9.9974
					567370	si:dkey-82j4.2	-9.98772
					558976	ranbp9	-9.98436
					560688	lin54	-9.98349
					100148903	hdac12	-9.98295
					415096	vipas39	-9.98276
					393251	tspan31	-9.98063
					497542	uggt2	-9.98013
					100005813	sbno1	-9.97898
					563328	lamp1	-9.97516
					777729	kank1a	-9.9737
					567560	med17	-9.97286
					30704	ppm1aa	-9.97132
					553414	rnd1b	-9.96891
					402922	dstyk	-9.96149
					322007	usp1	-9.95982
					562636	csrp2bp	-9.95961
					565876	si:dkey-91i10.3	-9.95954
					100001169	si:dkey-57h18.1	-9.9571
					335521	efhd1	-9.95697
					797134	med29	-9.95516
					114427	vars	-9.95003
					394197	bnip2	-9.94856
					114437	spry4	-9.94797
					550478	arhgap1	-9.9473
					777607	fbxo11a	-9.94726
					554509	orc1	-9.94456
					568615	sel1l	-9.944
					100148360	gatd1	-9.93823
					564465	pde1a	-9.93698
					337784	hlcs	-9.93693
					557155	tubgcp4	-9.93485
					58090	trpc4apa	-9.93121
					436755	trappc5	-9.92852
					334440	stau1	-9.92713
					394143	sfswap	-9.92446
					378721	gtpbp1	-9.921
					556454	csk	-9.91539
					100003611	si:ch211-26b3.2	-9.91499
					560869	elf3	-9.91481
					403024	slc25a19	-9.91155
					406608	arhgap11a	-9.91079
					393112	ncbp3	-9.91076
					556680	mtfmt	-9.90727
					492797	haus5	-9.90725
					562131	ints1	-9.90024
					393280	nuf2	-9.89807
					334503	ric8b	-9.89405
					497278	opa3	-9.89363
					559562	si:ch211-94l19.4	-9.89215
					431767	dctn3	-9.89165
					560787	klf11a	-9.89073
					557335	nlrx1	-9.89065
					562894	rint1	-9.8899
					790940	palm3	-9.8895
					678566	ccdc93	-9.886
					767752	ccnyl1	-9.88265
					100000709	whsc1	-9.88256
					100005291	ercc6l	-9.88158
					436999	wdhd1	-9.88012
					445159	commd5	-9.87942
					100126013	nagk	-9.87898
					548340	abcb8	-9.87666
					326023	zgc:66447	-9.87256
					556103	dync1li1	-9.87218
					553433	pisd	-9.8709
					562140	smarcd3b	-9.86711
					541523	eif4e2	-9.86545
					558154	vegfab	-9.86326
					402796	cdkn3	-9.8605
					368848	g2e3	-9.86012
					321818	ctsa	-9.85595
					327200	asb8	-9.8545
					369193	aldocb	-9.85004
					567592	smpd5	-9.84231
					323368	ints10	-9.83929
					553649	nr2c1	-9.83902
					393125	nup155	-9.83831
					777758	hps3	-9.8379
					368882	tbp	-9.8325
					566146	nde1	-9.83124
					322209	jade3	-9.83093
					393213	gde1	-9.82956
					563517	tubgcp3	-9.82696
					550560	entpd6	-9.82621
					571402	si:ch211-191a24.3	-9.8237
					571294	wdr41	-9.821
					564200	mblac1	-9.8165
					327070	phf6	-9.81233
					560591	atad5a	-9.81207
					100003080	ppp4ca	-9.81162
					492344	cyp1d1	-9.80711
					324141	foxk2	-9.80464
					569679	usp3	-9.80405
					777624	agpat2	-9.80207
					566537	slc38a2	-9.79766
					792145	ublcp1	-9.79223
					796750	si:dkey-15f17.8	-9.79173
					567619	si:dkey-25o16.4	-9.79125
					560060	daam1b	-9.78351
					335226	syvn1	-9.78253
					259194	prc1a	-9.78146
					100034410	rmdn3	-9.7772
					641497	eefsec	-9.77528
					393985	qtrt1	-9.77403
					195816	lmnb1	-9.77295
					564155	ccar2	-9.76708
					324335	usp19	-9.76386
					792105	scfd2	-9.76352
					402936	fancg	-9.76091
					445312	cep57l1	-9.7594
					558088	cpt1aa	-9.75822
					327005	arih1	-9.75023
					568683	usp9	-9.75012
					406695	cdc45	-9.74797
					494037	cdca4	-9.74614
					171465	phc2a	-9.7461
					100534866	flnb	-9.73931
					100333016	atg7	-9.72962
					568170	eps15l1a	-9.72906
					561155	si:ch73-206d17.1	-9.72893
					325494	pars2	-9.72498
					564171	adnp2b	-9.7243
					393222	ttll12	-9.72018
					406516	khdrbs1b	-9.71775
					402962	lhfpl2a	-9.71598
					562516	ppp1r37	-9.71121
					100002136	ece2a	-9.71118
					321756	tgif1	-9.7086
					550290	ppp1r11	-9.70198
					777745	zgc:154077	-9.70067
					449862	ppip5k2	-9.6999
					100136859	fbxw8	-9.69616
					404617	zgc:77287	-9.69006
					393121	dcp2	-9.68711
					541486	mfge8a	-9.6856
					795266	si:dkey-185e18.7	-9.68393
					553303	cep135	-9.68046
					100535215	pogza	-9.67921
					436635	ppfibp2b	-9.6784
					572183	phka1a	-9.67822
					564032	dph7	-9.67623
					393414	ascc2	-9.67604
					541317	gatb	-9.66745
					100334605	fig4a	-9.66237
					30771	hic1l	-9.66155
					559905	aggf1	-9.65816
					573990	pex16	-9.65673
					768189	ddx28	-9.65302
					550274	zgc:110269	-9.64991
					393566	pym1	-9.64979
					334785	tada3l	-9.64906
					394155	gys1	-9.64723
					394164	edem1	-9.64691
					100148281	wdr89	-9.64631
					406344	tram2	-9.64563
					791215	bloc1s6	-9.64556
					563359	ap3d1	-9.64421
					100318736	wnk1a	-9.64174
					751625	vcpkmt	-9.6411
					58081	baxa	-9.64106
					100148379	zswim8	-9.63908
					327237	ap1s2	-9.6389
					393872	rad1	-9.63711
					560667	mtrr	-9.63671
					555517	kat2a	-9.63316
					431744	sh3bgrl2	-9.63262
					503939	senp6a	-9.63004
					436995	ttc33	-9.62889
					259195	caska	-9.62285
					492817	vps53	-9.62283
					553528	LOC553528	-9.6177
					100003562	ecd	-9.61707
					561159	wnk1b	-9.61444
					573207	creb1a	-9.61266
					100037336	rfc1	-9.60914
					399488	slc3a2b	-9.60904
					100329277	si:ch73-308l14.2	-9.60874
					30639	smad2	-9.60588
					492501	tprkb	-9.60527
					641491	taf5	-9.6034
					561830	gigfy2	-9.60042
					791158	tmed1b	-9.60036
					378965	fem1c	-9.60014
					327232	dcun1d1	-9.59802
					359833	tfpia	-9.59484
					556259	ccdc22	-9.59382
					100136862	44627	-9.59333
					368425	ube2h	-9.59323
					100331439	slc29a1b	-9.5863
					569706	phkb	-9.58271
					565154	rspry1	-9.5806
					402952	zgc:77262	-9.57984
					445254	slc38a7	-9.57919
					335339	mak	-9.57765
					796833	sidt2	-9.57738
					798985	vps16	-9.57512
					286740	mtx1b	-9.57023
					325316	pigp	-9.5675
					567809	slc6a16b	-9.56546
					325922	retsat	-9.56537
					555187	cars2	-9.5651
					335494	fuca1.1	-9.56473
					30194	alcama	-9.5643
					678587	st7	-9.56402
					406561	ddah1	-9.56364
					378872	fam49a	-9.55831
					553318	gtf3c3	-9.55551
					565736	usp12a	-9.55098
					108180213	znf521	-9.55049
					447912	vac14	-9.54769
					553950	rnf130	-9.54629
					799102	fam118b	-9.54498
					561568	rabl2	-9.54487
					405873	mycla	-9.54337
					561760	lyrm5b	-9.53818
					562838	rac1b	-9.53602
					321390	mipol1	-9.534
					570205	isy1	-9.53377
					30311	ek1	-9.53317
					393990	ergic3	-9.53317
					563548	prosc	-9.53311
					100535163	nhlrc2	-9.53037
					566547	tab3	-9.52758
					791155	tbck	-9.52524
					796456	pold2	-9.52368
					557858	dnajc10	-9.52313
					566226	homezb	-9.52182
					561239	engase	-9.51715
					561589	ezrb	-9.51524
					795752	arhgap5	-9.51361
					393489	zfand2a	-9.51331
					561372	comta	-9.51229
					793359	camk2g2	-9.51017
					449947	slc16a12b	-9.50955
					436884	tyw3	-9.50875
					327626	phf20l1	-9.50828
					335511	fgfr1op2	-9.50623
					791218	aifm4	-9.50518
					195824	atp6ap1b	-9.50502
					791138	sgol1	-9.50474
					567774	ergic1	-9.50053
					560596	tprg1	-9.49866
					555616	si:ch211-113e8.10	-9.49852
					564633	ddx6	-9.49701
					503732	rtel1	-9.4961
					619248	pdf	-9.49517
					619264	tmem115	-9.49329
					619195	rbm26	-9.49277
					393588	c2h1orf27	-9.492
					30271	nr1d2b	-9.49108
					406790	usp25	-9.48923
					561272	ppcs	-9.48707
					692323	aven	-9.48661
					100192215	zgc:194469	-9.48607
					333999	porcnl	-9.48559
					324185	fanci	-9.48523
					100330789	si:cabz01113374.3	-9.48008
					568830	spata2	-9.47971
					393628	phf10	-9.47707
					393656	rab14l	-9.47243
					436898	supt3h	-9.46456
					58130	tradd	-9.46314
					544655	nbn	-9.46023
					336503	ifi30	-9.45956
					553277	dido1	-9.45313
					30659	dnmt3bb.2	-9.44933
					568176	dcp1b	-9.44898
					450081	rad51c	-9.44892
					768247	cog7	-9.44032
					560428	hpdl	-9.43966
					58154	dnajc3b	-9.43665
					560542	epn2	-9.4345
					393683	paqr3a	-9.43441
					550347	ttc5	-9.43257
					553700	creb3l3a	-9.43205
					100048920	thtpa	-9.43055
					561566	pkp4	-9.42781
					558097	fbxo7	-9.42757
					447818	taf6	-9.42754
					556684	slc15a2	-9.42552
					100005514	spop	-9.42094
					393976	arl2bp	-9.4209
					286776	ints7	-9.42023
					393400	zgc:66313	-9.41569
					799015	dbf4	-9.41434
					394085	ube2d1a	-9.41363
					557199	psd2	-9.41359
					323696	f11r.1	-9.413
					406363	scinlb	-9.41193
					108179061	LOC108179061	-9.40874
					553731	fbxo3	-9.40855
					286746	sdad1	-9.40783
					555585	si:dkey-68o6.5	-9.40542
					555936	zgc:162613	-9.40387
					562995	depdc5	-9.40098
					569940	fastkd5	-9.40082
					321224	hkdc1	-9.40064
					100150674	polg2	-9.39807
					368412	atad1b	-9.39764
					561653	vps45	-9.39532
					447806	mpdu1a	-9.39382
					100307086	pttg1	-9.38935
					100038802	slco2a1	-9.38738
					561769	si:dkey-276j7.1	-9.38719
					569383	phactr4a	-9.38447
					559811	edem3	-9.38417
					558841	prmt2	-9.38356
					406857	zbtb14	-9.38252
					445489	elf2a	-9.37896
					445203	mnd1	-9.37894
					560750	sec23ip	-9.37857
					317738	elovl6	-9.3759
					550413	tmem184ba	-9.37495
					326100	rtfdc1	-9.37194
					562804	si:dkey-6b12.5	-9.37155
					393133	slc25a14	-9.37136
					393423	asl	-9.37133
					567870	cfdp1	-9.36701
					100049158	pkmyt1	-9.36682
					323865	nxf1	-9.36554
					541443	vrk3	-9.36123
					568719	znf800a	-9.36119
					799521	sowahd	-9.36034
					406809	actr5	-9.35968
					100000122	si:dkey-175g6.5	-9.35966
					553331	lnx2a	-9.35957
					559355	bcl2l13	-9.35898
					447824	gdap2	-9.35317
					323479	prkcbp1l	-9.35273
					554366	chtf18	-9.35095
					100536880	znf654	-9.34635
					100332174	rb1cc1	-9.34336
					678608	ing1	-9.34282
					170783	mkrn2	-9.34237
					322178	si:ch211-168f7.5	-9.33966
					494532	foxo3a	-9.33783
					494082	ift80	-9.33725
					566858	mov10a	-9.33635
					327618	rsf1b.1	-9.33626
					474331	dolpp1	-9.33596
					565235	aldh5a1	-9.33528
					798766	ccdc61	-9.33321
					793873	snip1	-9.32973
					100537698	si:cabz01066312.1	-9.32628
					336099	trim9	-9.32422
					393824	ntan1	-9.32337
					492343	ctdnep1a	-9.317
					386660	zhx2a	-9.31644
					767769	cep44	-9.31586
					393231	klhdc10	-9.31043
					100007503	LOC100007503	-9.3084
					560030	arl15b	-9.30817
					323683	zcchc11	-9.30637
					553260	pih1d1	-9.30248
					795785	cxcl18b	-9.29846
					393579	slc25a1a	-9.29773
					100000956	golim4a	-9.29445
					100000478	mgat2	-9.29368
					324340	cyp3c1	-9.28939
					564410	zcchc4	-9.28496
					558790	sult3st1	-9.28463
					560281	flii	-9.28029
					566349	pxdc1b	-9.27629
					555400	ccdc77	-9.27422
					541417	pgap2	-9.27305
					436617	rxrgb	-9.2727
					550360	mfsd10	-9.27214
					550427	prkar1ab	-9.27118
					406853	creb3l3l	-9.27086
					407638	dctn1a	-9.26546
					558814	haus6	-9.26529
					393897	vldlr	-9.26323
					567402	myo5b	-9.26201
					436888	mterf3	-9.2609
					449663	gpd1l	-9.25876
					100333777	hsd11b1lb	-9.25735
					492364	cbl	-9.25651
					100330353	pkp3b	-9.25606
					558387	si:dkey-226l10.6	-9.25558
					790929	zgc:158316	-9.25552
					568055	ppp1r14c	-9.25489
					566517	aga	-9.25367
					373116	hes6	-9.25289
					100538081	cacul1	-9.24846
					100004398	mettl3	-9.24607
					436752	zgc:92873	-9.2454
					541541	tdrkh	-9.24536
					678547	brat1	-9.24165
					394248	prrc2a	-9.24052
					327439	slc30a7	-9.2352
					565144	cenpk	-9.23471
					386701	tubb5	-9.23402
					558442	si:dkeyp-110e4.6	-9.23361
					664684	cnpy2	-9.22804
					100537717	mapk8ip1a	-9.22763
					335499	klc1b	-9.22469
					336439	zwilch	-9.22464
					323201	marcksb	-9.2167
					449813	sgf29	-9.21495
					445491	crbn	-9.21249
					100333578	sstr2a	-9.21038
					100001424	ghra	-9.20933
					100073336	zgc:165502	-9.20912
					100535378	si:ch73-269m14.2	-9.20891
					393467	hnrnpa1a	-9.20708
					541522	rufy3	-9.20236
					558638	zgc:162200	-9.20099
					564322	rps6kc1	-9.20076
					338204	tfdp2	-9.19911
					767784	clk2b	-9.19754
					553626	papd4	-9.19558
					405780	rnd1a	-9.19509
					406624	ggh	-9.19093
					393799	pycr1a	-9.19072
					541379	cog8	-9.18919
					406508	usp33	-9.18917
					30418	nr2f1a	-9.18817
					100005529	dnal4b	-9.17914
					567709	nfrkb	-9.17732
					555775	ginm1	-9.17671
					326933	dpf2l	-9.17545
					567236	si:dkeyp-20g2.3	-9.17469
					403050	pard3ab	-9.17348
					445136	rpp21	-9.17235
					553794	ints8	-9.17002
					30188	ccne1	-9.16898
					565088	rpusd2	-9.16478
					100319138	ipo13	-9.16458
					563175	smarcad1b	-9.16027
					568911	si:dkey-122a22.2	-9.15703
					335756	wrb	-9.15552
					415242	rap1aa	-9.15249
					445024	rab3aa	-9.14747
					492460	trmt10c	-9.14709
					326887	gopc	-9.14265
					556852	irf2bp1	-9.14127
					799520	LOC799520	-9.1396
					393266	usf1	-9.13803
					550332	dctd	-9.13632
					335107	tpd52l2a	-9.13569
					792831	pan2	-9.13475
					100126813	cactin	-9.13474
					503523	znf281b	-9.13247
					569631	basp1	-9.13111
					567022	zzz3	-9.13079
					561893	cmip	-9.1297
					394249	bmi1b	-9.12874
					324303	slc39a6	-9.12491
					394107	tial1	-9.12362
					767713	tsen2	-9.11927
					393967	pds5a	-9.11832
					100001676	shpk	-9.1173
					334911	sh3glb1b	-9.11532
					553321	p3h1	-9.11165
					404601	pacsin2	-9.11121
					556797	pign	-9.11044
					393640	sypl2a	-9.10914
					100537540	znf217	-9.10687
					797343	yrdc	-9.10547
					566821	ablim3	-9.10545
					566836	si:ch211-63o20.7	-9.10376
					767675	pigs	-9.10252
					327538	ccdc82	-9.1022
					563267	arhgap12a	-9.10131
					555828	pusl1	-9.10088
					387006	smim29	-9.09981
					406725	elovl1b	-9.09972
					327627	cnot3b	-9.09882
					100009632	zgc:158366	-9.09815
					110437773	LOC110437773	-9.09476
					723995	lgalsla	-9.09368
					100537613	LOC100537613	-9.09345
					568927	reep2	-9.08994
					100334858	si:ch211-166e11.5	-9.08993
					103911768	LOC103911768	-9.089
					560916	cxxc5b	-9.08538
					558170	spoplb	-9.08467
					323482	slc35c2	-9.08316
					563124	strn3	-9.08306
					445039	nkiras2	-9.08231
					100000855	fam173a	-9.08122
					553294	ube3d	-9.07956
					777631	zgc:153215	-9.07654
					100148439	mcf2la	-9.07561
					445076	prkacab	-9.07222
					798517	rbm15	-9.07092
					368320	gmnn	-9.07092
					554136	spra	-9.07062
					563262	msl1b	-9.0705
					445304	tmem167b	-9.06532
					100150924	polg	-9.06211
					556409	g3bp2	-9.06101
					445181	pibf1	-9.06051
					566242	slc41a2b	-9.05977
					567297	usf2	-9.05961
					30126	foxa2	-9.05922
					561673	nars2	-9.05871
					654446	ripply1	-9.0576
					58024	coil	-9.05569
					559081	zbtb12.2	-9.05393
					797003	si:ch211-215k15.5	-9.05378
					564584	nck1a	-9.05356
					559362	si:ch211-266k8.4	-9.04892
					404050	rnf8	-9.04741
					541502	ercc5	-9.03981
					406385	galcb	-9.03487
					373132	p4ha2	-9.03375
					436638	kat5a	-9.03335
					791699	zgc:154064	-9.03137
					564681	ints4	-9.02813
					100009661	brd1b	-9.02599
					560816	si:ch73-22o12.1	-9.02524
					436792	tmem203	-9.02321
					553566	zgc:109986	-9.02138
					550279	lypla1	-9.02117
					571744	oafa	-9.01996
					100005887	vps18	-9.01763
					100007502	kif20bb	-9.01472
					564886	si:ch1073-296d18.1	-9.01174
					406721	rad51b	-9.01075
					550267	kif3a	-9.00986
					553565	wbp2	-9.00956
					326723	ppp4r2a	-9.00848
					325231	si:dkey-260j18.2	-9.00787
					334402	brf1a	-9.00743
					100126021	lars2	-9.00363
					557682	dcun1d3	-9.00208
					569666	tox	-9.00147
					393302	zgc:56556	-8.99642
					768180	pros1	-8.99532
					103911912	LOC103911912	-8.99354
					571242	malt3	-8.9922
					554150	b9d1	-8.98702
					406682	znf330	-8.98668
					405852	gatad2ab	-8.98547
					564510	si:dkeyp-69c1.6	-8.98153
					558619	si:dkey-42i9.6	-8.98035
					557565	nrd1b	-8.9802
					558239	si:ch211-113j14.1	-8.97965
					83780	cry1bb	-8.97955
					100333733	mtrf1l	-8.97943
					286830	lamb1a	-8.97532
					791996	lysmd1	-8.9723
					393685	gid8a	-8.97184
					100001853	nrip1b	-8.97068
					563030	iqgap2	-8.97033
					322008	kctd5a	-8.96931
					558403	mutyh	-8.96904
					324342	xpo4	-8.96778
					565373	agrn	-8.96319
					557525	si:dkey-239i20.2	-8.96212
					503737	dpp7	-8.96187
					569122	samd11	-8.96156
					101886806	mad2l1bp	-8.96066
					323839	scyl3	-8.95995
					560717	srd5a3	-8.95939
					553191	tubgcp5	-8.95925
					445021	med19b	-8.95797
					30206	tle3a	-8.95785
					562857	stx16	-8.95626
					553716	b3galnt2	-8.95296
					560948	zgc:174160	-8.95191
					100151626	tatdn1	-8.9518
					450084	gss	-8.94941
					558652	sp3a	-8.94815
					570116	prickle3	-8.94746
					560131	mtss1	-8.94641
					767796	ndufaf7	-8.94463
					437018	impa1	-8.94379
					559928	dnajc18	-8.94317
					58149	pdp2	-8.94244
					321033	aif1l	-8.94168
					566484	scaf11	-8.93998
					393224	snapc1b	-8.93033
					565370	comtb	-8.92979
					678600	rab40c	-8.92977
					393381	fibpa	-8.92882
					100334230	tti2	-8.92766
					557926	ppp3cca	-8.92518
					564738	ildr2	-8.92356
					393565	srsf1b	-8.92323
					317733	esr2b	-8.92248
					559762	dnajc16	-8.9223
					556933	zgc:123244	-8.92152
					449811	ercc8	-8.91887
					541414	xrcc3	-8.91679
					565911	mylipb	-8.91637
					556523	sh3rf1	-8.91634
					793926	tkfc	-8.91549
					100331431	wu:fj36a11	-8.91519
					566106	dis3l2	-8.90833
					103908660	si:cabz01071911.3	-8.90815
					492333	ppp1r21	-8.90757
					100004610	pop7	-8.90755
					559441	rnf216	-8.90731
					792266	alkbh3	-8.90619
					402887	ccdc130	-8.90609
					107966129	tpx2	-8.90448
					550327	pcyt1aa	-8.90308
					406674	rab41	-8.90101
					562545	si:dkey-72l14.4	-8.90019
					100005019	dyrk1aa	-8.89831
					553029	rad50	-8.89737
					572187	dock1	-8.89339
					565357	btaf1	-8.89098
					556651	nudt17	-8.88929
					559333	si:ch211-11k18.4	-8.88724
					565799	si:ch211-200p22.4	-8.88629
					494074	ttc26	-8.88621
					368727	mis18bp1	-8.88238
					553674	acbd5a	-8.88217
					724019	crb3b	-8.88028
					321709	pcm1	-8.87892
					570640	nat15	-8.87862
					337436	dennd6b	-8.87717
					557898	frrs1b	-8.8756
					445236	wdr54	-8.87402
					552973	npat	-8.87072
					564994	rbms1a	-8.86845
					100332309	clpxb	-8.8678
					192311	srrt	-8.86688
					566757	afap1l1a	-8.86163
					100093704	smim7	-8.8613
					100334602	si:ch211-108c17.2	-8.85921
					567720	idua	-8.85861
					791681	brms1	-8.85604
					562515	si:dkey-114g7.4	-8.85559
					337142	cnn3b	-8.85449
					555715	si:ch211-125a15.1	-8.85329
					559992	tpd52	-8.85308
					570430	si:ch1073-174d20.2	-8.85217
					792787	aars2	-8.85206
					110437968	LOC110437968	-8.85185
					100126012	pan3	-8.85135
					406550	helz	-8.84904
					100003691	socs9	-8.84898
					553323	tctex1d2	-8.84668
					436739	brap	-8.84656
					793981	rnf13	-8.84646
					369196	tshz1	-8.84562
					100005208	stard13b	-8.84406
					767661	blvra	-8.84353
					335618	wu:fj29h11	-8.83791
					100329327	rfwd3	-8.83662
					334351	cuedc2	-8.83453
					541318	spopla	-8.8327
					403079	igfbp3	-8.83157
					569270	apitd1	-8.83144
					58136	pbx2	-8.83118
					565434	usp8	-8.83028
					558885	bap1	-8.82599
					503706	zgc:112980	-8.82362
					327437	jade1	-8.82308
					553290	prmt9	-8.821
					402862	cdkn1ba	-8.82096
					101886963	LOC101886963	-8.8197
					393590	fam84a	-8.81903
					373882	mmp14a	-8.81799
					767666	zgc:152948	-8.81535
					393420	zgc:63470	-8.81457
					327483	si:zfos-943e10.1	-8.81439
					565458	fan1	-8.80693
					402850	dcps	-8.8069
					793294	smpd4	-8.80636
					100037363	trafd1	-8.80553
					560362	dis3l	-8.80544
					565970	btbd2a	-8.80311
					386762	apc	-8.80215
					393096	lipg	-8.7989
					792854	stbd1	-8.79723
					100537552	tgs1	-8.79527
					568744	gstm.3	-8.79455
					406278	ggctb	-8.79413
					559090	pwwp2a	-8.79358
					799071	adck4	-8.78765
					565459	tjp1b	-8.78488
					561030	pdxp	-8.78026
					326058	scrn3	-8.77746
					793952	si:dkey-253i9.4	-8.77294
					436912	dedd	-8.77252
					100334859	vclb	-8.77243
					768291	ppm1h	-8.76663
					386887	ankrd27	-8.76542
					555257	synrg	-8.7618
					386641	fam107b	-8.76117
					100002197	si:dkey-31c13.1	-8.75834
					100093708	slc25a17	-8.75794
					567159	tnfaip2a	-8.75774
					445210	fam92a1	-8.75761
					563708	skp2	-8.75716
					326643	kdm3b	-8.75699
					406346	med15	-8.75669
					338183	mars	-8.75401
					393318	tmem54a	-8.7528
					431737	rgcc	-8.75274
					562797	thumpd2	-8.75202
					83776	cry5	-8.74971
					796066	mettl22	-8.74788
					321690	mier1a	-8.74602
					30724	melk	-8.74582
					492808	stx17	-8.74561
					404631	igsf8	-8.74379
					560202	ghrb	-8.74298
					563475	trmt6	-8.74047
					447886	zgc:101772	-8.73968
					448942	vps33a	-8.7381
					560867	lin9	-8.73783
					558474	lemd3	-8.73275
					30765	prtfdc1	-8.72601
					324023	dspa	-8.72388
					558864	flrt3	-8.72354
					108191561	cdk2ap1	-8.72171
					415147	gnptg	-8.72154
					449850	si:ch73-40i7.5	-8.71992
					768158	pm20d1.2	-8.71967
					30183	acvr1ba	-8.71761
					664750	ppox	-8.71669
					553240	rbmx2	-8.71582
					556618	tp53i11b	-8.71478
					100003182	LOC100003182	-8.71337
					393138	garem	-8.71225
					563090	sin3aa	-8.71213
					557285	hcn2b	-8.71186
					100034434	polrmt	-8.7068
					554960	ubxn6	-8.70548
					393454	jkamp	-8.70508
					100003721	fam208b	-8.70458
					323559	grcc10	-8.70391
					406593	nhej1	-8.70235
					100005485	atf7ip2	-8.70153
					569510	mylka	-8.69585
					100148891	si:ch211-269m15.3	-8.69171
					565513	snx29	-8.69071
					565673	sergef	-8.69054
					572216	arvcfa	-8.69017
					100329171	bmp16	-8.68923
					553778	rab23	-8.68779
					100003708	si:ch211-226m16.2	-8.68633
					100000570	hirip3	-8.68408
					58125	dedd1	-8.68252
					553659	banp	-8.68238
					324841	cpne1	-8.68066
					326099	plekhg4	-8.67877
					393393	adprm	-8.67823
					565228	si:ch211-215a10.4	-8.67771
					562799	arid3a	-8.67641
					436926	serpinb1	-8.67446
					406856	zgc:66443	-8.67445
					792067	ccdc127b	-8.6729
					724012	mob2b	-8.67287
					140422	jag2b	-8.67214
					110437721	LOC110437721	-8.67184
					569881	ttbk2b	-8.67092
					562459	znf414	-8.66998
					553600	asb6	-8.66908
					793097	fars2	-8.66871
					768163	chtopb	-8.6658
					393890	panx1a	-8.66561
					321875	rchy1	-8.66258
					415251	ints12	-8.66242
					558830	si:dkey-229b18.3	-8.66224
					561925	ulk4	-8.66203
					555316	kin	-8.66145
					796087	toporsb	-8.65997
					323474	fbxo34	-8.6588
					100149636	fkbpl	-8.65597
					406416	otulina	-8.65572
					568826	si:ch211-266i6.3	-8.65551
					553745	zgc:113184	-8.65436
					790923	ogfod2	-8.65373
					449878	trdmt1	-8.65068
					436914	acss2	-8.64932
					552994	im:6904045	-8.6479
					445408	gle1	-8.64419
					327494	zgc:66472	-8.64135
					100003959	depdc1a	-8.64
					560764	paqr3b	-8.63944
					641488	ugt1a1	-8.63854
					393142	ccdc53	-8.63798
					100005965	LOC100005965	-8.63658
					322961	sp3b	-8.63248
					393438	ptpn2a	-8.63218
					100535386	mapkbp1	-8.63191
					550238	lmbrd2a	-8.62922
					100330433	txndc11	-8.62643
					30486	rxrbb	-8.62435
					569097	LOC569097	-8.62271
					793939	mgrn1a	-8.62254
					100003675	p4ha1b	-8.6194
					568309	bcar1	-8.6192
					556823	cylda	-8.61491
					692127	fancc	-8.61378
					406564	sfpq	-8.61222
					403038	lman2la	-8.60771
					334550	strada	-8.60625
					100006320	ugt2a1	-8.60621
					100000160	fgfr4	-8.60476
					403031	rab4a	-8.60377
					335888	mylipa	-8.60349
					325757	snrnp48	-8.60347
					100000140	si:dkey-225f5.5	-8.60232
					555979	slc22a23	-8.60092
					393498	spryd7b	-8.60052
					492466	glt8d1	-8.59859
					796174	si:dkey-174n20.1	-8.59859
					450083	gla	-8.59806
					559069	tmco6	-8.59792
					560481	hspa13	-8.59604
					564210	znf76	-8.59537
					326091	si:dkey-156n14.3	-8.59505
					474324	dpf2	-8.59411
					446115	nomo	-8.59194
					415105	adgrv1	-8.58685
					368207	ktn1	-8.58627
					565431	golga2	-8.58565
					445217	mettl16	-8.58476
					406724	zbtb2b	-8.5845
					541387	zgc:113210	-8.58301
					100034441	znf1167	-8.58175
					558006	grip1	-8.57971
					559280	gcfc2	-8.57882
					569875	zgc:112356	-8.5784
					557109	raf1b	-8.57831
					103909792	LOC103909792	-8.57791
					100331367	LOC100331367	-8.57541
					550390	rnmtl1a	-8.57457
					58083	appa	-8.57279
					796407	nrip1a	-8.57268
					678551	ttc8	-8.57243
					564100	si:ch211-107p11.3	-8.57164
					407983	tp53bp2a	-8.57144
					101884717	glt1d1	-8.57004
					100150229	LOC100150229	-8.56989
					58035	fbxw4	-8.56642
					415213	ralbb	-8.5659
					101882554	rbm10	-8.56098
					570589	gpr107	-8.55795
					327294	gatsl2	-8.55617
					402898	wdr91	-8.55524
					415244	ap3m2	-8.55312
					570610	bcar3	-8.55064
					559794	si:dkey-30k6.5	-8.54945
					559330	fam13a	-8.54798
					110438534	LOC110438534	-8.54368
					553326	hacd1	-8.5412
					564524	chic1	-8.541
					323695	cav1	-8.5356
					559644	si:ch211-113p18.3	-8.53539
					407615	spryd7a	-8.53283
					368473	scrib	-8.5325
					562517	anln	-8.53167
					795944	si:ch211-156j22.4	-8.53132
					402893	ikzf5	-8.53074
					436924	limk2	-8.52978
					558071	atf6	-8.52747
					447827	manea	-8.52581
					100331662	slc35e2b	-8.52387
					796453	LOC796453	-8.52379
					563405	gprc5c	-8.52332
					100037380	zgc:163098	-8.51995
					321248	kdm7aa	-8.51947
					393954	znf143b	-8.51842
					324984	txlng	-8.51639
					557744	tbc1d14	-8.51431
					442931	gins3	-8.51416
					541441	mettl21a	-8.51274
					100330160	nampta	-8.51265
					100148927	mettl8	-8.51215
					767693	znf740b	-8.50977
					436744	calca	-8.50921
					368688	si:ch73-314g15.3	-8.50905
					563675	slc35e3	-8.50566
					562742	dlgap4a	-8.50517
					553633	parp12b	-8.50481
					567014	letmd1	-8.50193
					557754	zc3h7b	-8.5008
					436946	sart1	-8.4961
					406666	gab1	-8.49438
					393303	tnfaip8l1	-8.49397
					565077	znf827	-8.49328
					406741	e2f4	-8.49254
					393175	erap1b	-8.49206
					436913	tm2d2	-8.49049
					565400	msh3	-8.48951
					117604	ywhag1	-8.48793
					368900	pcgf1	-8.48739
					567033	gse1	-8.48168
					334110	tmem39b	-8.4789
					777721	wdsub1	-8.47871
					557799	tmem181	-8.47538
					767736	ccdc84	-8.47411
					100334415	grb14	-8.47274
					563976	wipf2a	-8.47186
					566404	edrf1	-8.47141
					436605	stx5a	-8.46799
					799483	si:ch211-251j10.3	-8.46575
					30331	cahz	-8.4653
					565499	herpud1	-8.46164
					100148383	sec31b	-8.45687
					560620	hemk1	-8.45658
					333996	brdt	-8.45626
					324832	sec22a	-8.45421
					100536352	urb1	-8.45418
					30739	tgfbr2b	-8.45272
					568453	supt20	-8.45188
					110437704	LOC110437704	-8.44708
					406802	tspan7	-8.44705
					436592	stard3nl	-8.44697
					100006345	fktn	-8.44546
					566292	snapc2	-8.44322
					563463	pbxip1a	-8.44173
					569131	mettl7a	-8.44168
					563448	zgc:193690	-8.44163
					565274	si:ch211-137i24.10	-8.44117
					553650	fam58a	-8.44071
					445248	kptn	-8.44054
					100002302	mri1	-8.43946
					100007321	wu:fe05a04	-8.43913
					393589	rars2	-8.43621
					325430	katnbl1	-8.43423
					572518	oat	-8.43178
					566115	si:dkey-81e3.1	-8.43113
					450074	rab34a	-8.42731
					323723	dnmt3bb.3	-8.42546
					799202	si:ch211-150o23.3	-8.42466
					100007679	map2k5	-8.42045
					323856	tgm2b	-8.42045
					100003326	im:7160594	-8.41788
					393410	gpsm2	-8.41777
					393796	kif4	-8.41723
					504088	enpep	-8.4171
					567573	si:ch211-262i1.5	-8.41649
					560194	gsk3aa	-8.41574
					393856	pabpc1b	-8.41512
					282559	aldh3b1	-8.41405
					494092	csnk1g1	-8.41367
					558499	chka	-8.4134
					338246	bmper	-8.40875
					563392	nup62l	-8.40858
					557491	bbs7	-8.40721
					100332329	LOC100332329	-8.40591
					562434	ptbp2b	-8.4055
					555639	cd164	-8.40487
					447857	gtf2h1	-8.40437
					563603	si:ch211-148l7.4	-8.40308
					445314	zmat5	-8.40186
					447908	osbpl3a	-8.40034
					335032	rapgef6	-8.3983
					100151141	rnf111	-8.39765
					336271	si:dkey-89b17.4	-8.39497
					393655	akap17a	-8.39285
					569456	ints6	-8.39196
					567331	sparcl1	-8.39119
					568510	gtf3c4	-8.38998
					393316	zdhhc16b	-8.38518
					474325	dck	-8.38394
					568092	tmem17	-8.38299
					570905	cfhl1	-8.38271
					327597	agfg1a	-8.38055
					100001845	slx1b	-8.38044
					30038	sox19a	-8.38026
					793922	fam222a	-8.38024
					569781	zgc:193711	-8.378
					101884408	usf3	-8.3771
					492361	cab39l	-8.37617
					563181	map2k2a	-8.37211
					569404	pdlim4	-8.37179
					555586	ftsj2	-8.36936
					492786	brox	-8.36811
					450066	trmt44	-8.36783
					555899	si:ch211-160o17.2	-8.36326
					405837	zer1	-8.36255
					569538	ttc17	-8.3619
					406513	spred1	-8.35921
					566435	fam135a	-8.35733
					568385	si:dkeyp-38g8.5	-8.35716
					393444	pygmb	-8.35666
					565380	n4bp2l2	-8.35499
					798982	ptbp3	-8.35478
					565521	si:rp71-15i12.1	-8.3503
					563294	stoml1	-8.34964
					777611	zgc:153935	-8.34819
					562343	specc1	-8.34684
					445208	camk2d1	-8.3461
					100002366	gaa	-8.34518
					100004030	lsm11	-8.34264
					558690	si:dkey-14d8.1	-8.34248
					558981	clk2a	-8.34234
					100007636	si:dkey-21c19.3	-8.34081
					360150	cxxc1b	-8.33804
					606663	psph	-8.33797
					368672	atad1a	-8.33358
					100000884	LOC100000884	-8.33168
					566053	si:ch211-102c2.7	-8.33137
					327590	tk1	-8.33113
					678617	gatad1	-8.32967
					553365	gnptab	-8.32671
					436992	imp4	-8.32664
					108179053	fancb	-8.3264
					322412	cpb1	-8.32602
					406626	crtap	-8.32483
					556310	lancl2	-8.32391
					406756	tmem129	-8.32339
					567899	gtf2e1	-8.3217
					569030	si:dkey-197c15.6	-8.32133
					323607	tmx1	-8.32129
					334203	rnf34a	-8.32125
					100005214	ttc3	-8.32103
					751717	srrd	-8.31978
					556763	tmcc3	-8.31707
					566307	si:dkey-48p11.3	-8.31531
					678595	tchp	-8.3153
					563028	syngr2a	-8.31365
					553209	brwd3	-8.3118
					794038	brip1	-8.31137
					791204	tmem205	-8.31102
					450031	tmem189	-8.31044
					445487	fuca2	-8.30914
					100330629	ptprd	-8.30901
					571961	slc25a38b	-8.30756
					100101645	usp47	-8.30567
					431722	sntb1	-8.30535
					100002393	zgc:175066	-8.30408
					100320270	srbd1	-8.30336
					569806	nrbp1	-8.30208
					30644	mtmr2	-8.30171
					407635	ptpn3	-8.29964
					767808	trappc2	-8.29776
					337599	zgc:172121	-8.29281
					561837	si:dkey-157g16.6	-8.29198
					100333146	LOC100333146	-8.29019
					567424	smg8	-8.29015
					548347	fam8a1b	-8.28874
					436900	lrrc57	-8.28838
					767690	jmjd4	-8.28709
					563597	si:ch211-243j20.2	-8.28656
					327642	lrrc8aa	-8.28602
					445215	mastl	-8.28556
					394066	lin28a	-8.28556
					560815	riox1	-8.28553
					553539	nos1apa	-8.2852
					101886162	sprtn	-8.28497
					436920	egr3	-8.28496
					572347	klhl8	-8.28314
					100537002	arhgap19	-8.28112
					492342	mllt10	-8.27995
					569865	si:dkey-57a22.11	-8.27951
					541542	fam219b	-8.27936
					114412	lmo4a	-8.27875
					447864	ass1	-8.27402
					110438398	LOC110438398	-8.27257
					561489	kifap3b	-8.27097
					100332265	ap1ar	-8.26964
					445174	mzt2b	-8.26823
					797346	spint1b	-8.26785
					323721	rbm14a	-8.26545
					100037324	klhdc2	-8.26138
					323182	pkn3	-8.26132
					368631	pms1	-8.25968
					108178999	LOC108178999	-8.25799
					394182	plekha3	-8.25796
					100526688	ptprda	-8.25764
					558558	bmt2	-8.25761
					436953	prkrirb	-8.2543
					322115	hiat1a	-8.25329
					572540	blm	-8.24687
					559561	scml2	-8.24568
					555584	prr5a	-8.24244
					571876	pomgnt1	-8.2421
					768289	krt94	-8.24169
					560747	ankrd28b	-8.24145
					541353	napga	-8.23991
					140621	casp3a	-8.23836
					564967	zbtb17	-8.23832
					560882	si:ch211-165g14.1	-8.23796
					386705	ptk2aa	-8.23779
					567111	crebbpb	-8.22933
					541501	ttc14	-8.22882
					563573	lgals8a	-8.22858
					334205	fam3c	-8.22704
					565785	l3hypdh	-8.22509
					555703	map3k5	-8.22032
					449836	fra10ac1	-8.22005
					30579	ldb1a	-8.21729
					447920	aldh3a2b	-8.21725
					327056	rnf145b	-8.21405
					100330315	adnpb	-8.21398
					798408	taok3a	-8.21388
					100884139	stc2b	-8.21376
					565964	sdr42e1	-8.21265
					399645	insig2	-8.21082
					557813	zgc:194930	-8.20748
					550335	zgc:110224	-8.20727
					541409	zgc:101744	-8.2065
					799556	rell1	-8.20606
					568634	pglyrp2	-8.20475
					368348	cmtm6	-8.20464
					100320511	si:dkey-187a12.4	-8.20451
					100535454	LOC100535454	-8.20386
					252851	mycn	-8.2029
					553231	ccdc88c	-8.20276
					325938	plxna4	-8.20205
					393612	flot2b	-8.20141
					566236	tefm	-8.19493
					550516	creb1b	-8.19436
					325586	cyth1b	-8.19323
					100005183	map4k3b	-8.18649
					100002738	hhipl1	-8.18612
					449660	rras	-8.18555
					436934	rad17	-8.18399
					100005261	jam2a	-8.17894
					560634	miip	-8.17849
					566920	akap10	-8.17641
					554090	metap1d	-8.17609
					569277	kdm6a	-8.1757
					393912	b4galt6	-8.17467
					799087	oip5	-8.17116
					336007	rcbtb1	-8.17037
					565897	rsad1	-8.16936
					563780	LOC563780	-8.16818
					573719	nfyal	-8.16576
					556499	atp7b	-8.16539
					560935	wdyhv1	-8.16502
					550342	arfip2b	-8.1633
					393171	tpst1l	-8.16195
					558513	si:dkeyp-11e3.1	-8.16193
					100333825	im:7140347	-8.16039
					393263	ddrgk1	-8.15839
					541402	asrgl1	-8.15736
					570716	slc4a2b	-8.15736
					103911379	si:ch73-211e3.1	-8.15701
					100002225	map2k2b	-8.15514
					497082	xkr8.3	-8.14947
					393586	hsc70	-8.14899
					100150220	si:ch73-42k18.1	-8.14738
					792506	zgc:172315	-8.14726
					556980	sdccag8	-8.14679
					80965	hdgfrp2	-8.14421
					394034	waslb	-8.14347
					100002680	msi2a	-8.14043
					394177	phc2b	-8.14014
					568951	map2k4b	-8.13921
					555852	si:dkey-7n6.2	-8.13651
					100003014	zgc:153292	-8.13596
					562808	map1sa	-8.13205
					553582	tusc3	-8.12959
					556657	tsnax	-8.12957
					30681	mapk12a	-8.12886
					100126136	znf1124	-8.12795
					553495	zgc:162472	-8.12754
					100003036	rabl6b	-8.12652
					559491	tmem160	-8.12499
					100007472	cep83	-8.1246
					567045	kif16bb	-8.12225
					641417	zgc:123335	-8.12115
					557730	tulp4a	-8.12085
					792701	zgc:174928	-8.12082
					553396	mcm10	-8.1195
					565795	nab1a	-8.11918
					797342	helb	-8.11534
					100005490	zrsr2	-8.11438
					562522	nsl1	-8.11036
					560418	si:dkey-27c15.3	-8.10864
					565314	cdan1	-8.10777
					100038773	rfx1a	-8.10702
					100147851	znf385a	-8.106
					393269	bbs5	-8.10431
					565484	mllt1a	-8.10404
					100147913	bard1	-8.10242
					327574	klhl18	-8.10105
					81582	cldnc	-8.10007
					378722	rdh10b	-8.0975
					791890	rnaset2	-8.09657
					100331680	zmp:0000001020	-8.09499
					100004439	zbtb34	-8.0943
					561889	gra	-8.0941
					569184	si:dkey-19b23.15	-8.0925
					436818	zgc:92789	-8.09114
					559922	si:rp71-1g18.1	-8.09038
					323621	med24	-8.089
					570025	zgc:174877	-8.08742
					777760	gas1b	-8.08726
					100332969	LOC100332969	-8.08648
					393185	trmt11	-8.0852
					503605	supt7l	-8.08419
					100136839	igf2bp2a	-8.08363
					561384	mepce	-8.08303
					407709	si:dkeyp-113d7.1	-8.08123
					751646	zgc:153151	-8.08104
					30725	chrna1	-8.08008
					797303	tada2a	-8.07899
					415224	tmed4	-8.07542
					564612	nemp2	-8.07335
					541488	tcp11l1	-8.07328
					324428	hmga2	-8.06828
					563215	vps41	-8.06786
					793765	prlh2	-8.06721
					558357	tmem169a	-8.06703
					100329711	fig4b	-8.06579
					101883427	si:ch73-236j9.2	-8.06574
					503702	prnprs3	-8.06327
					559677	nelfa	-8.06236
					100004913	phyhiplb	-8.06231
					562849	coro1cb	-8.06012
					100149273	mapk9	-8.05762
					556190	pfkfb4a	-8.05702
					557254	nob1	-8.05687
					550341	dnajc28	-8.05192
					100332318	gramd1bb	-8.05128
					100148748	cables2a	-8.04922
					556288	fbxo28	-8.04523
					751677	batf3	-8.04503
					335817	pkma	-8.04437
					550401	hcfc2	-8.0428
					541435	acss1	-8.04195
					393997	lipca	-8.04029
					30457	acvr2b	-8.03933
					415255	wipf2b	-8.03502
					326908	hmg20a	-8.03317
					553511	tmeff1b	-8.03233
					393493	gstt2	-8.03041
					322339	cs	-8.0284
					494180	atg5	-8.0284
					352914	sepn1	-8.02749
					568060	pkp2	-8.02583
					555753	znf1005	-8.02177
					555271	tmlhe	-8.02068
					402915	sult1st4	-8.01985
					327369	si:ch73-389k6.1	-8.01939
					100002536	si:dkey-190g6.2	-8.01875
					327124	lrwd1	-8.01774
					100005189	mybl2a	-8.01619
					566190	si:dkeyp-68b7.7	-8.01526
					405799	dact1	-8.01524
					100034522	mthfd1l	-8.01518
					100149074	LOC100149074	-8.01457
					559149	nudt14	-8.01451
					405801	rbm24a	-8.01279
					566398	adpgk2	-8.01229
					58099	arntl2	-8.01113
					553725	alg3	-8.01018
					560788	parp1	-8.0086
					550523	stoml3b	-8.0078
					553237	zranb3	-8.00656
					266749	pak2a	-8.0053
					791203	spam1	-8.0045
					568653	btk	-8.00223
					678636	mettl27	-8.00127
					556043	aftpha	-8.00018
					323163	fbxl6	-7.99639
					564114	si:dkey-58f10.7	-7.99543
					321099	gsna	-7.99529
					368230	sgce	-7.99401
					30712	snap25a	-7.99203
					393439	tmem110	-7.99042
					564336	st6galnac1.1	-7.99042
					338306	impdh1b	-7.99004
					562677	si:ch211-188c16.1	-7.98901
					560257	dcaf5	-7.98695
					494107	zdhhc13	-7.98633
					562244	arhgap23b	-7.98592
					503530	mtrf1	-7.98385
					100038796	si:dkey-286j15.3	-7.9833
					556483	nmt2	-7.9829
					393581	tbl1xr1b	-7.98181
					556484	ighmbp2	-7.98098
					321696	scnm1	-7.98093
					570455	cyp7b1	-7.97943
					100331902	mocos	-7.97934
					566685	arrdc3a	-7.97726
					571445	tmem259	-7.97659
					100002842	cfap61	-7.97525
					81591	cldn15la	-7.97412
					561471	pigl	-7.97394
					558007	gltpa	-7.97294
					555286	tox3	-7.97115
					393373	zgc:63882	-7.97085
					692275	usp22	-7.97006
					492783	dhrs13a.3	-7.96648
					100536710	tmem220	-7.96466
					449654	sdhaf3	-7.96453
					100329563	nxph4	-7.96225
					678519	mettl25	-7.96074
					393264	uap1l1	-7.95858
					335897	sap130b	-7.95149
					569741	creld1	-7.94826
					767760	slc17a5	-7.94812
					386901	mettl17	-7.946
					100534928	slc35d2	-7.94262
					541316	lrrc1	-7.94025
					406841	tmem184a	-7.93892
					394017	zdhhc16a	-7.93759
					565621	clp1	-7.93589
					550539	slc18b1	-7.93421
					100332407	si:ch73-173p19.1	-7.93395
					751737	ctdspla	-7.9292
					492758	fgf13a	-7.92814
					561344	tmem123	-7.92421
					393166	tmem110l	-7.92397
					494091	adoa	-7.92111
					553052	zgc:153845	-7.92089
					393104	saal1	-7.91795
					100001628	glb1l	-7.91427
					553317	si:ch211-173p18.3	-7.91379
					445186	klhl15	-7.91295
					563632	wasf3b	-7.91287
					568159	ago3b	-7.91213
					406558	cant1a	-7.91192
					393295	zgc:56409	-7.9106
					568775	zgc:172143	-7.91043
					100002736	si:dkey-54n8.2	-7.9089
					386721	fam60al	-7.908
					553460	snap29	-7.90729
					792998	pex6	-7.89941
					796455	col4a3bpa	-7.89701
					436731	dgat1b	-7.89373
					568146	stox1	-7.89269
					554722	rorab	-7.89223
					568509	syngr2b	-7.89182
					321842	rgmd	-7.88998
					437017	abhd17b	-7.88924
					559072	gba	-7.88883
					566753	dbf4b	-7.88859
					100537419	plekha1b	-7.88853
					558832	soul4	-7.88594
					110437782	LOC110437782	-7.88592
					57987	adgrl2a	-7.88484
					794494	ppp1r16a	-7.88481
					553533	btbd6b	-7.88439
					406412	tmbim4	-7.88336
					100034579	si:ch211-194e15.5	-7.88335
					393276	rnf181	-7.8815
					445255	ralba	-7.87989
					65231	mdkb	-7.87896
					100004990	aftphb	-7.8782
					323361	tomm34	-7.87745
					101886546	LOC101886546	-7.87736
					394161	cds2	-7.877
					449664	arfip2a	-7.87634
					337498	pepd	-7.87429
					100330539	znf318	-7.87321
					100329298	tmem42a	-7.86995
					560402	hmces	-7.86975
					436964	gpr137	-7.86739
					553993	zgc:112977	-7.86699
					436986	mfsd5	-7.86626
					373099	guca1c	-7.86534
					556178	ncalda	-7.86428
					393644	slc39a10	-7.86409
					559124	ppap2d	-7.86379
					541510	accs	-7.86352
					100007612	si:dkey-127k13.1	-7.86054
					100331646	si:dkey-118j18.2	-7.85951
					402916	mtx3	-7.85746
					664763	zgc:122991	-7.8555
					100149436	si:ch211-189a15.5	-7.85431
					100007164	cbln14	-7.85292
					394139	hpcal1	-7.85232
					568935	git1	-7.8499
					100330841	sbno2a	-7.84843
					735248	kctd7	-7.84649
					492810	mfsd2aa	-7.84601
					560761	grk4	-7.84358
					564794	wdr26b	-7.84344
					436941	zgc:91944	-7.84176
					327216	ofd1	-7.84135
					323702	pou2f1b	-7.83765
					562530	si:ch73-103b11.2	-7.83572
					550281	icmt	-7.83506
					445222	rcan1a	-7.83487
					503752	ptrh1	-7.83382
					561820	ptar1	-7.83236
					100334492	entpd5b	-7.83228
					394083	slc33a1	-7.83143
					80955	siah1	-7.8308
					407688	sft2d3	-7.82945
					641571	inpp5l	-7.82838
					570542	stambpl1	-7.82817
					553488	cep72	-7.82808
					768129	zgc:153119	-7.82415
					568603	fam13b	-7.82098
					393663	ranbp3b	-7.81895
					402830	ehmt1b	-7.81804
					436843	zgc:92749	-7.81761
					550336	zgc:110222	-7.81599
					100009637	wasla	-7.81429
					103908668	LOC103908668	-7.80933
					794652	rcbtb2	-7.80855
					449650	borcs5	-7.80819
					553206	ankrd52a	-7.80795
					30596	hbbe3	-7.80512
					553423	sumf1	-7.80292
					323538	coro2a	-7.80236
					555630	si:dkeyp-33b5.4	-7.79809
					791135	greb1	-7.79668
					553697	ubald1b	-7.79167
					568524	rbm45	-7.78907
					567247	mier3b	-7.78874
					317747	rock2a	-7.78816
					561333	abhd13	-7.78746
					393209	kif18a	-7.78676
					445307	dexi	-7.78619
					558923	palb2	-7.78615
					368249	prickle1a	-7.78497
					403008	phc1	-7.78387
					100000685	slc22a5	-7.78113
					570598	cspp1b	-7.77792
					100034602	si:ch211-182e10.4	-7.77743
					541361	ccdc174	-7.7767
					566269	zbtb10	-7.77354
					553802	aamdc	-7.77325
					793504	wu:fd46c06	-7.77237
					321449	ctgfa	-7.77224
					569773	zbtb16b	-7.77018
					100093702	si:dkey-121a9.3	-7.76916
					570573	tpra1	-7.7684
					100006778	il6st	-7.76776
					492771	snf8	-7.76749
					768288	cyp2x9	-7.76702
					442923	oxct1a	-7.75561
					556150	dennd1a	-7.75182
					556473	zgc:162339	-7.74517
					100003745	sgpp1	-7.74384
					30689	epha2a	-7.74116
					492480	rnf24	-7.74043
					100006201	letm2	-7.73823
					563953	gna11a	-7.7379
					504054	edc3	-7.73784
					555521	prkcq	-7.73747
					100534898	mtbp	-7.7355
					431756	rabepk	-7.72197
					560497	si:dkey-202e22.2	-7.71562
					110438156	LOC110438156	-7.71507
					100149633	mkrn2os.1	-7.71401
					793164	si:ch211-198p11.6	-7.71398
					541321	nmrk1	-7.71394
					445177	dnajb1a	-7.71165
					569055	cnot4a	-7.71092
					550551	cbx7a	-7.7106
					558083	si:dkey-34e4.1	-7.70993
					556416	proser1	-7.70783
[truncated: 579 more rows]

## Sheet: f+g (72h vs 96h)
Up-regulated					Down-regulated
GeneID	Symbol	log2FoldChange			GeneID	Symbol	log2FoldChange
100038797	rhcga	26.9766			100535672	prss59.2	-29.4143
791453	mhc1zba	26.837			322451	ctrb1	-28.1823
100009656	pcsk7	26.7033			322453	prss59.1	-27.3359
447866	arrdc3b	26.4136			321544	prpf19	-27.2287
541429	aoc2	26.2492			323706	rtn1a	-26.9011
503589	gna12a	26.1908			394023	pdia2	-26.855
563867	pcolcea	26.1407			334058	wtap	-26.8359
556678	kdm6ba	26.049			100148022	apoda.2	-26.708
100004954	ponzr3	25.758			556956	pi4kaa	-26.6953
100003209	ifitm1	25.7524			393390	fam172a	-26.6919
561171	cbln8	25.7487			564520	kansl1a	-26.6835
794040	colec10	25.7364			335642	rogdi	-26.6702
100333821	tnfrsf11a	25.6389			564985	mief1	-26.6645
407706	st6galnac	25.6174			334490	hnrnpub	-26.6388
359831	fgf24	25.5966			569234	fam193b	-26.5924
325758	si:ch211-105c13.3	25.3923			192305	adssl	-26.581
100537515	si:cabz01007794.1	25.3767			30429	mylpfa	-26.5471
553270	pde5ab	25.3567			394064	exosc10	-26.5301
572528	arid6	25.3458			559941	arhgef28	-26.5177
324565	zfyve26	25.2673			101884647	LOC101884647	-26.4739
100332332	zdhhc12a	25.21			564764	zgc:175264	-26.4353
100535067	LOC100535067	25.2			550278	jmjd7	-26.3116
402894	smim14	25.1828			30453	kifc1	-26.2368
394101	rapgef1b	25.1721			567182	snx6	-26.214
334526	musk	25.1253			321247	ftsj3	-26.2036
445125	pltp	25.0834			795095	hmgb1b	-26.1437
504167	gpr22a	25.0581			327272	slc9a3r1a	-26.1372
100332594	tgfbr3	25.0344			100320914	slf2	-26.137
101883927	ccser2b	25.0308			30398	pou3f1	-26.1336
100537398	otud1	25.0269			406806	cand1	-26.0976
100038777	zgc:163022	25.0219			431764	cpa4	-26.0974
678516	tnfaip6	25.0186			30707	cse1l	-26.0937
555791	zgc:162952	25.0178			559260	si:ch211-133n4.4	-26.0719
564664	fam117aa	24.9879			386640	cep97	-26.0381
436899	zgc:92242	24.9555			558570	cenpi	-26.0009
503594	il4r.1	24.9107			393283	chd1l	-25.9811
559789	tmem268	24.8656			406826	emc3	-25.9761
445184	lpar2a	24.8566			406860	ipo9	-25.9475
30585	dlx3b	24.8557			798574	asip1	-25.9295
100331287	LOC100331287	24.8363			394241	fancd2	-25.9223
559917	msh4	24.8063			368369	pald1a	-25.9179
101882925	pard3aa	24.7712			798974	nadsyn1_1	-25.9074
557777	ebf1b	24.7621			407677	lrrfip1a	-25.9032
561160	abcc9	24.7272			406207	mtp	-25.8729
447840	pip5k1bb	24.7214			565579	tspan3a	-25.8571
560267	gabbr2	24.7181			394099	arrb2b	-25.8547
565190	si:ch211-253h3.1	24.7035			403023	matn1	-25.8457
100334869	LOC100334869	24.7023			321461	cd63	-25.8396
359837	wnt2ba	24.6879			100000808	zbed4	-25.8376
100001692	nr0b1	24.6866			58143	mylz3	-25.8259
100332904	si:ch211-286o17.1	24.6517			415215	fgfr1op	-25.8176
559564	eif2ak3	24.6461			564058	setd4	-25.8053
393567	fbxo45	24.6373			101883329	si:dkey-206p8.1	-25.8044
103909113	wdr59	24.6182			323197	racgap1	-25.7996
101884295	LOC101884295	24.5938			573998	dusp12	-25.7765
566473	emilin1a	24.5919			799954	ddah2	-25.7678
553238	esyt3	24.5904			796589	dda1	-25.7508
793907	igfbp1b	24.5788			563411	mms22l	-25.7337
334316	brf1b	24.56			100329562	fep15	-25.731
393443	xpa	24.5513			561089	si:ch211-240l19.5	-25.7254
565588	ctsf	24.543			100000219	si: dkey-225f5.4	-25.7207
30728	pbx4	24.539			393951	prpf8	-25.7056
58039	dazl	24.5267			394184	sh3bgrl	-25.6998
751674	zgc:153157	24.5216			563182	olfm3a	-25.6903
100034622	znf1174	24.5216			573336	nae1	-25.6899
571586	jmjd1ca	24.5072			561420	si:zfos-452g4.1	-25.689
799279	LOC799279	24.4965			557652	si:dkeyp-27c8.2	-25.6794
114441	ncam2	24.4753			550323	stk16	-25.6752
570868	itga1	24.4566			406839	mus81	-25.6677
359830	fgf10a	24.4527			568424	rangap1b	-25.6555
562793	limd1a	24.4481			445138	desi2	-25.6265
335722	dfna5b	24.4442			323105	stx5al	-25.6224
445232	gna15.1	24.4416			798421	ttyh3b	-25.5994
556106	LOC556106	24.4367			336335	si:ch211-51e12.7	-25.5779
100334512	proser2	24.4273			101884467	LOC101884467	-25.5739
793942	rit1	24.4267			393886	mad1l1	-25.5691
100536229	mhc1zka	24.425			322059	pola2	-25.5634
100003889	zeb2a	24.4159			321283	tacc3	-25.5429
100005564	vsig10	24.4158			393749	tfdp1b	-25.54
558667	abch1	24.4124			550548	stmn1b	-25.5394
692255	dachc	24.4093			30627	kif23	-25.532
101886323	plekhg3	24.3984			393647	dus3l	-25.5205
553749	zgc:113279	24.3874			561549	emc7	-25.5205
100537878	ldlrad2	24.3818			406778	exo1	-25.5152
30648	psme1	24.3799			450053	angptl7	-25.5094
553515	si:ch211-95j8.2	24.3683			100002756	sorbs1	-25.5017
259303	caspb	24.3442			795946	zgc:163143	-25.492
110439001	LOC110439001	24.309			436936	kdm8	-25.4898
566697	p3h2	24.3024			327495	acin1b	-25.485
560211	map3k3	24.2746			553469	ca15a	-25.4822
100141367	cers3b	24.2632			568584	LOC568584	-25.4773
110439435	LOC110439435	24.2364			393469	gmppab	-25.4752
403118	zgc:123068	24.2293			447906	kifap3a	-25.4733
100536595	LOC100536595	24.2153			445162	dimt1l	-25.4522
101887155	pnpla2	24.2014			393949	unga	-25.4468
541404	cdc42ep2	24.1943			751680	glg1b	-25.4405
798858	brwd1	24.1888			317740	pola1	-25.4356
565594	LOC565594	24.1854			394246	pafah1b1a	-25.4227
503758	slc25a32b	24.18			406797	snx5	-25.4128
100334568	pde5aa	24.1739			447855	cratb	-25.411
550405	lhx9	24.1702			393774	pole3	-25.3991
562774	p4ha1a	24.1574			393636	tiprl	-25.3909
436983	ccdc149b	24.1564			368316	ccnb2	-25.383
767640	ppm1lb	24.1174			406291	katnb1	-25.3738
550612	zgc:113229	24.0913			393431	zgc:63587	-25.3704
30154	gli2a	24.0891			573360	xpnpep3	-25.363
550248	zgc:110716	24.0891			100000332	si:ch73-335l21.4	-25.3628
100003354	brpf3b	24.0883			445079	gpalpp1	-25.3627
100537991	prodhb	24.0816			100884140	dsg2l	-25.3623
494151	efna1b	24.0647			793800	ccdc97	-25.362
100004401	si:ch211-132g1.3	24.0577			492495	slu7	-25.3608
566078	man1a1	24.0327			406753	derl1	-25.3369
563306	rbpjb	24.0245			394065	ppm1da	-25.3061
562682	si:dkey-251i10.2	23.9903			393917	ddx39b	-25.3006
449801	zgc:103601	23.9796			324681	rhogc	-25.2893
568893	fam46bb	23.9763			100334475	cog1	-25.2828
559959	ids	23.9483			30464	rxrga	-25.2824
100148368	mmrn2a	23.9455			406690	nsun5	-25.2672
100333939	LOC100333939	23.9302			563160	zdbf2	-25.2614
100002920	si:dkey-27p18.3	23.9276			321750	ssbp4	-25.2608
100536963	kcnip4	23.9201			100004014	thoc6	-25.2553
553427	pou2f3	23.9008			406852	nup133	-25.2547
117603	klf3	23.8849			405893	pdzd11	-25.2525
563556	itgb5	23.8682			445113	lysmd2	-25.2473
641478	mmd	23.8662			569577	si:ch211-262h13.3	-25.2412
108181160	LOC108181160	23.8635			503960	fam189a2	-25.2401
393650	irf7	23.8384			352933	sps2	-25.2397
324849	lmo4b	23.8333			100002825	zmp:0000000662	-25.2383
100330730	spata22	23.8326			394165	nelfcd	-25.2359
568573	mical1	23.8124			568360	spdl1	-25.2339
792041	tbxas1	23.8048			436653	clptm1l	-25.2339
566998	pde4d	23.7945			327606	ythdf1	-25.2314
557562	si:ch73-299h12.9	23.7891			246224	ahr1a	-25.227
100148916	usp46	23.7666			393574	cep63	-25.2203
555375	nkx3-1	23.7649			415210	efcab7	-25.2171
550591	zgc:113208	23.7423			393639	ilvbl	-25.216
558420	peli1b	23.7416			553284	mrpl1	-25.2109
100003999	eevs	23.7385			556379	csnk2a2b	-25.2091
767706	trim23	23.7322			564271	chfr	-25.2048
559813	arhgap6	23.7225			406720	golga5	-25.2011
562171	nr3c2	23.702			570908	zgc:194209	-25.1906
100006084	si:ch73-138e16.8	23.6871			550339	wdr73	-25.1809
405860	igfbp7	23.6575			402948	cd151l	-25.1775
550254	arhgap17a	23.647			259191	fmr1	-25.1619
794398	zgc:65997	23.6451			30450	cdc27	-25.1617
550555	slc35e4	23.6435			406353	cdc20	-25.1596
368429	si:rp71-46j2.7	23.6361			324316	dazap2	-25.158
108181204	ephb3	23.6282			562399	enpp1	-25.1567
494047	slc35c1	23.6188			393638	timm50	-25.153
559574	atp2c1	23.6151			568585	trip4	-25.1485
100332617	nbeal1	23.609			100332758	cul9	-25.1413
100005937	prrg2	23.6064			561017	grid2ipa	-25.1315
100332314	sar1aa	23.6048			566673	frem2b	-25.1234
100007702	rspo3	23.6039			559710	tapt1b	-25.119
386940	traf3ip2b	23.6007			550417	dusp11	-25.1074
554091	dnajb9b	23.5988			445284	rad23aa	-25.0978
30366	fzd10	23.596			403032	tes	-25.0948
406471	tnfrsf1a	23.5827			553389	haus1	-25.091
569699	wu:fi75a02	23.5749			393352	snx15	-25.0874
30267	sema3ab	23.5657			406364	elmo1	-25.0856
394005	prkg1a	23.5612			570332	zgc:114130	-25.0738
566942	si:ch211-171h4.3	23.559			554119	mlx	-25.0695
563577	ppp1r13ba	23.5581			321686	kiaa0907	-25.0687
563752	myo16	23.5537			334183	bmp15	-25.0667
560319	raph1b	23.5298			553393	si:dkeyp-118h3.6	-25.0619
562912	ltbp3	23.5217			436608	mapkapk5	-25.0544
493613	gna11b	23.5189			641570	impad1	-25.0402
378478	egfra	23.5109			494049	zgc:101853	-25.0338
795096	ifit16	23.5085			394088	homer3b	-25.0313
402815	nr1d2a	23.5017			192316	terfa	-25.0282
100149582	si:ch211-71m22.1	23.5014			393218	polm	-25.0254
100535385	LOC100535385	23.493			561832	lpgat1	-25.02
569407	cln5	23.4892			58119	adar	-25.0151
334217	elovl7a	23.4892			373087	znfl2a	-25.0084
100302390	si:ch211-110e21.3	23.4857			335715	mdh1ab	-25.0035
100148657	si:ch211-71n6.4	23.4732			322854	anapc5	-25.0033
393492	lbh	23.4684			557676	si:dkey-14d8.7	-24.9946
394203	sox7	23.4533			777639	gfod2	-24.9911
393326	st3gal3a	23.4533			560605	tmtc4	-24.9795
436621	aqp10a	23.4393			503751	lyplal1	-24.9769
791704	zgc:153759	23.4374			100007322	ptpn23a	-24.9708
30619	fli1a	23.4261			100126812	pnpla8	-24.9699
555815	c1qtnf5	23.4115			436906	cryzl1	-24.9656
100136853	pigw	23.3998			445385	rfc5	-24.9587
563674	il4r.2	23.3741			561158	e4f1	-24.9563
100536353	ganc	23.3266			797445	cux1a	-24.9431
100334248	eps8l3a	23.316			566285	dclre1c	-24.9349
30396	ef1	23.3153			541432	hsbp1a	-24.9345
100002043	LOC100002043	23.2821			393243	znhit3	-24.9344
100537822	rnf5	23.2772			564149	pias2	-24.9329
566671	orai1a	23.2772			100005496	si:ch211-1i11.3	-24.9329
402969	tmem88a	23.2761			327167	mynn	-24.9275
550407	barhl1a	23.2708			793165	tia1	-24.9192
30531	msx2b	23.2701			448925	gpatch1	-24.918
103910897	LOC103910897	23.2676			777712	zgc:152816	-24.9109
562826	slc12a4	23.2623			553372	zcchc8	-24.9105
103909385	LOC103909385	23.2331			101884964	si:ch1073-145m9.1	-24.9104
565184	b4galnt4a	23.219			448859	atg4b	-24.904
100151036	ipmka	23.2116			445200	tmem223	-24.9029
323260	gas8	23.1979			393631	ccdc43	-24.9014
100534965	fam126b	23.1971			100001623	si:dkey-10p5.7	-24.8998
100331333	itga4	23.1908			767698	zgc:153039	-24.898
431748	dbnla	23.1669			553781	zmynd11	-24.8965
568275	tmem234	23.1486			393180	fxr2	-24.8886
100101646	zgc:165423	23.1465			566553	recql5	-24.8879
561375	si:dkey-30c15.17	23.1465			30081	ptpn1	-24.8829
100150820	fam216a	23.1441			436685	zfyve19	-24.882
101885211	lrrc75ba	23.1434			406382	zpr1	-24.8817
387290	smox	23.1294			405875	zgc:85932	-24.8798
492794	arhgap28	23.1067			403035	tbpl1	-24.8793
559896	cd99	23.0949			100534909	LOC100534909	-24.8774
566886	epas1a	23.0834			569375	eml2	-24.8767
101884357	LOC101884357	23.0526			503597	zgc:110821	-24.8707
100150414	si:dkey-85p17.3	23.0526			393881	vps26a	-24.8675
100333282	esco1	23.0278			101885512	LOC101885512	-24.8658
767634	mark3b	23.0228			555906	ppargc1b	-24.8562
58043	hoxc9a	23.0204			560141	zc3hc1	-24.8539
613141	itih3b	23.0137			192338	mcm2	-24.8511
568996	zfpm2a	23.0029			406386	rabggtb	-24.8428
570695	mboat2a	23.001			394031	mxd3	-24.8399
797252	emid1	22.9926			561817	zdhhc4	-24.8302
553438	si:dkey-86l18.8	22.9842			110439324	LOC110439324	-24.8209
108004542	rbp7a	22.9776			100141364	zgc:172180	-24.8117
58022	casp8	22.9718			436784	rabif	-24.7984
246090	cygb1	22.9696			324005	dnajb12a	-24.7965
103910098	LOC103910098	22.9467			406332	crsp7	-24.7943
336567	ftr67	22.9438			571540	appl1	-24.7934
101884438	LOC101884438	22.9311			393970	acy1	-24.786
556578	ampd3a	22.9246			445224	mphosph6	-24.7855
541442	kctd9a	22.9118			321928	phgdh	-24.7833
553807	gtpbp3	22.8881			406347	slc35e1	-24.7833
555274	gpr157	22.8872			436787	dusp22a	-24.7718
387303	gbgt1l4	22.8798			558373	extl2	-24.7715
100330371	sorcs2	22.8779			767802	tfb1m	-24.7685
100141481	ccl39.3	22.8643			406661	nudt9	-24.7652
100004948	si:ch211-153b23.7	22.859			323700	srsf2b	-24.7611
566522	sh3yl1	22.8522			445031	ppp2r4	-24.757
393464	tmem68	22.848			100191016	zgc:174690	-24.7535
405832	rffl	22.8437			573655	rhof	-24.7492
110438291	LOC110438291	22.8393			406337	zgc:55943	-24.7479
567674	lats2	22.836			100537703	klhl29	-24.7475
100331300	LOC100331300	22.8237			393554	trip13	-24.7473
100216472	kiss2	22.8174			562801	rnmt	-24.7465
567018	atf7b	22.8123			492800	znf143a	-24.744
568223	ehf	22.8077			568779	zbtb20	-24.7311
445151	entpd1	22.796			386981	si:dkey-21c1.6	-24.721
555531	si:ch211-152p11.4	22.7937			554088	styx	-24.7197
560923	arhgef9b	22.7913			114462	gng3	-24.7172
110440078	LOC110440078	22.7895			407612	tmem106a	-24.7156
568891	si:ch211-79k12.1	22.7793			415151	rac2	-24.7131
100535504	si:cabz01071907.1	22.7768			436706	dnajc9	-24.7131
407680	si:zfos-1011f11.1	22.7742			563801	mtpap	-24.706
100538072	creb3l3b	22.7696			368275	ppm1g	-24.7009
561219	tax1bp1a	22.7649			386967	stam	-24.6993
569392	tmem98	22.7608			557186	aldh18a1	-24.6974
335538	man1a2	22.7608			793954	cadm2a	-24.6926
100005603	ssbp3a	22.7602			321614	wdr82	-24.6918
563670	si:dkey-21e5.1	22.7517			100034462	si:dkey-24l11.2	-24.6783
492760	b4galt4	22.7513			266961	hnf1a	-24.6758
100535819	LOC100535819	22.7513			573001	rbm4.1	-24.6758
562918	stum	22.7391			555382	ttf2	-24.6737
393724	rpe65a	22.7391			797512	fut8a	-24.6717
568416	wt1b	22.7292			114401	bcl2l1	-24.6699
436640	slc25a48	22.7151			394146	dusp4	-24.669
352937	dio2	22.691			447843	ctrl	-24.669
567333	ctso	22.6885			793335	im:7156467	-24.669
565342	adam19a	22.6745			30615	acvr1l	-24.6682
550242	nadka	22.6745			337675	slc25a12	-24.6654
558050	si:ch211-127i16.2	22.664			550491	frg1	-24.6644
334070	zgc:162958	22.654			393192	pdcd2l	-24.6642
336563	wu:fb13g09	22.6476			30424	nr2f2	-24.6632
570029	arrdc1b	22.6306			100334190	si:ch73-376l24.6	-24.6602
563725	plekhg6	22.6154			541538	zgc:110540	-24.6602
558610	fam169b	22.6044			393482	tm9sf4	-24.6583
562925	atp11a	22.59			321852	snw1	-24.6583
570533	samd10a	22.5894			100004718	rilpl2	-24.6563
100537809	LOC100537809	22.5886			386658	ndnl2	-24.6535
100073330	pts	22.5851			560927	c1r	-24.6528
393435	tmem57b	22.5809			403080	dnajc2	-24.6506
100536460	cidea	22.5798			100329459	slc25a29	-24.6489
445048	dnal1	22.574			436958	gpat3	-24.6442
30584	bmp7a	22.5684			100329887	crygm2d19	-24.6368
790945	oaz2b	22.5638			569837	si:ch211-161h7.4	-24.6307
337596	rhbg	22.5638			559775	lman1	-24.6215
103909948	LOC103909948	22.5538			559583	trmt1l	-24.6171
101884025	LOC101884025	22.5517			797431	zgc:86764	-24.6054
571582	LOC571582	22.5501			445035	thoc7	-24.5922
100534685	mast3a	22.5496			393139	actr10	-24.5917
100004411	LOC100004411	22.5441			449816	elovl1a	-24.5848
569836	erbb4b	22.5401			558055	drp2	-24.5798
561895	sema4c	22.5397			556362	alkbh8	-24.5703
101882237	LOC101882237	22.5385			393241	rnaseh2b	-24.5662
799960	dolk	22.5327			402869	mbip	-24.5643
797861	tagln3b	22.5228			560758	si:ch73-152o7.1	-24.5622
100003663	kazna	22.5227			406243	faf1	-24.5617
791197	zgc:158263	22.5168			406557	mcrs1	-24.5581
791159	galns	22.515			799147	si:ch211-240l19.6	-24.5571
797085	LOC797085	22.5104			560560	ywhag2	-24.5558
798095	si:ch211-191a16.2	22.4951			436932	rnaseh1	-24.5555
58129	fgfr3	22.4836			100126022	cenpo	-24.5538
561308	theg	22.4749			790919	g6pc3	-24.5534
492576	mylkb	22.4733			568795	anapc1	-24.5464
100037368	mfsd4b	22.4611			445240	fnbp1l	-24.5434
335616	agr2	22.4611			405782	ubl3b	-24.5418
567970	setd1ba	22.4485			541448	acrc	-24.5408
403309	rtn4rl2b	22.4278			100034477	ubap2l	-24.5343
553349	znf185	22.4115			553791	prep	-24.5264
794026	camk1b	22.3951			252845	mpp5a	-24.5233
792676	nmi	22.3826			559336	zgc:114200	-24.5233
100330359	tmem196b	22.3826			447800	serpinf1	-24.5233
100332847	LOC100332847	22.3781			323832	slc52a2	-24.5159
100000559	vkorc1	22.3769			563587	znf576.2	-24.5129
100005908	LOC100005908	22.3765			327491	rpa1	-24.5126
554167	tnfb	22.3718			449677	cpt1b	-24.5098
554861	actr2b	22.3596			327301	ppp1cab	-24.506
777653	crfb2	22.3545			336290	rnasekb	-24.5035
100885772	cmasb	22.3526			768156	tusc2a	-24.4998
561406	ptgir	22.3474			557906	spsb4a	-24.4972
563140	si:ch211-11n16.2	22.3397			449987	zgc:103759	-24.4944
100333587	si:dkey-238f9.1	22.3367			100034610	adat2	-24.4919
492467	gnal	22.3302			393141	mycb	-24.4898
569958	s100w	22.3259			100331020	chdh	-24.4834
100534737	ano5a	22.3206			790921	elp5	-24.4803
560190	esrp1	22.2939			556835	sp2	-24.4748
336333	gna13b	22.2629			327214	tmem33	-24.4739
558571	gramd4a	22.2629			322226	lztfl1	-24.4718
101885715	LOC101885715	22.2629			562425	wu:fa25f02	-24.4625
751724	kctd2	22.2623			790941	zgc:158257	-24.461
445119	traf3	22.2505			368424	snx9a	-24.46
100037316	ulk3	22.2478			795038	ubac1	-24.4591
568809	tmem82	22.2478			436892	nup37	-24.4577
101883524	si:ch73-109d9.3	22.2411			556456	pold1	-24.457
436767	rergla	22.2411			100004330	mvb12bb	-24.4563
791731	adgrd1	22.2225			334296	mtfr1l	-24.453
799177	hsbp1l1	22.219			107990273	si:dkey-114l24.2	-24.4494
404725	cx30.3	22.219			550263	polr2h	-24.4465
563208	ccl38a.5	22.218			492772	cpped1	-24.4444
100536922	LOC100536922	22.2138			570666	rpap1	-24.4414
101910198	akt1	22.2138			100002679	gigyf1	-24.4385
558951	tdg.2	22.2065			606683	sco2	-24.4318
449659	nln	22.2009			101884099	si:ch1073-90m23.1	-24.4318
436790	arl6ip5b	22.1994			767755	zgc:154061	-24.4191
751725	hspa12a	22.1973			565685	fance	-24.4167
101886595	b3galt4	22.1973			450007	fhl2b	-24.4157
100334300	phldb3	22.1863			567446	nusap1	-24.4136
555344	si:dkey-202e17.1	22.1679			550289	pcyox1	-24.4136
768299	zgc:153665	22.1579			321556	hnrnph1l	-24.4136
564304	cidec	22.1536			192295	ccna2	-24.3999
550565	gnpda1	22.1424			322121	abhd17aa	-24.397
449814	dennd6aa	22.141			100535941	LOC100535941	-24.3956
503773	vps9d1	22.1351			567790	LOC567790	-24.3916
796844	stard5	22.132			494477	tfr1a	-24.39
100334439	LOC100334439	22.1053			564072	tp53inp2	-24.3791
555795	si:ch211-260e23.9	22.1024			324201	dlat	-24.3785
110439355	LOC110439355	22.0835			550132	gtdc1	-24.3785
100320750	si:dkey-184n3.2	22.0796			100142646	zgc:174862	-24.3762
100148757	si:ch73-204p21.2	22.0682			567931	bub1ba	-24.3757
100034471	syt1b	22.0594			30227	ntn1a	-24.375
562170	ptpn9b	22.0533			557665	pvrl1b	-24.3736
321177	si:ch211-153b23.5	22.0474			324743	snupn	-24.3718
554168	myh11a	22.0454			321979	safb	-24.3638
792389	si:ch73-78o10.1	22.0389			494093	spice1	-24.3613
792828	pard6a	22.0187			798088	rnf40	-24.3601
100535463	timm23b	21.9821			323181	kat7b	-24.3548
492608	fmnl2b	21.9792			568505	gnl1	-24.3548
64270	epha4b	21.9792			554146	gins2	-24.3548
65234	cdk5	21.9789			561487	si:ch211-244o22.2	-24.354
393144	trim25	21.9494			569935	si:dkey-66i24.7	-24.354
692315	thap1	21.9452			568203	arv1	-24.3539
321621	gldc	21.9395			449542	chchd6a	-24.3484
100333206	LOC100333206	21.9347			565852	vps11	-24.3475
561095	baz2ba	21.934			567544	slc6a8	-24.344
796537	kdrl	21.927			445246	aurka	-24.3412
321250	zgc:66433	21.927			494063	zgc:103499	-24.3394
751766	st3gal1l2	21.9264			568142	map3k7cl	-24.3378
569946	trpm1b	21.8996			445386	ndc80	-24.3308
101883603	cdc42ep1a	21.896			445025	slc10a7	-24.3297
108179569	LOC108179569	21.8917			447921	zgc:103697	-24.3283
795256	si:dkey-78a14.5	21.8884			406495	rbm22	-24.3265
100190951	bcl2l11	21.8788			799891	mid2	-24.31
100005471	lzts2b	21.8648			402801	edem2	-24.3044
431741	cep41	21.8648			751752	ccdc51	-24.3016
555931	zgc:171686	21.8558			406417	arih2	-24.2933
565711	tacc1	21.8533			445411	ticrr	-24.2924
393875	sox4b	21.8458			337191	spty2d1	-24.2912
550608	apoa4a	21.8458			492469	arhgef39	-24.2911
103910107	LOC103910107	21.8443			100004133	ddb2	-24.2883
100005054	lacc1	21.8216			562557	smg9	-24.2811
564344	abca3b	21.817			570299	senp5	-24.2797
100535396	LOC100535396	21.7821			403029	pofut1	-24.2671
335654	camk1ga	21.7562			405802	plscr3b	-24.2639
103910035	LOC103910035	21.7562			791152	them4	-24.2622
550489	ccs	21.7474			563056	hcls1	-24.2594
566907	LOC566907	21.7427			100148922	si	-24.2571
402990	rlbp1b	21.7273			100004536	slc35a1	-24.2455
100141358	arid1aa	21.7181			368449	epb41l5	-24.2417
566350	gbf1	21.7117			570516	rgs12a	-24.2329
555623	cps1	21.7106			394172	tra2b	-24.2317
449707	mylk4b	21.7106			436727	gtpbp10	-24.2196
492515	ftr72	21.7021			394079	atxn3	-24.2038
792433	bglap	21.7021			553809	irak1bp1	-24.2025
84041	bco2l	21.6834			447907	lcmt1	-24.1954
565064	serpina10a	21.6804			570443	pigx	-24.1927
541408	prss60.2	21.6618			541481	thap3	-24.1793
100331575	alg10	21.6545			406855	akirin2	-24.1762
797793	si:dkey-82o10.4	21.627			553810	rmnd1	-24.1492
394086	hook2	21.6214			553652	gtse1	-24.1395
101884729	LOC101884729	21.6198			100334730	ganab	-24.1383
559240	gba2	21.6041			394132	arhgdig	-24.1383
100333685	cd302	21.6024			568162	kmt2cb	-24.1339
447896	fuom	21.5892			406648	ppt1	-24.1229
553551	ern1	21.5719			414931	ift52	-24.1223
100333160	nav2a	21.5707			378960	mgll	-24.1105
557043	mb21d1	21.5606			100002917	abcc6b.2	-24.1082
30163	tapbp.1	21.5594			550275	ptcd2	-24.0983
100009646	acap3b	21.5563			30603	sox11b	-24.086
558617	si:dkey-51e6.1	21.5422			260437	msh6	-24.085
569546	ehd4	21.526			100332549	znhit6	-24.0771
565892	cx34.5	21.5194			100001648	tmem199	-24.0759
100331906	phlpp1	21.508			791518	hmox1a	-24.0601
100004351	lcp2b	21.508			336879	sdf2	-24.0549
564571	megf10	21.505			445058	tipin	-24.0508
557149	si:ch211-244b2.1	21.5047			101883218	si:ch211-69l10.4	-24.036
793658	arl13a	21.4953			566852	pdzd3b	-24.0352
100149234	LOC100149234	21.4948			436812	ap3s2	-24.0305
436864	rnd3b	21.4622			565615	si:ch211-85n16.4	-24.0268
100148343	ralyl	21.4617			445090	caprin1a	-24.0268
563036	LOC563036	21.4561			561010	si:dkey-261h17.1	-24.0268
369189	zar1	21.4413			569805	mdc1	-24.0204
100038768	znf362b	21.4393			570775	ago1	-24.0204
406844	krt15	21.4193			553516	tdp2b	-24.0183
110439889	LOC110439889	21.4109			334971	calcoco1a	-24.0165
110438431	LOC110438431	21.4109			559897	isoc1	-24.0165
100003782	trim2a	21.4019			563413	ugt5c3	-24.011
556186	nt5dc2	21.4019			568328	naf1	-24.0068
767657	abhd12	21.4005			432373	ipo11	-24.0021
564195	cntnap3	21.4003			503533	slc50a1	-24.0006
333991	rbm38	21.3953			399646	fhl1a	-23.9884
103911950	LOC103911950	21.3851			321240	armc1l	-23.9873
565728	rabgap1l2	21.3834			436658	ift74	-23.9866
100005075	prkcea	21.3834			327226	casc5	-23.9817
81590	cldn1	21.3754			323746	dbr1	-23.9808
550581	sar1ab	21.3721			406735	hnrnpr	-23.9774
368684	scel	21.3647			445199	cks1b	-23.9753
445317	dnase1l4.1	21.3434			561802	r3hcc1l	-23.9747
101886665	LOC101886665	21.3386			566384	tmem59	-23.9738
568178	si:ch211-102c2.4	21.3355			83775	cry4	-23.9678
564555	mtss1lb	21.3265			791999	mettl6	-23.9655
100537391	si:cabz01080295.1	21.3217			100331208	spink4	-23.9646
100005854	zgc:194242	21.3207			406584	abraxas2b	-23.9624
100151255	itgav	21.3108			553378	tbcc	-23.9611
571911	fdft1	21.3108			558181	ctdspl2a	-23.9602
108179048	LOC108179048	21.2876			564342	mfsd8	-23.9581
100334173	tgm1	21.2675			563218	rmi2	-23.9567
562195	epha7	21.2675			564078	trmt5	-23.9558
100310830	gphb5	21.2539			334470	foxk1	-23.9519
564790	arsg	21.2493			405847	sapcd2	-23.9481
555285	myo1ea	21.2443			406705	fez1	-23.9456
560951	xylt1	21.2443			795251	sdccag3	-23.944
117508	klf2a	21.2443			550528	baiap2l1b	-23.944
554458	zgc:100868	21.2443			553724	zgc:112392	-23.9431
561831	wnt6b	21.2276			100151049	LOC100151049	-23.9431
497613	rybpb	21.2257			558198	si:ch211-141o9.10	-23.9421
100002243	si:ch211-229n2.7	21.2187			550607	itfg2	-23.9408
110438214	mlana	21.1858			333988	fbxl14a	-23.9408
492779	nansb	21.184			613246	mpi	-23.935
494449	ncstn	21.1831			100002129	slc1a5	-23.935
100329381	gpr180	21.1831			114429	znf703	-23.9301
568367	kifc3	21.1747			558079	si:ch211-195b15.8	-23.9301
100004850	aatka	21.1747			492503	si:dkey-42i9.4	-23.9292
436816	zgc:92791	21.1695			541485	parla	-23.9284
541416	arsa	21.161			436715	nubpl	-23.9204
393570	irf6	21.1578			564240	si:dkey-6i22.5	-23.9197
101884494	LOC101884494	21.1401			81881	crx	-23.9151
100148220	or109-11	21.1387			406727	nudt1	-23.9086
790918	zgc:158640	21.1359			406418	fubp1	-23.8912
393244	ankrd22	21.1237			790937	kaznb	-23.8912
447910	nudt4b	21.1149			436929	dgcr2	-23.8803
541521	casp8ap2	21.0984			393340	tmem134	-23.8782
503946	fhod1	21.0973			436775	n6amt1	-23.8782
492483	gpcpd1	21.0681			556730	si:ch1073-287p18.1	-23.8781
335651	rbp4l	21.0575			494176	rdh12l	-23.878
559420	tlcd2	21.0303			394078	cwc27	-23.8575
405788	runx2b	21.0289			558404	si:ch211-67e16.4	-23.8493
108179158	LOC108179158	21.0289			406569	rbfox2	-23.8473
436683	cryba1a	21.0279			798997	gtf2a2	-23.8458
30682	vegfaa	21.0247			568061	napepld	-23.8455
568741	eftud1	21.014			554147	spc24	-23.8455
565405	unkl	21.001			556208	akap1b	-23.8416
100148750	LOC100148750	20.9981			503745	wars2	-23.8412
569454	crfb1	20.9953			64616	atp1a1b	-23.838
100333987	man2a2	20.9857			568737	snx2	-23.8294
100333998	si:ch211-277e21.2	20.9847			567715	nol9	-23.8226
101884884	si:dkey-124l13.1	20.9768			447937	zgc:101851	-23.8172
503885	fut9d	20.9768			436994	tfip11	-23.8163
100329287	znf1136	20.9721			393184	clec16a	-23.8115
100150181	tmtc3	20.9625			567090	si:dkey-170l10.1	-23.8081
100007966	LOC100007966	20.9449			334983	wu:fa11c10	-23.8008
101883343	LOC101883343	20.9295			393217	unc50	-23.7862
100034470	tapbp.2	20.9033			100004228	slc27a2b	-23.7721
110438772	LOC110438772	20.8988			768149	samd1a	-23.7681
562883	cart1	20.8988			393131	arglu1b	-23.7568
751758	tagln	20.8765			394043	ephx1	-23.7486
541431	fam73b	20.8644			100332380	cers3a	-23.7416
566914	rab1aa	20.861			100037372	cnot2	-23.7398
445036	grifin	20.8474			445379	rbm12	-23.738
567429	si:ch1073-82l19.1	20.8463			559216	arhgef33	-23.7368
402812	pth2	20.8463			406492	tmem107	-23.7365
562531	adgrl1a	20.8372			449807	sumf2	-23.7362
110437702	LOC110437702	20.8159			100001989	fam149a_1	-23.7318
559835	alpk2	20.8159			541392	slc25a44b	-23.7178
101885783	LOC101885783	20.7919			566734	si:dkey-1h4.4	-23.7178
555222	sh3bp5a	20.7532			317741	coro1ca	-23.717
100003275	si:ch211-261a10.5	20.7478			393730	scg3	-23.7155
541377	pid1	20.519			558350	eme1	-23.7102
558300	LOC558300	20.4916			445191	med20	-23.71
751696	zgc:153284	20.3823			566067	gid8b	-23.7074
560806	grk5	20.09			373126	hif1an	-23.7067
110439347	LOC110439347	19.9471			325530	zswim7	-23.7027
110437890	LOC110437890	19.9161			445141	pbrm1l	-23.6962
570991	si:ch1073-340i21.3	19.8531			556256	camsap3	-23.6934
556216	fgd4a	19.8531			554171	rad52	-23.6874
791165	r3hdm4	19.3051			559435	slc23a1	-23.6861
553701	gda	15.3013			415239	pigk	-23.6816
567961	lye	14.0173			100536575	LOC100536575	-23.6816
83908	ucp1	13.8127			572007	cdca7b	-23.6703
393311	plekhf1	12.9517			101180910	trim8a	-23.659
100330415	si:dkey-96f10.1	12.9278			100037389	tbccd1	-23.6481
561669	si:zfos-2326c3.2	12.9036			791775	pdxka	-23.6377
568021	tp53inp1	12.8628			324587	fam234b	-23.6373
541345	zgc:110340	12.8602			327318	eapp	-23.6373
503707	upp1	12.7309			449786	polr3glb	-23.626
559783	si:ch211-207n23.2	12.6325			334784	rbm7	-23.618
798527	abcb5	12.5773			58120	nme6	-23.6125
368270	sult1st3	12.566			393235	ttc9c	-23.6064
447903	dhrs13a.2	12.5429			561184	nf2a	-23.6001
557850	trpv4	12.526			393260	nol12	-23.5993
560270	csrnp1a	12.4872			555610	mcm9	-23.5937
563087	si:ch211-129c21.1	12.4244			327528	usp42	-23.5595
334724	anxa1a	12.3867			324215	igf2b	-23.5578
556591	prkchb	12.3394			497419	zgc:165461	-23.5527
751765	pmaip1	12.3098			100329494	tubgcp6	-23.5483
140618	tfap2a	12.2716			562327	pcgf5a	-23.5322
406539	amy2a	12.202			100000527	si:ch211-246m6.4	-23.5322
108191751	LOC108191751	12.1932			100535646	si:ch211-213a13.1	-23.5309
449784	mgst1.1	12.1741			108182745	LOC108182745	-23.5275
798023	slc2a9l2	12.1446			751662	kti12	-23.5275
567406	ahsg2	12.0936			570360	ppp6r2b	-23.5157
327007	vamp8	12.0202			323071	tcerg1a	-23.5116
393836	stx11b.1	11.9973			447934	lin7c	-23.4936
386799	si:dkey-222n6.2	11.9803			30602	sox11a	-23.4904
407626	nr5a5	11.9332			557972	nt5c2b	-23.4818
492500	gsto2	11.8991			678521	nfixb	-23.4818
553296	hrc	11.8976			563904	cacna1g	-23.4818
103909796	LOC103909796	11.8559			100329721	cnnm3	-23.4792
557248	zmp:0000001114	11.7154			321485	taf9	-23.4625
569558	ahsg1	11.6997			559805	tor2a	-23.4562
337168	nbr1a	11.6858			792098	zgc:101562	-23.4562
572225	LOC572225	11.6197			556894	tfec	-23.4506
110437705	LOC110437705	11.5704			553395	xrcc2	-23.4433
403145	myd88	11.5663			327506	ckmt2a	-23.4385
100332947	ccl39.2	11.5492			399690	smtnl	-23.4376
100537750	foxq1a	11.4728			100331141	si:ch1073-228b5.2	-23.4276
494158	anxa1c	11.4489			393306	med18	-23.4248
767773	cyhr1	11.422			566408	si:ch73-6k16.1	-23.4248
393484	cyp2k18	11.4087			100126809	si:dkey-20i20.2	-23.4239
58092	smad3a	11.4023			335236	ndc1	-23.4146
566604	casp3b	11.3845			567944	fopnl	-23.4037
100329385	egln1a	11.3753			565512	btr04	-23.3941
100536813	si:ch1073-340i21.1	11.3465			393961	tcea2	-23.3912
114418	crybb1	11.3068			568844	si:ch211-79k12.2	-23.3899
100535921	fbrs	11.3044			556023	dnah2	-23.3794
548604	nr4a3	11.1823			100537264	LOC100537264	-23.3772
450067	ormdl3	11.1543			563580	slc29a1a	-23.3723
100174951	mt2	11.0917			567742	fbxo11b	-23.3694
503601	zgc:110788	11.0861			574000	tnnt2d	-23.3677
110437729	LOC110437729	11.0713			140819	ptprfa	-23.3643
100330772	ampd2a	10.991			550227	nfyba	-23.3599
100331729	tmem176l.4	10.9837			796439	fam234a	-23.3589
101886283	maml3	10.9158			406511	sort1a	-23.3515
767747	rbms3	10.9064			564010	acot13	-23.3497
569677	prdm1b	10.9042			541410	slc27a1a	-23.3348
567414	agpat9l	10.8721			555770	zc3h18	-23.3286
560578	tgfbr1a	10.8404			30567	pax6a	-23.324
114446	dlg1	10.8395			563203	pex11g	-23.3212
560421	cbln9	10.8142			561124	ssna1	-23.313
561592	si:ch211-157c3.4	10.8121			393744	dctpp1	-23.3099
334082	tdo2b	10.7842			565988	plekhg2	-23.3064
794425	LOC794425	10.7731			570890	si:dkey-11f4.16	-23.3019
407623	b3gnt7l	10.7348			100332760	mex3a	-23.2821
386589	hopx	10.7147			563408	sorbs2b	-23.28
559967	trim8b	10.6729			359836	her15.1	-23.2613
445107	capn9	10.6179			541423	smyd2a	-23.2597
568833	cldn34a	10.5953			449866	si:ch211-39i2.2	-23.2578
30768	stat1a	10.585			100332852	LOC100332852	-23.2578
494153	cyp2v1	10.579			100535945	LOC100535945	-23.254
798788	gpx3	10.5409			563810	oraov1	-23.2539
796684	si:dkey-87o1.2	10.532			100003563	stmn2b	-23.2415
100333125	wdpcp	10.5236			557283	si:dkeyp-87e7.4	-23.233
555510	cyp2aa12	10.5216			100536063	cobll1a	-23.233
100001416	stard14	10.4967			794658	chrm1b	-23.2323
450028	dram1	10.4902			393741	pcmtl	-23.22
30600	mid1ip1a	10.4797			566336	ldah	-23.2085
393113	upp2	10.4641			394119	rad54l	-23.2033
327274	elovl7b	10.4588			170846	appb	-23.2026
555489	si:dkey-38p12.3	10.337			678514	zgc:136472	-23.1919
557649	dcbld2	10.3317			100536030	LOC100536030	-23.1919
405887	nf2b	10.3098			641291	ahrra	-23.1862
378438	sepw2b	10.3048			564833	si:dkey-25o16.2	-23.1862
353221	pomca	10.2617			436928	atxn7l2b	-23.1768
558648	selo	10.2174			393433	cyp46a1.2	-23.1768
101886712	LOC101886712	10.1593			573996	chordc1a	-23.1507
561172	b3gnt3	10.056			449616	bcl9	-23.15
100150054	cyp1b1	10.0143			445173	surf2	-23.1206
100004517	tmem88b	9.98571			100334023	tmem63ba	-23.1004
322420	chia.6	9.90859			796780	gng10	-23.098
555595	fam214a	9.81243			555196	ca4a	-23.0827
321786	pttg1ipa	9.77079			402852	pane1	-23.0786
572016	pcdh1b	9.71565			402879	LOC402879	-23.0744
569395	npr3	9.68845			553604	klhl36	-23.0744
100216314	LOC100216314	9.54608			791194	ogg1	-23.0744
324413	bhlhe40	9.37905			30430	dnmt1	-23.0634
553949	fcho2	9.36544			567698	tceanc2	-23.0634
571127	si:ch211-262h13.5	8.88507			266981	ccnf	-23.0624
492328	ankrd9	8.83336			30412	fzd7b	-23.0563
494487	nr1d1	8.74162			556601	slc22a13b	-23.0563
406312	zfand5a	8.35045			558898	si:rp71-1c23.3	-23.0479
30564	mef2aa	8.05574			406487	rad51	-23.0385
326722	si:ch1073-159d7.13	7.94379			100001615	sufu	-23.0367
556296	dcst2	7.04986			568631	slc4a4a	-23.0285
					100151606	tstd2	-23.0195
					252846	myo7aa	-23.0171
					30350	hoxd9a	-23.0171
					553722	gba3	-23.0125
					30105	wnt5b	-23.0105
					562652	arfgef3	-23.0105
					792229	sh3glb1a	-22.9993
					100005466	si:dkey-34m19.3	-22.9981
					777759	sytl1	-22.9981
					556689	si:dkey-217d24.6	-22.9981
					100861444	or106-12	-22.9883
					100334256	si:zfos-128g4.1	-22.9856
					561613	ptpn2b	-22.9785
					336471	col1a2	-22.9785
					557778	cilp2	-22.9785
					373874	ripk2	-22.9687
					402820	tmsb	-22.9687
					393095	mocs3	-22.9587
					327263	ppp2r2ab	-22.9508
					30066	meis2b	-22.9486
					100007333	si:dkey-285b23.4	-22.9467
					100126137	zgc:174288	-22.9415
					569480	slc8a2a	-22.9383
					101884119	si:ch211-56a11.2	-22.9383
					100536115	fdxr	-22.9338
					570822	pam	-22.9173
					566534	phf8	-22.9173
					768199	tmem246	-22.9173
					799007	kndc1	-22.9021
					567773	zbtb48	-22.8912
					100329274	si:ch73-100l22.3	-22.8912
					30164	pitx2	-22.8844
					555592	lrrc28	-22.8802
					393123	sepsecs	-22.8755
					100317326	si:ch1073-55a19.2	-22.8589
					324211	namptb	-22.8589
					100330319	pamr1	-22.8499
					795670	llgl2	-22.8434
					560056	znf704	-22.8414
					100034518	kiaa1549lb	-22.8414
					795084	igfbp5a	-22.8305
					406247	gdf11	-22.8299
					100535713	LOC100535713	-22.8299
					767659	armc7	-22.8203
					566014	retreg3	-22.8199
					559365	tmem107l	-22.8172
					103909961	LOC103909961	-22.8074
					436692	entpd4	-22.795
					431718	hdac11	-22.795
					564838	ppp1r14ba	-22.795
					100537934	ap5z1	-22.7828
					405803	rngtt	-22.7803
					799425	c1qtnf9	-22.7729
					555838	dhx34	-22.7677
					100004770	setd8b	-22.7666
					394008	xrn1	-22.759
					406394	yy1b	-22.759
					570574	si:dkey-84k17.2	-22.7572
					107988029	si:zfos-1056e6.1	-22.7572
					566032	ppp2r3b	-22.7471
					557518	tkta	-22.7471
					565641	si:ch211-113d22.2	-22.7471
					103911332	LOC103911332	-22.7352
					553815	zgc:113305	-22.735
					564984	zgc:114081	-22.7297
					557221	frem1b	-22.7247
					445374	negr1	-22.7232
					393191	gpx8	-22.7232
					796934	tfpt	-22.7111
					100149643	LOC100149643	-22.6947
					436677	glrx2	-22.6866
					798047	znf1001	-22.6866
					559483	vps37b	-22.6866
					561913	si:rp71-84d19.3	-22.6837
					100000492	mafaa	-22.6742
					445213	cnrip1a	-22.6696
					100536120	havcr2	-22.663
					100334565	si:dkey-288i20.2	-22.6617
					569259	si:dkey-33i11.3	-22.6615
					445406	ect2	-22.6462
					192320	pole2	-22.6462
					553315	srek1ip1	-22.643
					100005064	tsen15	-22.6349
					406446	kdm2ba	-22.6342
					100537478	ubxn2a	-22.6341
					100170789	ttc13	-22.6275
					573999	isca1	-22.6113
					664768	tcf3b	-22.6068
					393165	pdlim5b	-22.5914
					336211	zwi	-22.5857
					327215	cul5a	-22.5728
					562076	tyw1	-22.5588
					100003744	abcb10	-22.547
					564854	irf3	-22.5233
					555362	tns1b	-22.5233
					571908	tmem176	-22.5233
					553350	cgnl1	-22.5232
					561841	si:ch211-59o9.10	-22.4971
					449791	ap3s1	-22.4917
					503771	zgc:112982	-22.4917
					103909664	LOC103909664	-22.4906
					797527	crfb4	-22.4906
					100005518	pdzrn3b	-22.4906
					564384	zgc:172339	-22.4734
					768285	gabpb1	-22.4734
					565612	ep300b	-22.4734
					386792	padi2	-22.4733
					326734	tlk1b	-22.4685
					100006207	si:ch73-147o17.1	-22.4685
					565670	zbtb7a	-22.4685
					450079	baz2a	-22.4474
					103910472	LOC103910472	-22.4474
					572121	incenp	-22.4474
					799208	zgc:194627	-22.4454
					100330479	ccni2	-22.4275
					791188	hs2st1a	-22.4275
					101883400	abhd8b	-22.4275
					567230	ppfia3	-22.4254
					751714	zgc:153631	-22.4185
					790943	phyhipla	-22.4173
					567576	syne1b	-22.4173
					100000684	neu3.5	-22.4019
					406630	cmc1	-22.3915
					558479	herc2	-22.3866
					792689	mlst8	-22.3817
					100002145	si:ch73-337l15.2	-22.3817
					437002	wipi2	-22.3747
					100006246	dhx32a	-22.3712
					619247	aasdhppt	-22.3712
					572369	kirrel3b	-22.3712
					393750	tbc1d7	-22.3555
					541519	man2b1	-22.3555
					550562	spinb	-22.3555
					100007673	gpr160	-22.3547
					327551	arl8	-22.3427
					795154	immp1l	-22.3397
					100150090	sphk2	-22.3397
					407699	znhit1	-22.332
					563843	synpo2la	-22.3318
					404604	clasp2	-22.3236
					557127	si:dkey-119f1.1	-22.3116
					393220	ythdf2	-22.3074
					567601	shq1	-22.3
					100319064	si:ch211-264f5.6	-22.3
					449008	cdhr1a	-22.3
					557829	papd7	-22.3
					566565	mars2	-22.2909
					795505	eps15	-22.2909
					266966	kat6a	-22.2909
					561654	rnf220a	-22.2909
					793570	btr07	-22.2909
					553210	st8sia1	-22.2909
					569742	kiaa1958	-22.2744
					335159	acsbg2	-22.2576
					108179105	c6h1orf226	-22.2576
					403039	igfbp5b	-22.2406
					564707	med13b	-22.2234
					393994	ttll1	-22.2234
					110437712	r3hdm1_1	-22.2234
					492735	si:ch211-212o1.2	-22.2215
					798741	si:ch73-280o22.2	-22.206
					100332400	si:ch73-105b23.6	-22.206
					327067	slc25a4	-22.206
					108004537	si:ch73-196i15.3	-22.1944
					436733	zgc:92907	-22.1883
					619271	cwf19l2	-22.1882
					334173	baz1a	-22.1882
					337214	tspy	-22.1882
					568307	si:dkeyp-104h9.5	-22.1882
					797198	rrp8	-22.1857
					553601	zgc:110249	-22.1724
					100331958	ttc28	-22.1701
					321357	sparc	-22.1701
					402963	zgc:77398	-22.1665
					393948	gps2	-22.1549
					393437	ncs1a	-22.1549
					550502	adss	-22.1549
					541406	lamp2	-22.1431
					101886606	si:dkey-37f13.4	-22.1409
					563266	zgc:158234	-22.1409
					559475	vtg1	-22.1409
					110438072	LOC110438072	-22.1409
					792104	xkr6b	-22.1335
					103909069	LOC103909069	-22.1335
					101883564	si:dkey-216e24.9	-22.1335
					406507	gadd45gb.1	-22.1009
					100329948	eps15l1b	-22.1009
					445020	pdcd7	-22.1009
					407620	yes1	-22.0948
					554200	nsfb	-22.0742
					561863	mbd6	-22.0742
					403084	tab1	-22.0554
					503932	ddx42	-22.0554
					100334952	LOC100334952	-22.0554
					555484	stard13a	-22.0554
					393945	rab5ab	-22.0497
					555837	cttnbp2	-22.0497
					402908	e2f5	-22.0497
					101884968	LOC101884968	-22.0385
					555440	si:ch211-197g15.9	-22.0385
					335485	plpp2b	-22.0356
					101883994	LOC101883994	-22.0356
					557306	LOC557306	-22.0356
					30598	vsx1	-22.0256
					565947	LOC565947	-22.0169
					557721	slc45a4	-21.9859
					436823	pir	-21.9859
					497648	dlg1l	-21.9666
					337089	prrx1b	-21.9666
					368227	hist2h3ca1	-21.9666
					555426	ptprq	-21.9666
					553087	nisch	-21.9593
					335842	tsc22d1	-21.9545
					561288	grk6	-21.9545
					570115	LOC570115	-21.9545
					393704	gabra6a	-21.9545
					110439798	LOC110439798	-21.9532
					100333881	tbc1d8	-21.9343
					100001896	fam160a2	-21.9343
					570502	kif21b	-21.9343
					768159	si:ch211-195b13.1	-21.9256
					393965	hdac3	-21.9225
					386975	tubgcp2	-21.8919
					100330495	clmn	-21.8895
					558206	cspg5a	-21.8895
					570984	prex1	-21.8895
					100001442	zbbx	-21.8895
					110439124	LOC110439124	-21.8895
					797595	epha5	-21.8895
					565440	eef1e1	-21.8856
					797406	espl1	-21.8737
					799482	sypl2b	-21.8737
					406563	zgc:85936	-21.8737
					108182399	LOC108182399	-21.8737
					30166	mpp7a	-21.8737
					445206	fam120b	-21.8737
					30086	nme7	-21.8689
					567058	LOC567058	-21.868
					100330518	nlrb5	-21.868
					100151400	cpamd8	-21.868
					393463	tbc1d19	-21.8303
					334956	larp7	-21.8203
					569039	si:dkey-266m15.6	-21.8203
					100526816	cfhl3	-21.8203
					436636	cd36	-21.8203
					563427	wnt7ba	-21.8203
					565181	tns1a	-21.8203
					567758	rltpr	-21.7985
					555849	hmha1b	-21.7985
					559521	b3galt1a	-21.7985
					564518	nf1b	-21.7985
					560526	shprh	-21.7902
					566363	si:ch211-196f2.3	-21.7848
					406486	m6pr	-21.7742
					448893	dopey1	-21.7514
					566696	si:ch211-216l23.1	-21.7514
					561355	tecta	-21.7514
					447898	tmem237b	-21.7514
					100334881	stim2a	-21.7501
					751676	ppp1r35	-21.7501
					572091	rabl6a	-21.7501
					100536128	khnyn	-21.7501
					394103	sardh	-21.7311
					558933	soga3a	-21.7212
					568932	kat6b	-21.7212
					100002553	si:dkey-202l22.3	-21.7212
					564006	si:ch211-195o20.7	-21.7212
					30692	ebf2	-21.7046
					566787	cdt1	-21.68
					556826	si:dkey-57h18.2	-21.6643
					449864	grin2da	-21.6381
					100149028	zmp:0000000846	-21.6381
					101885990	LOC101885990	-21.615
					100007318	si:dkey-285b23.3	-21.5911
					561350	ryr3	-21.588
					337487	pus3	-21.5867
					796801	aplp2	-21.559
					325395	kmt2e	-21.5316
					555250	dhx57	-21.4976
					565591	fat1b	-21.4976
					563733	ubap2a	-21.4505
					406697	poll	-21.4238
					768141	mtfr2	-21.4219
					337489	plcd1b	-21.4219
					373113	bcl2l10	-21.1779
					497576	ttc22	-20.9639
					192332	smc4	-13.7658
					445321	mrps27	-13.6994
					327196	tex10	-13.3367
					321700	nol11	-13.3156
					81882	dhfr	-13.264
					557104	hnf4g	-13.2395
					563396	cbx5	-13.0747
					767648	spata5l1	-12.9358
					393480	eftud2	-12.7588
					80973	cdk1	-12.6585
					323672	naa15a	-12.6079
					334728	mapre1b	-12.5954
					286747	mcm5	-12.5543
					323579	cltca	-12.5274
					492815	cdca8	-12.4986
					404619	n6amt2	-12.4959
					321796	wrap53	-12.4683
					393857	gne	-12.4391
					447811	rassf1	-12.4211
					100003205	trmt61b	-12.4191
					415240	cav2	-12.4146
					100537779	timm22	-12.4016
					393148	cdc14b	-12.394
					64674	mibp	-12.3903
					100144563	spc25	-12.3425
					65226	rpa2	-12.3417
					394059	cdc5l	-12.2958
					436945	ap4m1	-12.2877
					100005939	spryd4	-12.2866
					492519	fam173b	-12.2462
					387534	elf2b	-12.2055
					323457	44806	-12.1896
					337158	col1a1a	-12.1868
					436753	mydgf	-12.1576
					322331	ephx5	-12.1341
					494534	cdc40	-12.1202
					334632	ap2b1	-12.0931
					641329	txnl4b	-12.0812
					550519	rgs5b	-12.0787
					541537	apool	-12.0597
					101885612	LOC101885612	-12.0439
					556710	taf10	-12.0377
					393282	snu13a	-12.0142
					334315	orc3	-12.0008
					404731	uros	-11.9974
					324944	magt1	-11.9965
					406479	orc5	-11.9918
					562525	cldn2	-11.971
					445231	nup85	-11.9598
					352907	tmpoa	-11.9384
					327165	pgam1b	-11.9016
					415161	sirt6	-11.8988
					445082	dnajc15	-11.8908
					415186	yipf6	-11.8664
					554095	fabp1b.1	-11.8613
					792693	cd3eap	-11.8028
					407727	slbp	-11.7947
					407653	prim2	-11.7929
					445819	wdr18	-11.7689
					393195	rnaseh2a	-11.7565
					561567	srgap3	-11.7332
					436721	ing2	-11.7088
					553404	lrrc47	-11.7045
					108179007	wars	-11.7002
					677753	ormdl2	-11.6937
					323439	slc1a3a	-11.6912
					322645	tomm40	-11.6736
					561025	hmgb3a	-11.6687
					503607	clk4b	-11.6616
					556363	LOC556363	-11.6464
					402798	qtrtd1	-11.6445
					436633	slc25a40	-11.6379
					393246	ncor1	-11.6076
					259256	rfc3	-11.6075
					393853	slc30a1a	-11.6075
					404603	mettl14	-11.5923
					449848	xrcc5	-11.5713
					393950	gar1	-11.5403
					447872	dscc1	-11.5257
					436837	gtf2h3	-11.5059
					100330864	LOC100330864	-11.5013
					100005158	cox11	-11.4912
					103908654	si:ch73-299h12.2	-11.4631
					445305	arpc4l	-11.4542
					100001422	si:ch211-212k18.8	-11.4414
					436868	egln1b	-11.4304
					393516	zcchc17	-11.4236
					557512	tmem69	-11.4225
					449837	apoob	-11.405
					447849	ncoa5	-11.3805
					573122	tuba1c	-11.3739
					323597	ewsr1a	-11.37
					406600	stk25b	-11.3457
					108183619	LOC108183619	-11.3435
					393982	alpl	-11.3325
					793098	yme1l1a	-11.314
					402906	jpt1b	-11.3134
					327285	ppp1r3b	-11.297
					324431	ilf3a	-11.2947
					393993	ralaa	-11.2756
					431721	mrrf	-11.2634
					436657	cpsf2	-11.2567
					791894	aurkb	-11.2558
					368450	ing5b	-11.2538
					325366	mob3a	-11.2468
					558925	uqcc3	-11.233
					492774	glmna	-11.2307
					445360	rbm42	-11.2138
					337461	nup35	-11.2023
					415163	vamp3	-11.1452
					415225	dram2b	-11.1444
					450014	pcnp	-11.1409
					393753	ppcdc	-11.1196
					323929	mtmr14	-11.1122
					654826	il15	-11.1106
					246092	cpa5	-11.1008
					436809	fam204a	-11.0839
					503940	spen	-11.0735
					552967	ggnbp2	-11.0665
					563956	sdhaf4	-11.0603
					431747	trub2	-11.0562
					559134	parga	-11.05
					100462964	sell	-11.0368
					553803	tmem41aa	-11.0343
					561062	si:dkey-157l19.2	-11.0115
					550351	zgc:112492	-10.9848
					793158	cdc42l	-10.9803
					553455	os9	-10.9641
					30277	mdka	-10.9603
					100333229	kiaa0101	-10.9589
					360133	sestd1	-10.9261
					393292	snrnp40	-10.9181
					100318335	anapc2	-10.9131
					555704	mdn1	-10.8958
					337598	mcm4	-10.8841
					792966	si:ch211-122f10.4	-10.8837
					619391	il10rb	-10.8778
					393927	kcmf1	-10.8667
					798703	gemin7	-10.864
					445131	bola3	-10.8437
					795681	fam171a1	-10.8193
					561073	zgc:194981	-10.809
					393745	wars_1	-10.7946
					566632	med12	-10.7767
					559439	huwe1	-10.7442
					30084	nme2b.2	-10.7264
					560165	zgc:162698	-10.7217
					565165	si:ch1073-143l10.2	-10.7176
					404608	rad51d	-10.7059
					541444	nmd3	-10.7036
					30397	pou3f2b	-10.6864
					436601	kctd6b	-10.6796
					569473	anapc13	-10.6567
					492689	fam83d	-10.643
					792608	knstrn	-10.6296
					797422	stambpa	-10.6149
					110438041	LOC110438041	-10.6012
					564958	si:ch211-194p6.12	-10.5884
					571741	stox2a	-10.5881
					494034	fbxo44	-10.5857
					394025	nek2	-10.5826
					553568	abt1	-10.5458
					100333944	psmg4	-10.4949
					321464	ccnt2b	-10.4933
					393669	lsm4	-10.4881
					550246	ankrd49	-10.4682
					100003232	skida1	-10.4577
					352913	selm	-10.4545
					30733	rrm2	-10.4507
					406443	ywhah	-10.4278
					571508	hmbox1a	-10.4075
					436998	zdhhc3a	-10.3964
					336998	chek2	-10.3918
					799876	gpbp1l1	-10.3914
					561423	LOC561423	-10.3701
					563589	chkb	-10.3636
					393815	qki2	-10.3593
					553588	zgc:110130	-10.3592
					565042	si:ch73-109d9.2	-10.3331
					550514	utp23	-10.3073
					560874	tnrc6c1	-10.2748
					100334500	si:ch211-212k18.9	-10.2701
					324256	orc6	-10.245
					553610	pole4	-10.2434
					324052	c1galt1c1	-10.2129
					564101	si:dkey-230p4.1	-10.2128
					100537309	ctif	-10.1814
					570745	letm1	-10.1646
					567037	thap4	-10.1621
					553618	zgc:110410	-10.1608
					560793	kmt2ca	-10.1604
					101886224	LOC101886224	-10.1535
					406342	tcirg1b	-10.137
					559945	dot1l	-10.1253
					794315	and1	-10.0994
					100002916	dsn1	-10.0981
					103910015	LOC103910015	-10.0803
					100148510	LOC100148510	-10.0273
					336421	gnai2a	-10.0032
					561006	daxx	-9.95797
					63998	stard3	-9.86362
					556995	lig1	-9.81738
					393402	znf277	-9.62992
					386801	agps	-9.4583
					560910	si:dkey-261m9.12	-9.41577
					110437720	wbp11	-9.40306
					556439	si:ch211-212g7.6	-9.36717
					100004437	cep350	-9.30891
					792275	si:ch211-113a14.18	-9.25424
					571135	si:dkey-23a13.17	-9.17018
					100148274	si:dkeyp-69b9.6	-9.03878
					562496	col2a1a	-9.02562
					402950	wbp11_1	-8.95419
					100006233	arhgap23a	-8.92783
					553164	lats1	-8.90273
					541350	zgc:110216	-8.87299
					30678	pcna	-8.76513
					323012	pfdn2	-8.6042
					568664	LOC568664	-8.40196
					100330946	mex3c	-8.30663
					100002675	si:ch211-125e6.8	-8.21792
					797319	LOC797319	-8.05707
					793137	lcat	-7.83132

## Sheet: d+e (60h vs 72h & 72h vs 96h)
Up-regulated					Down-regulated					Up-regulated					Down-regulated
GeneID	Symbol	log2FoldChange (60h vs 72h)			GeneID	Symbol	log2FoldChange (60h vs 72h)			GeneID	Symbol	log2FoldChange (72h vs 96h)			GeneID	Symbol	log2FoldChange (72h vs 96h)
677744	lyz	27.6795			797838	pkp1b	-22.3296			570069	si:ch211-207d6.2	27.6693			100307070	s100a11	-28.0239
403061	ela2	26.9087			494043	slc9a8	-22.0336			572044	nocta	27.3486			360208	pvalb8	-27.0777
58114	actc1b	26.826			30517	ahr2	-21.8751			436890	tspan33a	26.4905			795537	myo15b	-26.783
568340	mbtd1	26.6893			570148	abcb9	-21.6737			393202	hif1ab	26.3246			403061	ela2	-26.6369
360208	pvalb8	26.643			564253	LOC564253	-21.4866			321857	clk4a	26.1816			378452	cdh17	-26.6107
353314	dusp6	26.5865			566376	zgc:172136	-21.3196			552928	fitm2	26.1146			558327	lad1	-26.4566
393651	grap2b	26.5728			561225	mysm1	-21.3106			568838	slka	26.1108			81587	cldnh	-26.3662
565787	ftr01	26.534			792752	dnajb14	-21.2973			553269	ccnl1a	26.0173			393651	grap2b	-26.3107
58077	zic2a	26.386			793274	srebf1	-21.0761			692319	pde12	25.9579			353314	dusp6	-26.2634
570746	zic2b	26.2515			550515	crlf3	-21.039			570835	LOC570835	25.922			568340	mbtd1	-26.254
378452	cdh17	26.2327			393226	slc25a32a	-20.6593			751756	rab9a	25.9014			100002730	si:ch73-208g10.1	-26.2147
565637	fgl2a	26.1738			563826	rhcgl1	-20.4929			566891	crybb1l3	25.8685			565787	ftr01	-26.1583
30583	lcp1	26.1655			792085	ndrg1a	-13.8983			100148413	plk2a	25.7795			30583	lcp1	-26.0097
550419	zgc:112160	26.1404			114454	copb2	-13.7641			100004597	phf23b	25.7609			570746	zic2b	-25.9911
567110	col9a3	26.1363			556744	uroc1	-13.5124			450070	fam73a	25.7256			564970	slc2a11b	-25.9893
751763	bbc3	26.1052			570700	kpnb1	-13.3722			100149834	cdk12	25.6437			100149029	pdzrn3a	-25.9852
100149029	pdzrn3a	26.0384			325037	tsr1	-13.2904			327060	wee1	25.6176			565637	fgl2a	-25.9215
81587	cldnh	26.0072			562690	nid1a	-13.2245			791612	mat2ab	25.5715			550419	zgc:112160	-25.884
405878	fbxl15	25.8913			541380	timm44	-13.1897			492769	ythdc1	25.4656			58077	zic2a	-25.8423
403019	irx1a	25.8311			449548	ppp2r1bb	-13.1129			572182	selj	25.462			567110	col9a3	-25.8183
114447	cxcr4b	25.7685			30265	ctnnb1	-13.0852			569483	tmppe	25.432			564821	col5a2a	-25.8115
574001	c6ast4	25.7303			562350	nup107	-13.0348			321965	taz	25.4253			493635	hapln1a	-25.74
561606	atoh8	25.7024			192307	csnk1a1	-12.9179			563826	rhcgl1	25.4205			751763	bbc3	-25.728
100463517	slc1a7b	25.6897			393240	zgc:56576	-12.6755			436769	homer1b	25.4013			565109	agap2	-25.7188
797361	gngt2b	25.6776			406384	gmfb	-12.6383			100003902	si:dkey-16l2.16	25.377			405878	fbxl15	-25.634
334304	ela2l	25.5855			570789	ubap2b	-12.6364			558202	LOC558202	25.2968			100002113	coro1a	-25.5987
30337	hoxb1a	25.4826			566559	akt1s1	-12.6231			286777	ddx54	25.2832			574001	c6ast4	-25.5672
100330105	map1lc3cl	25.4584			445382	nup205	-12.6095			494083	mogat3b	25.2441			114447	cxcr4b	-25.5205
30449	serpinh1b	25.4493			436791	mrpl46	-12.5932			561643	pwwp2b	25.2304			402928	zgc:77358	-25.495
751636	tmem44	25.4483			555882	fnta	-12.5818			405810	ehd1a	25.2141			561606	atoh8	-25.4556
336057	fam69c	25.4362			406457	rcc1	-12.567			571753	ppp1cc	25.1876			100463517	slc1a7b	-25.4415
447879	nmrk2	25.4029			415150	eif2b1	-12.5524			436861	sec63	25.1513			378720	ical1	-25.4321
570586	msantd4	25.3429			793727	gnl2	-12.5292			100536566	si:ch211-152p11.8	25.1228			559096	kcnc3a	-25.4131
566329	tmsb2	25.2981			393143	umps	-12.5196			393307	maff	25.0876			100330105	map1lc3cl	-25.3315
393384	spata6l	25.2293			567029	rrbp1b	-12.5072			550429	steap4	25.081			30337	hoxb1a	-25.2407
550508	grtp1b	25.2203			100000398	poldip2	-12.4878			393440	eif1ad	25.0676			336057	fam69c	-25.202
415166	fabp6	25.1749			324121	snrpa	-12.4465			570789	ubap2b	25.0656			100332206	stk38b	-25.1906
564741	cep78	25.1722			450021	fip1l1b	-12.4048			406444	bcl7ba	25.0299			619266	zgc:109965	-25.1715
541528	zgc:113278	25.1226			563369	cyp2r1	-12.3718			100093706	rab8b	25.0198			447879	nmrk2	-25.1683
550432	slc27a4	25.1212			564521	mki67	-12.366			323919	alcamb	25.005			403019	irx1a	-25.1584
445063	zgc:92429	25.0956			334206	osbpl2b	-12.3586			323509	gnaia	24.999			797361	gngt2b	-25.1377
100333857	si:cabz01021433.2	25.0784			394098	snx12	-12.3415			394120	nudt3a	24.9866			324835	fbxl14b	-25.122
378720	ical1	25.0583			777627	bop1	-12.3171			550394	med10	24.9661			570586	msantd4	-25.1036
100270761	scpp8	25.0582			446117	sf3b1	-12.313			336553	cyb5r1	24.9628			566329	tmsb2	-25.071
799882	lrrc38b	24.9643			572679	smndc1	-12.3084			393294	use1	24.9404			100150349	si:dkey-27h10.2	-25.071
100006090	abca2	24.9006			573145	khsrp	-12.3047			565399	emc1	24.9305			568908	shank1	-25.0018
449615	gcm2	24.8929			393863	heatr3	-12.3026			606595	dhx8	24.9278			334304	ela2l	-24.9546
798998	gp1bb	24.8785			325064	thoc5	-12.3019			406300	fam96a	24.9137			100003983	pigrl2.3	-24.9118
563897	abo	24.8447			368670	dhrs1	-12.2954			100333127	rexo4	24.9099			792755	bricd5	-24.9118
796604	il2rga	24.799			751641	cyb5r2	-12.2938			445567	st3gal8	24.9093			751636	tmem44	-24.895
619266	zgc:109965	24.7641			393559	gmps	-12.2763			565437	fam83ha	24.9062			541528	zgc:113278	-24.8882
386614	pdcb	24.7588			796450	adrm1	-12.1711			334370	tm9sf2	24.8956			550432	slc27a4	-24.8834
100003983	pigrl2.3	24.7577			406510	nup58	-12.1699			492336	anxa3b	24.8744			445063	zgc:92429	-24.8645
792755	bricd5	24.7577			562166	ap1b1	-12.166			406360	sdf4	24.8687			415166	fabp6	-24.8484
791783	plac8.1	24.6925			406744	gskip	-12.1636			336518	polr3e	24.8543			100270761	scpp8	-24.8381
503573	pcdh1gb2	24.6766			336518	polr3e	-12.1504			564359	pax1a	24.7884			393384	spata6l	-24.8232
100463515	col5a3b	24.6329			335720	cops3	-12.1073			558306	scrn2	24.7865			550508	grtp1b	-24.8142
569643	zgc:114045	24.6183			393578	ufl1	-12.1064			334565	map4k5	24.7865			799882	lrrc38b	-24.7448
562639	rtn2b	24.5854			65237	mapk14a	-12.0969			559410	frmd8	24.7812			100003674	si:ch73-31d8.2	-24.7284
58051	hoxa1a	24.5707			336063	arf6a	-12.0938			553234	ptgr2	24.769			100006090	abca2	-24.67
571256	wasa	24.5626			337350	tbcb	-12.0883			562909	pptc7b	24.7684			564741	cep78	-24.6651
768297	cuedc1a	24.5582			100000597	sept7b	-12.0195			325064	thoc5	24.7658			798998	gp1bb	-24.6515
101882704	LOC101882704	24.5582			321541	slc20a1b	-11.9953			436922	aclya	24.7637			100333857	si:cabz01021433.2	-24.5914
793671	csgalnact1a	24.5175			571753	ppp1cc	-11.9925			562292	acsf3	24.7542			796604	il2rga	-24.5782
336168	eef2l2	24.5106			394092	nudt21	-11.9729			569494	alg12	24.7491			559639	socs5b	-24.5484
100333228	LOC100333228	24.507			393538	polr1c	-11.972			796446	adprhl2	24.749			386614	pdcb	-24.5351
558727	rusc1	24.4935			394062	tnpo3	-11.9652			324180	txlna	24.7488			58146	hey2	-24.5223
570622	gbp2	24.4439			386642	ngdn	-11.9518			554166	st3gal7	24.7392			558727	rusc1	-24.4845
445381	mpl	24.4431			406462	orc4	-11.9472			571036	dalrd3	24.7373			563053	capn2b	-24.4111
100330805	LOC100330805	24.4264			405834	ntmt1	-11.9447			792017	brms1la	24.7244			100463515	col5a3b	-24.3992
550569	myl10	24.3984			325292	nsun2	-11.9262			566376	zgc:172136	24.7195			100333228	LOC100333228	-24.3667
100322133	mertka	24.3932			321587	naa35	-11.9155			334149	trim35-40	24.7181			562639	rtn2b	-24.3575
568845	si:ch211-12m10.1	24.3278			797853	ube2a	-11.9062			562379	im:7138144	24.6877			571256	wasa	-24.344
497461	ca16c	24.2932			561697	vps35	-11.8892			570858	sympk	24.6856			768297	cuedc1a	-24.3402
100536545	synpo	24.2647			791770	dhrs11b	-11.8768			569581	mut	24.6794			101882704	LOC101882704	-24.3402
570642	wfikkn2b	24.2428			569581	mut	-11.8627			492784	zgc:101716	24.6778			566643	lrrc14b	-24.3294
58082	tnnc2	24.2428			559477	aatf	-11.8623			641330	atg10	24.6778			100001421	snx33	-24.3024
558595	akap11	24.1991			334936	trmt2a	-11.859			445071	nadk2	24.6778			793671	csgalnact1a	-24.2933
58146	hey2	24.1902			394049	eif2b3	-11.828			327035	rnf2	24.6757			570101	zgc:173570	-24.2903
100150332	nhsa	24.1609			327035	rnf2	-11.8045			393900	ercc2	24.6739			58051	hoxa1a	-24.2695
100000223	si:ch211-214j8.1	24.1427			445252	hibadha	-11.7904			393201	polr3c	24.6607			556195	mtus2a	-24.2451
103909608	wu:fb80c09	24.1175			338248	si:ch211-282b22.1	-11.7809			568531	ubr1	24.6586			140429	gnat2	-24.2451
30435	opn1sw2	24.1074			100003223	ppp1cb	-11.7765			571621	nup153	24.6496			570622	gbp2	-24.222
103910448	LOC103910448	24.0991			373104	rab14	-11.7633			550325	naa40	24.6373			192121	dacha	-24.2196
317643	chrnb3b	24.0966			569254	gkup	-11.7517			558075	wdr37	24.6089			100534755	LOC100534755	-24.2025
566643	lrrc14b	24.0893			100002293	endog	-11.7414			564521	mki67	24.5988			574008	zgc:112302	-24.1693
100330741	ccdc88b	24.0873			567253	atf5b	-11.7292			492346	fosb	24.5963			799340	si:ch211-207j7.2	-24.1402
101883999	LOC101883999	24.0856			393937	phkg2	-11.724			570606	wdtc1	24.5939			568845	si:ch211-12m10.1	-24.11
100148329	LOC100148329	24.0806			553654	nudcd1	-11.7125			406678	mospd1	24.5935			497461	ca16c	-24.0841
100332722	wnt6a	24.0571			568308	si:ch211-195b11.7	-11.7014			394092	nudt21	24.5935			564592	nsd1b	-24.0621
553412	dpysl2b	24.0387			403053	nfu1	-11.695			393319	cdc73	24.5905			100536545	synpo	-24.0507
564687	gnrhr3	24.0387			436773	otub1b	-11.694			336650	abracl	24.589			100330805	LOC100330805	-24.0446
100538113	si:ch1073-110a20.1	24.0378			393388	tra2a	-11.6857			570544	znf16l	24.5889			570642	wfikkn2b	-24.0319
492507	crhb	24.028			558977	atf7ip	-11.6678			619265	tmem251	24.5867			58082	tnnc2	-24.0319
556195	mtus2a	24.0083			30590	tp53	-11.6472			447900	nit1	24.5861			100322133	mertka	-24.0122
140429	gnat2	24.0083			394111	pelo	-11.6443			571144	dars2	24.5848			558595	akap11	-23.9884
100534755	LOC100534755	23.9993			337565	dcaf7	-11.6397			403064	atm	24.5815			100150332	nhsa	-23.9597
192121	dacha	23.996			406679	emc8	-11.6221			494043	slc9a8	24.5808			100333605	kif26bb	-23.9597
561047	and3	23.978			80872	sms	-11.6188			404045	traf4a	24.564			30435	opn1sw2	-23.9571
100535584	si:dkey-57c15.4	23.9412			445398	snrnp70	-11.6173			436610	pnpla3	24.5437			563897	abo	-23.9481
327586	si:ch73-40a17.3	23.938			324578	slc25a16	-11.6071			436931	frs2b	24.5378			100535584	si:dkey-57c15.4	-23.9301
260440	atp2a1	23.8645			394040	surf6	-11.6028			561431	myh9b	24.5333			791783	plac8.1	-23.9292
280646	lmo1	23.8575			286777	ddx54	-11.5981			100001980	bag4	24.53			550569	myl10	-23.9265
323154	col13a1	23.8214			406349	rps6kb1b	-11.5944			564106	si:dkey-219c3.2	24.5214			100330741	ccdc88b	-23.9151
436679	nr4a2b	23.8057			790924	usp39	-11.5903			58117	ctnnbip1	24.5059			101883999	LOC101883999	-23.905
569617	golph3l	23.7712			570247	ptcd1	-11.5831			393106	rad18	24.464			317643	chrnb3b	-23.89
100004931	zgc:162872	23.7619			553571	tp53rk	-11.5829			30731	smarcb1b	24.4611			556170	LOC556170	-23.89
100329365	izumo1	23.7477			393526	mtap	-11.5807			431729	zgc:91890	24.4545			103910448	LOC103910448	-23.8806
799340	si:ch211-207j7.2	23.7222			378454	aaas	-11.5789			492478	slc25a44a	24.4511			100148329	LOC100148329	-23.8749
103910467	LOC103910467	23.7182			564953	spag1a	-11.5624			450054	tpk1	24.4452			561047	and3	-23.87
564158	cyldb	23.7009			678540	gale	-11.5584			335901	klf15	24.4333			569643	zgc:114045	-23.8671
393769	elovl4a	23.6953			393376	hif1al	-11.5583			100535063	dnaaf5	24.4225			503573	pcdh1gb2	-23.8661
100861451	or106-7	23.6844			393202	hif1ab	-11.558			386644	ddi2	24.3963			100861451	or106-7	-23.8652
553816	inhbab	23.6686			393712	exosc4	-11.5537			404618	adhfe1	24.3839			100332722	wnt6a	-23.8473
796577	obsl1a	23.6686			323453	eif4g2a	-11.5497			550572	cnep1r1	24.3755			553412	dpysl2b	-23.8294
561846	prlrb	23.6494			571036	dalrd3	-11.5425			445817	tcf25	24.3651			564687	gnrhr3	-23.8294
557957	strbp	23.63			323208	tmem39a	-11.5417			492479	btg3	24.3607			492507	crhb	-23.8211
100332580	pdzd7a	23.6297			334370	tm9sf2	-11.5398			567420	slc7a10a	24.3583			103909608	wu:fb80c09	-23.7372
436716	opn1lw2	23.6132			323659	asph	-11.4958			445382	nup205	24.3579			327586	si:ch73-40a17.3	-23.7321
100537803	LOC100537803	23.6132			393936	cd2bp2	-11.4776			394049	eif2b3	24.3335			553420	mipb	-23.7013
360152	opn1mw3	23.6051			768170	dpp9	-11.4663			795400	lss	24.3203			794479	col8a2	-23.7013
100150713	mhc1lea	23.5972			378437	sepw2a	-11.4652			406426	spint1a	24.3104			100000223	si:ch211-214j8.1	-23.6789
100034485	syngap1a	23.575			406805	nvl	-11.453			100004879	filip1l	24.2961			260440	atp2a1	-23.6612
445034	crygn2	23.5725			323464	lsg1	-11.4504			387304	cwf19l1	24.2961			280646	lmo1	-23.6568
568033	sv2a	23.5671			436769	homer1b	-11.4397			555570	chtf8	24.2939			323154	col13a1	-23.626
567642	si:dkey-181m9.8	23.5496			793127	c8b	-11.4389			768134	si:dkey-184p18.2	24.2844			436679	nr4a2b	-23.6054
102997060	znf219	23.5394			323003	trappc11	-11.4331			548343	glb1	24.269			567642	si:dkey-181m9.8	-23.5979
566702	and2	23.5305			405841	zgc:77086	-11.4278			566587	LOC566587	24.2524			445034	crygn2	-23.5839
110437751	fam214b	23.5224			324180	txlna	-11.4137			393526	mtap	24.2048			569617	golph3l	-23.5756
567257	f3a	23.5224			560572	uri1	-11.4052			405841	zgc:77086	24.1848			100538113	si:ch1073-110a20.1	-23.5632
606585	obsl1b	23.5172			558716	galnt11	-11.3947			557585	nom1	24.1746			100329365	izumo1	-23.5527
402999	irx4a	23.5146			321460	ist1	-11.3915			570199	med16	24.1739			108183461	LOC108183461	-23.5483
767757	casq1b	23.5146			335819	naa38	-11.3869			402871	gstcd	24.1648			566086	kif5aa	-23.5141
797289	erich3	23.5146			368640	kpna3	-11.3805			566275	arhgap42a	24.1574			564158	cyldb	-23.5006
108179162	LOC108179162	23.4844			393436	aqr	-11.3789			325609	atf1	24.1533			100332580	pdzd7a	-23.4818
568419	mettl11b	23.4745			555268	coa7	-11.3759			445099	suds3	24.1477			553816	inhbab	-23.4792
101884287	LOC101884287	23.4745			406775	srsf6a	-11.3721			565091	si:dkey-5i3.5	24.1299			796577	obsl1a	-23.4792
796345	dnajc6	23.4745			554166	st3gal7	-11.369			100003846	rnf25	24.1283			360152	opn1mw3	-23.4097
101884738	LOC101884738	23.4704			326050	nucb2b	-11.3479			393376	hif1al	24.1281			100034485	syngap1a	-23.3794
100005469	fn1a	23.4704			447868	pxmp2	-11.33			568210	ralgapa2	24.1271			100150713	mhc1lea	-23.3738
797069	44621	23.4496			553384	cox10	-11.3257			334017	pla1a	24.1117			402999	irx4a	-23.3515
562596	rab39ba	23.4124			386644	ddi2	-11.3225			393807	ppp1r3cb	24.1107			767757	casq1b	-23.3515
447938	rassf2a	23.412			336650	abracl	-11.3209			406370	pla2g6	24.1097			797289	erich3	-23.3515
560410	si:ch211-132f19.7	23.3896			334795	aip	-11.3157			325449	kif20a	24.1091			566702	and2	-23.3314
100006681	si:dkey-30e9.7	23.3275			562916	a1cf	-11.31			569462	pnkp	24.101			393769	elovl4a	-23.3286
567378	si:ch211-14k19.8	23.2812			553440	acot20	-11.3098			393559	gmps	24.1			110437751	fam214b	-23.3259
554232	ephb2b	23.2681			553218	lsr	-11.3082			555816	si:ch1073-126c3.2	24.0948			567257	f3a	-23.3259
100149066	her4.4	23.2681			724049	krr1	-11.3009			561659	zfyve27	24.0882			436716	opn1lw2	-23.324
100330008	znf618	23.2681			550572	cnep1r1	-11.3005			373104	rab14	24.0839			100537803	LOC100537803	-23.324
797097	plac8l1	23.2681			767729	dync1i2a	-11.2959			553383	spna2	24.0697			100004931	zgc:162872	-23.3199
100334308	armc9	23.2681			100004018	si:ch211-198n5.11	-11.2957			556203	fam45a	24.0651			108179162	LOC108179162	-23.3125
368731	ccdc157	23.2668			791612	mat2ab	-11.286			378716	aktip	24.0565			30301	her4.2	-23.3063
58075	fgd	23.2611			436696	aagab	-11.2849			406321	srfbp1	24.0549			724016	npas4a	-23.2821
100331807	LOC100331807	23.2611			492508	churc1	-11.2827			751683	si:dkey-6n6.2	24.0383			100148002	pcloa	-23.2821
641560	slc7a7	23.2404			323870	clint1a	-11.2813			406440	prkag1	24.0382			568419	mettl11b	-23.2821
556869	ponzr5	23.2268			550394	med10	-11.2807			492471	samm50l	23.9958			101884287	LOC101884287	-23.2821
58023	fzd9b	23.2128			445817	tcf25	-11.2779			403051	pygb	23.9931			796345	dnajc6	-23.2821
325276	cfap45	23.2028			326898	nat9	-11.2741			83496	bambia	23.9919			336168	eef2l2	-23.275
797970	dennd3a	23.2004			393370	pdcd2	-11.2665			558716	galnt11	23.9796			557957	strbp	-23.2656
570698	nrxn3b	23.1926			386897	asf1ba	-11.2657			100006442	slc25a47b	23.9708			101884738	LOC101884738	-23.2613
100536648	LOC100536648	23.1824			394014	wdr1	-11.2578			445479	agbl5	23.9652			100005469	fn1a	-23.2613
569405	or131-2	23.1727			406614	irf2bp2b	-11.2535			567533	tnksb	23.9619			797069	44621	-23.2578
108181393	LOC108181393	23.1515			436922	aclya	-11.2443			558422	lipin2	23.9616			568033	sv2a	-23.2464
796432	fam102aa	23.1418			393331	ubl7b	-11.2442			406743	zc3h7a	23.9456			562596	rab39ba	-23.233
560400	actn1	23.1308			368907	atp6v1c1a	-11.2392			442922	parvaa	23.9427			561846	prlrb	-23.1968
553420	mipb	23.1044			394100	spag7	-11.2388			437016	tk2	23.9339			560410	si:ch211-132f19.7	-23.1919
402920	lhcgr	23.1002			100005763	uck2a	-11.235			569156	hipk3b	23.9194			102997060	znf219	-23.1765
724016	npas4a	23.093			796378	si:dkey-286j15.1	-11.2322			393100	ppp2r3c	23.9109			799848	gpr78b	-23.1536
100148002	pcloa	23.093			393319	cdc73	-11.2308			373884	cecr1a	23.8926			100006681	si:dkey-30e9.7	-23.1357
101885000	si:ch73-140j24.4	23.0895			493617	eif4eb	-11.2294			393436	aqr	23.8883			554232	ephb2b	-23.108
797584	or112-1	23.0753			101883682	si:dkey-197j19.5	-11.2273			557983	arhgef1b	23.8743			100149066	her4.4	-23.108
101886672	LOC101886672	23.0753			568805	strip1	-11.222			553770	pcyt1ab	23.8742			100330008	znf618	-23.108
100536640	si:dkeyp-46h3.8	23.0753			393877	derl3	-11.2204			325906	ttpa	23.871			797097	plac8l1	-23.108
796100	slc7a4	23.0753			325167	ankrd13c	-11.2121			334936	trmt2a	23.8609			100334308	armc9	-23.108
101884719	caps2	23.0452			368417	thoc2	-11.2101			336063	arf6a	23.855			103910467	LOC103910467	-23.102
560393	cspg4	23.0452			80939	papss2b	-11.2021			327447	nploc4	23.8533			368731	ccdc157	-23.0827
553676	mgat3a	23.0173			792029	asf1bb	-11.2001			541518	armt1	23.8364			58075	fgd	-23.0744
337176	postnb	22.9866			334380	zmpste24	-11.183			436937	nipal4	23.8326			100331807	LOC100331807	-23.0744
795613	trps1	22.9766			494083	mogat3b	-11.1675			100317638	si:dkey-29d5.1	23.8311			606585	obsl1b	-23.0709
791772	lect1	22.9726			335124	ppme1	-11.1654			570700	kpnb1	23.8311			447938	rassf2a	-23.0582
100535026	ltb4r2a	22.965			767766	lman2lb	-11.1611			553658	wbp1lb	23.8289			58023	fzd9b	-23.0255
101883648	mhc1uma	22.9515			322493	slc2a2	-11.1547			322715	dus1l	23.7891			791754	si:ch211-219a4.3	-23.0203
110439584	LOC110439584	22.9414			572992	esrp2	-11.1525			767729	dync1i2a	23.7833			325276	cfap45	-23.0171
541494	sept9b	22.9414			406662	msmo1	-11.1383			562487	rlim	23.7726			570698	nrxn3b	-23.0105
792513	si:dkey-225n22.4	22.9414			100334510	pet100	-11.1305			100004018	si:ch211-198n5.11	23.7719			100536648	LOC100536648	-22.9981
100330810	nod1	22.929			561142	qpctla	-11.1256			566444	rwdd2b	23.7666			569405	or131-2	-22.9883
407989	adssl1	22.9157			571005	ncdn	-11.1129			403048	rabl3	23.7624			108181393	LOC108181393	-22.9687
100002795	doc2d	22.8911			403051	pygb	-11.1118			325037	tsr1	23.7451			796432	fam102aa	-22.9587
100151460	si:dkeyp-51f12.2	22.8799			436595	nudt2	-11.1019			378454	aaas	23.7385			560400	actn1	-22.9486
100536838	zbtb47b	22.8799			393198	cops8	-11.0983			100004031	si:ch73-144d13.4	23.7307			567378	si:ch211-14k19.8	-22.9259
569992	si:dkeyp-86b9.1	22.8544			558212	emd	-11.0893			492366	nufip2	23.723			402920	lhcgr	-22.9173
555986	si:dkey-33m11.6	22.8281			557585	nom1	-11.0885			556198	srgap2	23.7225			101885000	si:ch73-140j24.4	-22.9021
799848	gpr78b	22.8168			393737	trappc4	-11.0677			393164	chmp4ba	23.7196			797584	or112-1	-22.8912
561994	cep85	22.8145			393807	ppp1r3cb	-11.0637			449926	iah1	23.718			101886672	LOC101886672	-22.8912
101885083	LOC101885083	22.8145			565399	emc1	-11.0606			503763	ywhae2	23.6944			100536640	si:dkeyp-46h3.8	-22.8912
568987	ankmy1	22.8124			431746	prpsap1	-11.0605			334202	plk3	23.6944			796100	slc7a4	-22.8912
100004460	pcsk2	22.8009			322927	asb12a	-11.0601			101887128	mbd4	23.6881			101884719	caps2	-22.8589
550510	efcab11	22.779			393495	creld2	-11.0502			798716	ispd	23.6794			560393	cspg4	-22.8589
100149292	si:dkey-10h3.1	22.7749			796572	sco1	-11.0468			327248	zmym4	23.6756			337176	postnb	-22.8074
100003937	adamts12	22.7749			449790	cyp2k16	-11.0382			393143	umps	23.6683			795613	trps1	-22.795
393654	slc5a1	22.7619			503526	ccdc106a	-11.0376			393343	sft2d1	23.6637			556869	ponzr5	-22.7877
30519	myb	22.7619			393543	ilk	-11.0331			415098	top1mt	23.6617			100535026	ltb4r2a	-22.7828
445373	il12ba	22.7479			393754	chmp7	-11.0323			793727	gnl2	23.6589			101883648	mhc1uma	-22.7709
567923	sh3pxd2ab	22.7479			321720	nt5c3a	-11.0188			393754	chmp7	23.6565			110439584	LOC110439584	-22.759
100034540	cacng7a	22.7479			550325	naa40	-11.0181			436589	mcm3ap	23.6487			541494	sept9b	-22.759
559133	uts2r	22.7452			322348	setd6	-11.0139			100037350	ilkap	23.6451			792513	si:dkey-225n22.4	-22.759
793902	si:ch73-288o11.5	22.7338			335901	klf15	-11.0077			767645	zgc:153993	23.6448			100330810	nod1	-22.7471
108179152	LOC108179152	22.7194			557983	arhgef1b	-11.0076			561667	tysnd1	23.6408			407989	adssl1	-22.7352
799982	cd4-1	22.6967			767645	zgc:153993	-11.0011			798425	svbp	23.6388			100002345	stpg1	-22.7232
100151577	si:dkeyp-51b7.3	22.6918			793027	ccdc12	-10.9984			431736	bambib	23.6352			791185	slc26a1	-22.7232
245703	atp1a1a.5	22.6623			404040	dab2	-10.9757			100873093	nfe2l2b	23.6282			100002795	doc2d	-22.7111
103909866	LOC103909866	22.6623			368255	clic4	-10.9739			393245	brd9	23.6263			286831	lamb4	-22.7111
565333	ddr2l	22.6623			393440	eif1ad	-10.9714			334474	taf3	23.6203			100151460	si:dkeyp-51f12.2	-22.6989
100006250	LOC100006250	22.6623			503762	fam210ab	-10.9676			564649	osxm	23.6179			100536838	zbtb47b	-22.6989
504036	ly75	22.6176			447874	glod4	-10.9642			567886	cog5	23.6115			569992	si:dkeyp-86b9.1	-22.6742
555516	chrm2b	22.6176			100526813	si:dkey-22f5.9	-10.963			558502	ryk	23.6101			553676	mgat3a	-22.6696
563578	tbc1d9	22.5992			563496	zfand3	-10.9534			563742	larp4b	23.5973			555986	si:dkey-33m11.6	-22.6505
563003	gdf10a	22.5992			336260	qrich1	-10.9533			572011	slmapa	23.5961			797970	dennd3a	-22.6342
777608	fhdc3	22.5871			58117	ctnnbip1	-10.944			570148	abcb9	23.5895			561994	cep85	-22.6341
101884039	si:ch211-112g6.4	22.5871			334644	pex26	-10.9435			554231	szrd1	23.5826			101885083	LOC101885083	-22.6341
327496	mthfd2l	22.5865			393694	cdc123	-10.9389			394247	pafah1b1b	23.5795			100004460	pcsk2	-22.6226
445070	cldnk	22.5824			335838	lrrfip2	-10.9337			323003	trappc11	23.5777			100149292	si:dkey-10h3.1	-22.5988
108183461	LOC108183461	22.5667			564872	slc16a6a	-10.9171			406840	sesn3	23.5675			100003937	adamts12	-22.5988
100150269	hecw2a	22.551			393417	capn1a	-10.9037			415133	mafk	23.5657			393654	slc5a1	-22.5857
794006	sod3b	22.551			378962	pah	-10.9022			564990	apbb2b	23.5657			30519	myb	-22.5857
796219	zcchc14	22.551			565850	nrd1a	-10.889			324302	rbm5	23.5648			445373	il12ba	-22.5728
101882451	LOC101882451	22.551			436861	sec63	-10.8816			553642	pudp	23.5632			567923	sh3pxd2ab	-22.5728
110437946	LOC110437946	22.551			373878	ppp2r5eb	-10.8667			368255	clic4	23.5598			100034540	cacng7a	-22.5728
100148904	si:dkey-65j6.2	22.5476			404618	adhfe1	-10.8665			336578	si:ch211-114c12.2	23.5487			108179152	LOC108179152	-22.547
110437809	LOC110437809	22.5395			100000656	lrrc58a	-10.8592			436619	acy3.2	23.5484			791772	lect1	-22.5368
559690	zmp:0000000660	22.5395			559054	hmgcra	-10.8544			566044	adam10a	23.5421			266964	tlx1	-22.5233
100330443	kif1aa	22.5395			321965	taz	-10.8514			554849	gabpb2a	23.535			641560	slc7a7	-22.5085
100535338	LOC100535338	22.5395			566947	ddx3a	-10.8411			767676	ctdsplb	23.5302			245703	atp1a1a.5	-22.4906
560924	dysf	22.5183			768179	zgc:153675	-10.8406			100003142	rpz5	23.5261			103909866	LOC103909866	-22.4906
558547	si:ch211-130m23.3	22.5183			797430	col4a3bpb	-10.8404			436696	aagab	23.516			565333	ddr2l	-22.4906
100535241	thbs2a	22.5041			569329	flvcr2b	-10.8368			324573	ogfod1	23.5138			100006250	LOC100006250	-22.4906
30301	her4.2	22.4727			571403	znf395a	-10.8358			450058	zgc:101679	23.5138			327496	mthfd2l	-22.4734
100538314	il17rc	22.4571			553383	spna2	-10.8337			393863	heatr3	23.507			793902	si:ch73-288o11.5	-22.4685
100537538	LOC100537538	22.4571			30617	urod	-10.8317			393378	ergic2	23.5043			568987	ankmy1	-22.4664
100000322	trpv6	22.4444			565774	c5	-10.829			327531	enc3	23.4991			504036	ly75	-22.4474
797355	iqsec3a	22.4406			561051	fam168b	-10.8227			100149667	si:ch211-150e22.5	23.4952			555516	chrm2b	-22.4474
571290	sema4ab	22.4406			378972	akt2	-10.8148			394062	tnpo3	23.4898			563578	tbc1d9	-22.4275
798492	rasal3	22.4171			30502	csnk2a1	-10.8124			393198	cops8	23.4894			563003	gdf10a	-22.4275
565176	alx1	22.4072			335015	fam76b	-10.8053			100005118	ankrd40	23.4875			777608	fhdc3	-22.4173
101882153	LOC101882153	22.3954			324048	cnot6a	-10.8014			393517	nkain1	23.486			101884039	si:ch211-112g6.4	-22.4173
101886666	pik3r6b	22.3877			114424	cdh1	-10.7964			100004012	ttc32	23.4774			798231	prokr1b	-22.4019
795145	si:dkey-30j10.5	22.3877			327029	capza1a	-10.7944			436827	sat2b	23.4774			100150269	hecw2a	-22.3866
336153	grm2a	22.3877			334017	pla1a	-10.784			393712	exosc4	23.4774			794006	sod3b	-22.3866
558616	ccr6a	22.3648			572011	slmapa	-10.7835			553665	cnot6l	23.4718			796219	zcchc14	-22.3866
569281	lzts1	22.3648			558422	lipin2	-10.7825			567862	spata20	23.4699			101882451	LOC101882451	-22.3866
100005143	si:ch211-197g15.8	22.3264			553466	si:dkey-90m5.4	-10.7823			30452	etv5b	23.4686			110437946	LOC110437946	-22.3866
724011	fam102ba	22.3139			100333269	aldh1l2	-10.768			564523	sgk3	23.4611			110437809	LOC110437809	-22.3712
677752	gmfg	22.3139			492409	snapc5	-10.767			556641	pld1a	23.4605			559690	zmp:0000000660	-22.3712
100036767	plod2	22.3067			393517	nkain1	-10.7622			436643	tsr3	23.4379			100330443	kif1aa	-22.3712
449535	nitr7b	22.3067			445089	prpf38a	-10.7559			559001	fasn	23.4196			100535338	LOC100535338	-22.3712
403308	rtn4rl1b	22.276			562437	ubfd1	-10.7478			100149897	ccdc90b	23.4174			560924	dysf	-22.3555
553503	fbln2	22.276			554231	szrd1	-10.7475			561051	fam168b	23.4139			558547	si:ch211-130m23.3	-22.3555
560719	si:dkey-206f10.1	22.2606			394176	pum1	-10.746			393694	cdc123	23.4111			100535241	thbs2a	-22.3397
334010	il11ra	22.2345			541358	zgc:110782	-10.7425			100002034	hectd1	23.4111			567481	macf1b	-22.3236
101887127	calhm1	22.2345			415098	top1mt	-10.7414			100334361	nek9	23.4086			100101650	zgc:165518	-22.3236
100330497	si:ch73-90k17.1	22.2325			559556	pcsk5b	-10.7403			798259	si:ch1073-179p4.3	23.4049			559133	uts2r	-22.3107
100170776	zgc:194443	22.231			406470	pla2g7	-10.7292			393356	gorab	23.4012			561583	pcnxl2	-22.3
100006875	LOC100006875	22.2185			791592	ccbl1	-10.7216			571263	acyp1	23.4003			100538314	il17rc	-22.2909
100537884	map4l	22.213			406522	nr2f6b	-10.7155			323720	lmbrd1	23.3974			100537538	LOC100537538	-22.2909
619201	disp1	22.213			568482	abcc12	-10.7083			368288	rassf7b	23.3966			797355	iqsec3a	-22.2744
101884526	LOC101884526	22.213			100001321	si:ch211-248a14.8	-10.7048			323834	dusp23a	23.3903			571290	sema4ab	-22.2744
571927	si:rp71-36a1.1	22.2124			323203	snx4	-10.7038			327253	hdac10	23.3813			799982	cd4-1	-22.2735
335134	heyl	22.1964			406440	prkag1	-10.6961			394006	stoml2	23.3717			798492	rasal3	-22.2576
566122	ncam3	22.1964			394154	sars2	-10.6958			563236	chd1	23.3687			445070	cldnk	-22.247
558731	si:dkey-30c15.13	22.1964			393117	ccdc94	-10.6924			550515	crlf3	23.3629			101882153	LOC101882153	-22.2406
563932	atp10b	22.1964			791795	ptrh2	-10.6923			561210	micu1	23.3622			101886666	pik3r6b	-22.2234
101883330	LOC101883330	22.1847			334081	rnf168	-10.6906			101884674	igsf5b	23.3544			795145	si:dkey-30j10.5	-22.2234
100000984	si:ch211-241d21.5	22.1697			324010	hnf4b	-10.6895			394041	cbll1	23.3463			336153	grm2a	-22.2234
450060	cyp2aa8	22.1697			394162	polr3f	-10.6862			406774	sec23a	23.3353			558616	ccr6a	-22.206
445044	rs1a	22.1543			751713	gtf2h5	-10.6752			796378	si:dkey-286j15.1	23.3286			569281	lzts1	-22.206
565383	cblc	22.1327			445220	riok3	-10.6741			327373	kpna4	23.3199			101883071	LOC101883071	-22.1882
393409	tmem185	22.1327			394069	ebag9	-10.6622			406794	ube2j1	23.3183			100036767	plod2	-22.1701
100333572	LOC100333572	22.1327			561431	myh9b	-10.6618			324655	cul3a	23.318			449535	nitr7b	-22.1701
780836	opn6a	22.1327			493616	fubp3	-10.6593			324164	dnaja2l	23.3175			724011	fam102ba	-22.1409
100001260	ppp1r3ab	22.1327			394006	stoml2	-10.6519			100332627	epb41l4b	23.3148			677752	gmfg	-22.1409
110440056	LOC110440056	22.1141			393550	arpc5la	-10.6471			565172	map7d1a	23.3069			100148904	si:dkey-65j6.2	-22.1252
798231	prokr1b	22.1104			562487	rlim	-10.6459			394176	pum1	23.3055			100151577	si:dkeyp-51b7.3	-22.1009
100007078	abtb2b	22.0894			768185	hsd17b7	-10.638			445072	fam122b	23.2954			565176	alx1	-22.0761
553743	zgc:113162	22.0894			324845	nt5c2a	-10.6349			322977	mid1ip1l	23.2929			334010	il11ra	-22.0742
561787	slc4a1b	22.0894			550331	elp4	-10.625			406805	nvl	23.2929			101887127	calhm1	-22.0742
554606	lypd6b	22.0673			553648	cpsf3l	-10.6206			80939	papss2b	23.2871			100537884	map4l	-22.0554
793310	si:ch73-125k17.2	22.0673			564009	ciarta	-10.6195			323208	tmem39a	23.2871			619201	disp1	-22.0554
327484	trim33l	22.0673			557528	rbm4.2	-10.6186			565999	LOC565999	23.2772			101884526	LOC101884526	-22.0554
100007462	si:zfos-2330d3.1	22.0673			325609	atf1	-10.6185			560837	sin3b	23.2763			403308	rtn4rl1b	-22.0497
566086	kif5aa	22.0617			559430	rassf10a	-10.6107			393583	tbc1d5	23.2708			553503	fbln2	-22.0497
569174	zgc:114123	22.0445			436698	haus4	-10.6103			550474	babam2	23.2691			335134	heyl	-22.0356
100538028	si:zfos-2330d3.8	22.0209			317644	nifk	-10.6002			568805	strip1	23.2649			566122	ncam3	-22.0356
103910213	LOC103910213	22.0209			561788	kif22	-10.5995			407708	lmf2b	23.2555			558731	si:dkey-30c15.13	-22.0356
796556	myct1a	22.0209			324655	cul3a	-10.5927			100003770	mylk5	23.2543			563932	atp10b	-22.0356
561583	pcnxl2	22.0114			100001906	tfcp2	-10.5904			568643	dscama	23.2437			100000322	trpv6	-22.0256
503709	pqlc2	22.0001			405855	tmem243b	-10.5886			100329955	si:dkey-234i14.6	23.2381			100000984	si:ch211-241d21.5	-22.0169
767756	ugt5a2	21.998			110437857	LOC110437857	-10.5845			324913	znf503	23.2331			450060	cyp2aa8	-22.0169
325356	rcan3	21.987			572344	numa1	-10.5827			565058	smim19	23.2323			550510	efcab11	-22.0012
558475	si:ch211-57h10.1	21.9739			83496	bambia	-10.5798			559430	rassf10a	23.225			100005143	si:ch211-197g15.8	-21.9976
100536139	pigrl2.4	21.9739			393585	c2cd5	-10.5686			402986	cry-dash	23.219			445044	rs1a	-21.9859
563130	aqp8a.2	21.9739			450054	tpk1	-10.5685			326898	nat9	23.2165			565383	cblc	-21.9666
101884707	si:ch73-122g19.1	21.9739			321183	rrp36	-10.5681			337565	dcaf7	23.2127			393409	tmem185	-21.9666
791212	zgc:158296	21.9739			321084	dnmt3ba	-10.5658			569329	flvcr2b	23.2088			100333572	LOC100333572	-21.9666
570771	kif1c	21.9739			394109	dtnbp1a	-10.564			369197	stat5a	23.2075			780836	opn6a	-21.9666
100006599	si:dkey-27j5.3	21.9733			405812	cyb5b	-10.5625			553981	sptlc1	23.2038			100001260	ppp1r3ab	-21.9666
568432	wdfy3	21.9501			407708	lmf2b	-10.5624			110437765	LOC110437765	23.1811			100007078	abtb2b	-21.9343
100333245	si:dkey-33c14.6	21.9501			327373	kpna4	-10.5569			560275	nuak2	23.1691			553743	zgc:113162	-21.9343
553211	st8sia4	21.9501			562071	si:dkey-10f23.2	-10.5535			326866	actr8	23.1686			561787	slc4a1b	-21.9343
563900	si:cabz01036006.1	21.9501			437016	tk2	-10.5535			553944	ugcg	23.1664			100330497	si:ch73-90k17.1	-21.9112
560711	si:ch211-220f12.4	21.9501			334389	ankmy2a	-10.5494			325979	zgc:55781	23.1594			100006875	LOC100006875	-21.8922
100332483	LOC100332483	21.9239			393633	med27	-10.5492			447821	sav1	23.1486			569174	zgc:114123	-21.8895
101883916	LOC101883916	21.9239			561678	tldc1	-10.5468			777767	osbpl9	23.1348			554606	lypd6b	-21.8737
497135	fgfrl1b	21.9239			323509	gnaia	-10.5461			325975	slc41a1	23.1324			793310	si:ch73-125k17.2	-21.8737
569191	kcnj1a.4	21.9239			492339	creg2	-10.5448			553648	cpsf3l	23.1279			327484	trim33l	-21.8737
60637	pax8	21.8962			449553	impact	-10.5387			326050	nucb2b	23.1255			100007462	si:zfos-2330d3.1	-21.8737
568282	ror1	21.8962			569044	zgc:161969	-10.5387			572452	bmp1a	23.1245			100538028	si:zfos-2330d3.8	-21.868
30632	bmp2b	21.8962			30280	jak1	-10.5375			100037378	ufsp1	23.1147			103910213	LOC103910213	-21.868
562893	btbd11a	21.8712			368923	slc6a13	-10.5297			402889	arfgap3	23.1069			796556	myct1a	-21.868
436667	b9d2	21.8712			569494	alg12	-10.5276			336368	vps37a	23.1023			101883330	LOC101883330	-21.8584
791754	si:ch211-219a4.3	21.8173			562909	pptc7b	-10.5209			564081	dlg3	23.0999			560719	si:dkey-206f10.1	-21.8441
100002345	stpg1	21.6998			100149834	cdk12	-10.5184			558278	etaa1	23.0881			558475	si:ch211-57h10.1	-21.8203
791185	slc26a1	21.6998			406687	scamp2	-10.5114			567578	dcaf11	23.0831			100536139	pigrl2.4	-21.8203
266964	tlx1	21.6214			100329522	si:ch211-222e20.4	-10.5052			110439853	LOC110439853	23.0697			563130	aqp8a.2	-21.8203
567481	macf1b	21.4091			393929	upf3b	-10.5015			777627	bop1	23.0684			101884707	si:ch73-122g19.1	-21.8203
100101650	zgc:165518	21.4091			415246	dcun1d2b	-10.4993			327601	alg8	23.0671			791212	zgc:158296	-21.8203
101883071	LOC101883071	21.3579			565241	ppp3ccb	-10.4987			406625	lgmn	23.0577			570771	kif1c	-21.8203
554700	pde6g	12.5543			566065	wu:fe02h09	-10.496			550454	dhrs7b	23.0472			100170776	zgc:194443	-21.8151
565109	agap2	12.1573			562208	uhrf1bp1l	-10.4871			100144559	ncoa6	23.0465			571927	si:rp71-36a1.1	-21.8
564970	slc2a11b	12.1212			558075	wdr37	-10.4859			553356	sec16b	23.045			568432	wdfy3	-21.7985
100002104	cbln18	11.3543			393880	vps4b	-10.4846			568678	papd5	23.0437			100333245	si:dkey-33c14.6	-21.7985
565481	znf536	11.3238			445289	kras	-10.4806			492812	nap1l4b	23.0386			553211	st8sia4	-21.7985
561851	ypel2b	11.2418			368892	si:ch211-14a17.11	-10.4744			403068	alg2	23.0289			563900	si:cabz01036006.1	-21.7985
795537	myo15b	11.1403			553330	npc1	-10.4725			110437857	LOC110437857	23.0214			560711	si:ch211-220f12.4	-21.7985
100415798	ugt5a4	11.0662			570858	sympk	-10.468			561788	kif22	23.0214			110440056	LOC110440056	-21.7902
558327	lad1	11.0405			100333127	rexo4	-10.4678			335838	lrrfip2	23.0214			100332483	LOC100332483	-21.7742
565743	pld2	10.945			323918	stt3b	-10.4675			334081	rnf168	23.0176			101883916	LOC101883916	-21.7742
100332206	stk38b	10.632			335905	ccdc6a	-10.4566			415197	nudt15	23.0156			497135	fgfrl1b	-21.7742
402928	zgc:77358	10.5515			492366	nufip2	-10.4464			394162	polr3f	23.0149			569191	kcnj1a.4	-21.7742
559639	socs5b	10.4987			334527	cap1	-10.4422			100003419	abhd17ab	23.0131			60637	pax8	-21.7501
563053	capn2b	10.4878			101884674	igsf5b	-10.4415			436740	adipor1a	23.0118			568282	ror1	-21.7501
324835	fbxl14b	10.3955			791166	dnlz	-10.4383			553720	alkbh1	23.01			30632	bmp2b	-21.7501
559096	kcnc3a	10.2856			436973	faah2a	-10.4373			445137	fam151b	23.0062			562893	btbd11a	-21.7212
100307070	s100a11	10.2607			558831	mprip	-10.4282			394069	ebag9	23.0048			436667	b9d2	-21.7212
574008	zgc:112302	10.2342			406321	srfbp1	-10.4265			334381	wrap73	23.0029			503709	pqlc2	-21.68
100002730	si:ch73-208g10.1	10.1565			393100	ppp2r3c	-10.4254			560832	jtb	23.0025			325356	rcan3	-21.6674
100150349	si:dkey-27h10.2	9.93484			338247	echdc2	-10.4221			436698	haus4	23.0025			100006599	si:dkey-27j5.3	-21.6546
100034609	dusp10	9.73353			406473	pck2	-10.421			560041	zc3h13	22.9978			767756	ugt5a2	-21.6381
564821	col5a2a	9.53939			563054	gramd1c	-10.4092			449731	sike1	22.9964			58114	actc1b	-12.5946
100001421	snx33	9.3641			798626	zgc:194392	-10.4005			445250	neu3.2	22.9964			402805	pvalb1	-12.1992
493635	hapln1a	9.25325			322997	ell2	-10.3965			65237	mapk14a	22.9944			557772	si:ch211-250g4.3	-12.1549
100536673	LOC100536673	9.23055			436743	surf4l	-10.3948			567599	rasa4	22.9921			554700	pde6g	-11.4426
100002113	coro1a	9.08984			403048	rabl3	-10.3826			394144	cnot4b	22.9881			30449	serpinh1b	-11.1844
794479	col8a2	9.05274			564241	fosl1a	-10.3793			556236	acacb	22.9862			677744	lyz	-11.1093
100333605	kif26bb	8.99169			100148292	npl	-10.3653			565061	si:ch211-216l23.2	22.9822			100536673	LOC100536673	-10.8986
100003674	si:ch73-31d8.2	8.84483			678610	map4k2	-10.3632			571385	eya3	22.9795			100001684	ttn.1	-10.6272
564592	nsd1b	8.74999			793471	mocs1	-10.3576			564253	LOC564253	22.9762			449615	gcm2	-10.3439
556170	LOC556170	8.68031			567547	mthfr	-10.3569			393543	ilk	22.971			565481	znf536	-10.2287
286831	lamb4	8.65463			566338	si:ch73-71c20.5	-10.3519			325167	ankrd13c	22.9706			561851	ypel2b	-10.1488
568908	shank1	8.65367			393201	polr3c	-10.3437			553605	rab3ip	22.9696			445381	mpl	-10.1427
402805	pvalb1	8.23093			402899	tada1	-10.3354			799312	iqcc	22.9675			100002104	cbln18	-9.99718
108191611	LOC108191611	7.86293			30380	nras	-10.3326			567413	sox5	22.9608			565743	pld2	-9.75606
570101	zgc:173570	7.26351			406370	pla2g6	-10.3273			564535	reps1	22.9608			108191611	LOC108191611	-9.33632
100536767	znfx1	7.12134			406840	sesn3	-10.3241			334380	zmpste24	22.9608			100415798	ugt5a4	-9.0633
557772	si:ch211-250g4.3	6.93286			108179035	LOC108179035	-10.3224			323203	snx4	22.9606			322056	sulf2b	-8.72621
100537993	LOC100537993	6.47459			393397	lsm14aa	-10.3199			100037391	rfwd2	22.9543			100034609	dusp10	-8.62136
100001684	ttn.1	6.23066			101884837	wdr70	-10.319			450021	fip1l1b	22.9457			100537993	LOC100537993	-8.61239
322056	sulf2b	6.21433			378716	aktip	-10.3162			777708	fam188a	22.9441			110440114	LOC110440114	-8.44843
110440114	LOC110440114	5.97369			797834	nfkbib	-10.2985			564009	ciarta	22.9441			100536767	znfx1	-8.39003
677742	lgals3bpa	5.52106			436611	arl5a	-10.2916			570901	smug1	22.9438			677742	lgals3bpa	-8.37091
					322338	exoc1	-10.2859			559638	mkl1b	22.9169
					553264	zgc:158564	-10.2796			100329344	LOC100329344	22.9126
					436643	tsr3	-10.2754			406522	nr2f6b	22.9126
					323919	alcamb	-10.2733			567861	gfpt1	22.9112
					100149897	ccdc90b	-10.2612			58153	slc40a1	22.9108
					560416	erf	-10.2557			325292	nsun2	22.9019
					550454	dhrs7b	-10.2538			550259	pfklb	22.896
					569444	arid3c	-10.2534			564872	slc16a6a	22.8881
					100124594	aspg	-10.2533			792752	dnajb14	22.8881
					100004144	zfyve21	-10.2515			100003734	fastkd3	22.8698
					336368	vps37a	-10.2511			556929	zgc:154075	22.8657
					394247	pafah1b1b	-10.2506			554836	cry1ab	22.8643
					557319	rnf4	-10.2476			393646	zfpl1	22.8613
					393889	rbm17	-10.2471			402828	tdrd3	22.8575
					556400	senp2	-10.2465			393226	slc25a32a	22.8575
					447900	nit1	-10.2454			559334	dnm2a	22.8573
					795400	lss	-10.238			378990	nudt4a	22.8546
					553269	ccnl1a	-10.2376			553264	zgc:158564	22.8538
					562734	fam210aa	-10.2373			431759	prss35	22.8437
					327060	wee1	-10.2274			795920	si:dkey-220k22.1	22.8371
					100002034	hectd1	-10.2216			393889	rbm17	22.8371
					327253	hdac10	-10.2177			100001906	tfcp2	22.826
					406256	zgc:66427	-10.2167			445069	ntpcr	22.8215
					553625	trmu	-10.2136			436886	nrbf2b	22.8192
					445071	nadk2	-10.2131			404040	dab2	22.8161
					563236	chd1	-10.2124			393458	slc25a39	22.81
					324164	dnaja2l	-10.2122			373878	ppp2r5eb	22.8099
					541482	tmem183a	-10.2117			445178	aarsd1	22.8054
					323424	sult1st1	-10.2111			335810	vps36	22.8054
					436598	pls3	-10.2085			393424	dnajc24	22.7987
					387304	cwf19l1	-10.2066			100332968	fam185a	22.7984
					336578	si:ch211-114c12.2	-10.2058			562301	akip1	22.7967
					553693	raver1	-10.2023			100000713	LOC100000713	22.7936
					564488	ccdc59	-10.2002			415194	lysmd3	22.7889
					436886	nrbf2b	-10.2002			334389	ankmy2a	22.7793
					324212	cyp2aa6	-10.1996			493617	eif4eb	22.772
					565061	si:ch211-216l23.2	-10.1982			394100	spag7	22.772
					393553	ammecr1	-10.1967			393372	zgc:63863	22.7696
					571441	gusb	-10.1949			393361	pigm	22.7696
					327447	nploc4	-10.1929			550477	arpin	22.7672
					492802	rhoua	-10.1873			100330861	LOC100330861	22.76
					768138	ebpl	-10.1856			406384	gmfb	22.7584
					406821	adipor1b	-10.1854			100144567	cbln13	22.7576
					326866	actr8	-10.185			562087	si:ch211-149b19.3	22.7513
					378968	abat	-10.1797			30496	ldha	22.7513
					327601	alg8	-10.1742			550446	ss18l2	22.7297
					334982	yif1a	-10.1681			497400	fkbp16	22.727
					568260	toe1	-10.1638			791130	galt	22.7184
					567451	si:dkey-172m14.1	-10.1594			541411	eif4enif1	22.7184
					336339	sys1	-10.1569			791628	sirt4	22.7034
					327453	pfkfb1	-10.1525			100007371	c1ql4l	22.7008
					795321	si:ch211-202f5.3	-10.1453			336260	qrich1	22.6961
					436695	zgc:92664	-10.1386			100150664	met	22.6914
					571775	zgc:162025	-10.1275			322927	asb12a	22.6885
					553597	lamtor3	-10.1274			378838	sh3gl1b	22.6857
					58054	pim2	-10.1251			100151215	pde7a	22.6803
					415214	psmc3ip	-10.1188			553760	psip1a	22.6716
					393458	slc25a39	-10.1157			557375	csdc2b	22.664
					322715	dus1l	-10.1154			568697	si:ch211-175m2.5	22.6616
					492814	thg1l	-10.1152			406493	myl9b	22.6547
					100003734	fastkd3	-10.1132			447891	sc5d	22.6515
					323528	dennd5b	-10.1081			30617	urod	22.6515
					406810	prpf38b	-10.1067			406822	cab39l1	22.6477
					692331	abi2b	-10.1014			30517	ahr2	22.6408
					402932	ino80e	-10.0922			324307	atp6v0a1a	22.6372
					557375	csdc2b	-10.0825			791166	dnlz	22.6372
					445099	suds3	-10.0807			751626	dhrs7	22.637
					553760	psip1a	-10.0778			333952	tmem30ab	22.6247
					564081	dlg3	-10.076			445116	dhrs13b	22.6218
					569462	pnkp	-10.075			334310	si:ch211-262i1.6	22.6115
					394041	cbll1	-10.0747			101884831	si:ch211-57b15.2	22.6056
					556585	si:dkey-7j14.6	-10.0714			560573	mettl15	22.595
					406300	fam96a	-10.0704			797430	col4a3bpb	22.5939
					606595	dhx8	-10.0699			337459	cfap97	22.5894
					334395	slc43a1a	-10.067			81595	bcl7bb	22.5894
					791187	srpk1b	-10.0664			554842	acot11a	22.587
					445497	zgc:101016	-10.0443			563520	si:ch73-217b7.1	22.5851
					100001980	bag4	-10.0417			751670	arl9	22.583
					325449	kif20a	-10.0414			266756	mapk14b	22.5809
					324125	stk3	-10.0389			767766	lman2lb	22.5798
					110439853	LOC110439853	-10.0374			321836	krit1	22.577
					569989	ca5a	-10.0341			557451	daam1a	22.5768
					393713	fhit	-10.0325			325484	vamp5	22.574
					100000713	LOC100000713	-10.0294			321587	naa35	22.5735
					327248	zmym4	-10.026			559900	fam98a	22.5709
					492336	anxa3b	-10.0243			450016	pcyt2	22.5693
					325906	ttpa	-10.0228			100005700	stim1b	22.5693
					692319	pde12	-10.0147			494041	slc7a2	22.5602
					334310	si:ch211-262i1.6	-10.0074			792259	44819	22.5601
					559425	bida	-10.0036			550136	tnrc5	22.5561
					492471	samm50l	-9.99906			393346	stx8	22.5538
					492472	slc7a6os	-9.9801			560572	uri1	22.5381
					553066	pyroxd2	-9.97151			541482	tmem183a	22.5327
					793111	setd9	-9.96375			562916	a1cf	22.5327
					553407	sec24d	-9.95513			100529120	smoc1	22.5233
					325975	slc41a1	-9.95212			751744	amn1	22.5222
					100004874	si:ch211-275j6.5	-9.94958			561803	gyg2	22.5222
					436908	slc17a9b	-9.94482			100004874	si:ch211-275j6.5	22.5222
					561667	tysnd1	-9.94344			768137	dclre1b	22.5195
					406625	lgmn	-9.94127			557370	prkra	22.5168
					406822	cab39l1	-9.93874			100124614	tmem230b	22.4985
					791628	sirt4	-9.93476			553020	paf1	22.486
					100003770	mylk5	-9.93212			566559	akt1s1	22.4822
					557995	rnf19a	-9.9306			100330411	ap1m1	22.4721
					562231	mark2a	-9.92651			555268	coa7	22.468
					561210	micu1	-9.91895			565006	uacaa	22.4647
					100151215	pde7a	-9.91216			321465	ctdsp2	22.4647
					406360	sdf4	-9.91078			492409	snapc5	22.4551
					568678	papd5	-9.90254			100150672	cbx8a	22.4525
					402847	cyp2x7	-9.89995			325410	irf2a	22.4518
					550393	praf2	-9.89979			324125	stk3	22.4452
					492793	nosip	-9.89802			791187	srpk1b	22.4442
					563265	si:dkey-34l15.1	-9.89694			336159	optn	22.4408
					321070	rock2b	-9.8908			406687	scamp2	22.4327
					327404	arid4a	-9.89068			386642	ngdn	22.4276
					100334151	si:dkey-262k9.2	-9.88693			445147	rbms2b	22.4159
					562379	im:7138144	-9.88372			492506	pptc7a	22.3839
					553981	sptlc1	-9.88355			571925	stxbp5b	22.3839
					58089	trpc4apb	-9.87275			777628	slc35a4	22.3811
					100330411	ap1m1	-9.86333			573492	rragca	22.3765
					563742	larp4b	-9.86035			560419	fam206a	22.3718
					556502	adma	-9.85546			100001584	adck5	22.3675
					100005036	spryd3	-9.85179			790924	usp39	22.3643
					556104	arpc5lb	-9.84787			117510	sfrp5	22.3631
					492479	btg3	-9.84497			100006212	rfxap	22.3545
					553740	nr3c1	-9.84404			403053	nfu1	22.3545
					497400	fkbp16	-9.83892			405834	ntmt1	22.3545
					796446	adprhl2	-9.83622			334130	lrrc40	22.3511
					286739	msna	-9.83106			553625	trmu	22.3453
					326710	mbtps1	-9.82975			436773	otub1b	22.3425
					334483	ptp4a2b	-9.82804			110439320	LOC110439320	22.3397
					560041	zc3h13	-9.82716			562317	fadd	22.3385
					450016	pcyt2	-9.82486			324754	gemin4	22.3385
					393294	use1	-9.82379			619272	zgc:113314	22.3378
					558180	borcs8	-9.82033			393550	arpc5la	22.3378
					751743	slc25a42	-9.81632			337131	c1galt1b	22.3358
					445116	dhrs13b	-9.81418			569044	zgc:161969	22.3318
					192315	uxs1	-9.80235			406510	nup58	22.3302
					494041	slc7a2	-9.79932			402888	ankrd46b	22.3259
					369197	stat5a	-9.79727			797838	pkp1b	22.3252
					100329344	LOC100329344	-9.79595			336339	sys1	22.3232
					568764	plekha6	-9.79583			103909737	lyrm4_1	22.3171
					767646	abi2a	-9.7907			555511	add1	22.3123
					30654	gsk3b	-9.79042			321720	nt5c3a	22.3074
					402828	tdrd3	-9.78756			393174	pex12	22.2956
					556124	matr3l1.1	-9.78669			338247	echdc2	22.2927
					553642	pudp	-9.77938			100001321	si:ch211-248a14.8	22.2927
					393307	maff	-9.77592			436743	surf4l	22.2877
					336504	arpc5a	-9.7607			405882	wdr32	22.2776
					100000230	si:ch211-166a6.5	-9.7598			30628	smad1	22.2713
					100333059	si:ch211-39i22.1	-9.7576			393507	stk17b	22.2713
					100170827	vars2	-9.75724			449647	taf1b	22.2712
					556929	zgc:154075	-9.75505			30590	tp53	22.2693
					552931	cetn3	-9.7492			553589	lyrm5a	22.2679
					394120	nudt3a	-9.74858			393524	zgc:65811	22.2623
					402954	cbr4	-9.74813			557319	rnf4	22.2546
					564990	apbb2b	-9.74607			552931	cetn3	22.2541
					450003	gcdhb	-9.74512			393117	ccdc94	22.2445
					568210	ralgapa2	-9.73835			436871	lzic	22.2378
					450052	acot8	-9.73747			404610	fam49bb	22.2378
					799142	tmem186	-9.73714			555505	phf14	22.2352
					322720	itpkcb	-9.73635			445504	gdpd1	22.2135
					777767	osbpl9	-9.73405			564746	glsb	22.1923
					334565	map4k5	-9.72673			415214	psmc3ip	22.1704
					325410	irf2a	-9.72281			394014	wdr1	22.17
					550446	ss18l2	-9.71569			492793	nosip	22.1536
					324754	gemin4	-9.71503			560416	erf	22.1351
					678543	zgc:136858	-9.7128			406239	ccni	22.132
					406444	bcl7ba	-9.70992			436695	zgc:92664	22.132
					337131	c1galt1b	-9.70876			100038767	zgc:158803	22.1257
					569858	abcg2c	-9.70856			553744	ctdsp1	22.1129
					393621	ndor1	-9.70399			561678	tldc1	22.1071
					406774	sec23a	-9.70028			569858	abcg2c	22.1053
					403003	fgf13b	-9.6999			100008368	nthl1	22.0955
					436905	prkab1a	-9.69643			553653	amacr	22.0944
					352916	msrb1a	-9.69642			564772	rest	22.0796
					791580	hspb8	-9.69565			798124	LOC798124	22.0695
					553614	itih3a	-9.68964			393936	cd2bp2	22.0682
					100333693	lmf1	-9.68955			447874	glod4	22.0567
					570641	si:rp71-19m20.1	-9.68467			795321	si:ch211-202f5.3	22.0474
					321857	clk4a	-9.67956			326710	mbtps1	22.0032
					393646	zfpl1	-9.67408			792620	commd6	21.9976
					550477	arpin	-9.673			564488	ccdc59	21.9976
					334854	gtf2e2	-9.66843			336461	zfand6	21.9859
					566443	fxyd6l	-9.65726			394073	sec14l1	21.9836
					553563	ints2	-9.65657			406679	emc8	21.9808
					100008368	nthl1	-9.65578			321084	dnmt3ba	21.9744
					406764	tceb3	-9.65302			557680	plpp3	21.9666
					322977	mid1ip1l	-9.64747			393448	pigb	21.9439
					100317638	si:dkey-29d5.1	-9.64218			436611	arl5a	21.9439
					325931	tmem9b	-9.63933			393613	kdelr3	21.9437
					494039	c3a.6	-9.63732			326729	pif1	21.934
					560837	sin3b	-9.63683			555459	otud5a	21.9313
					321061	pdcd4b	-9.63151			60635	cldn7b	21.9291
					564337	ppp3r1a	-9.62878			553464	hdhd3	21.9016
					431736	bambib	-9.62238			100333059	si:ch211-39i22.1	21.896
					100006212	rfxap	-9.61763			567691	si:ch211-251p5.5	21.8917
					556724	vps52	-9.61209			286739	msna	21.8909
					436991	ubtd2	-9.60856			504044	st3gal4	21.8708
					553467	cideb	-9.60433			192315	uxs1	21.8575
					560573	mettl15	-9.60263			554173	aspm	21.8458
					405810	ehd1a	-9.6006			564177	nrbp2a	21.8332
					393174	pex12	-9.59996			572154	tmem101	21.8332
					335810	vps36	-9.59965			553646	sptlc2a	21.8253
					100005953	mipep	-9.59795			678649	zgc:136929	21.8247
					768122	ino80b	-9.58909			100149204	ggcta	21.8216
					368288	rassf7b	-9.58539			100170827	vars2	21.809
					564535	reps1	-9.58362			541358	zgc:110782	21.809
					550474	babam2	-9.58337			108179047	LOC108179047	21.7981
					406239	ccni	-9.57939			768185	hsd17b7	21.7958
					326729	pif1	-9.57829			368907	atp6v1c1a	21.7958
					678649	zgc:136929	-9.5686			393633	med27	21.7823
					333952	tmem30ab	-9.56275			402949	slc30a6	21.7734
					436776	ndfip1l	-9.55935			406591	exoc6	21.7723
					797998	im:7138535	-9.55827			678603	st14a	21.7654
					431729	zgc:91890	-9.55453			570248	galnt2	21.7585
					373089	tjp3	-9.55201			403003	fgf13b	21.7474
					794635	si:dkey-8k3.2	-9.54854			568429	trove2	21.7386
					556445	gls2b	-9.54792			796473	tp53i3	21.7321
					555511	add1	-9.54452			553374	rab11fip1a	21.7321
					567533	tnksb	-9.53921			793471	mocs1	21.722
					556343	lrrc31	-9.53419			553013	ube2w	21.7191
					436589	mcm3ap	-9.53314			571152	si:dkey-258f14.3	21.7181
					406287	slc37a2	-9.52692			504078	sod3a	21.7171
					403036	gabarapl2	-9.5218			503604	trpt1	21.7091
					550568	pdlim1	-9.51982			101882407	LOC101882407	21.6972
					100144567	cbln13	-9.5164			100333660	dnaaf5_1	21.6954
					571621	nup153	-9.51601			570370	si:ch211-140m22.7	21.69
					559410	frmd8	-9.51289			767646	abi2a	21.6834
					402871	gstcd	-9.51144			541336	zgc:112496	21.6822
					567691	si:ch211-251p5.5	-9.51089			101884837	wdr70	21.6819
					336461	zfand6	-9.50355			494163	tab2	21.6712
					100332968	fam185a	-9.50206			791795	ptrh2	21.6712
					393507	stk17b	-9.50188			563432	si:ch211-79e4.4	21.6684
					553665	cnot6l	-9.49808			445142	brf2	21.6663
					492346	fosb	-9.49732			474326	wdfy1	21.6618
					550136	tnrc5	-9.48907			322493	slc2a2	21.6545
					492763	casp9	-9.48471			100002292	si:ch73-63e15.2	21.6516
					406678	mospd1	-9.48467			566203	mthfsd	21.6429
					436937	nipal4	-9.47789			678540	gale	21.6338
					415197	nudt15	-9.46995			553066	pyroxd2	21.6272
					321465	ctdsp2	-9.46833			751743	slc25a42	21.6198
					559900	fam98a	-9.46008			393413	fam91a1	21.6118
					554849	gabpb2a	-9.45533			553654	nudcd1	21.6038
					567497	cbx3b	-9.45029			492359	zgc:91976	21.5799
					325979	zgc:55781	-9.44901			337670	rps6kal	21.5707
					402986	cry-dash	-9.4486			322348	setd6	21.5692
					553795	nanp	-9.44545			558551	si:ch73-15b2.5	21.5594
					394108	stk10	-9.44296			334065	rnf146	21.5563
					436610	pnpla3	-9.44014			352940	fgfr2	21.554
					792539	rassf3	-9.43868			559425	bida	21.5497
					81595	bcl7bb	-9.41749			324845	nt5c2a	21.5497
					553720	alkbh1	-9.41546			560548	si:ch211-15b10.6	21.5367
					493780	ext2	-9.4153			557660	palld	21.532
					100126019	zgc:171967	-9.4136			335905	ccdc6a	21.5238
					406669	pdcd6ip	-9.41058			101884924	slc38a3b	21.5002
					100038778	zgc:163025	-9.40616			110439826	LOC110439826	21.496
					445178	aarsd1	-9.40544			436865	ska1	21.4953
					751683	si:dkey-6n6.2	-9.40507			100038778	zgc:163025	21.4909
					567369	afap1l2	-9.40447			794477	mta1	21.4815
					30452	etv5b	-9.40186			493780	ext2	21.4756
					324573	ogfod1	-9.40072			100001643	si:ch73-7i4.2	21.4697
					558551	si:ch73-15b2.5	-9.39898			393621	ndor1	21.4462
					368397	pkp3a	-9.39866			324053	trim33	21.4315
					100037391	rfwd2	-9.39525			393289	tmem57a	21.4241
					393884	sdha	-9.39487			402926	fam126a	21.4241
					266756	mapk14b	-9.38738			321061	pdcd4b	21.4156
					100124614	tmem230b	-9.38008			553475	alkbh4	21.4092
					445100	ube2e2	-9.37492			797998	im:7138535	21.4023
					619265	tmem251	-9.37453			445089	prpf38a	21.4005
					447821	sav1	-9.37261			664759	borcs7	21.396
					378746	atp2b1a	-9.37079			445100	ube2e2	21.3876
					494163	tab2	-9.36775			100333693	lmf1	21.3853
					393413	fam91a1	-9.36461			110437717	LOC110437717	21.378
					553020	paf1	-9.36109			569665	pdik1l	21.3754
					325484	vamp5	-9.35764			751713	gtf2h5	21.3754
					30441	tmod4	-9.35544			556665	nfia	21.3721
					553653	amacr	-9.35439			324578	slc25a16	21.3647
					393583	tbc1d5	-9.35328			114424	cdh1	21.3596
					567886	cog5	-9.35271			406525	dnm2b	21.3355
					323720	lmbrd1	-9.35194			100002630	si:dkey-218f9.10	21.3272
					442922	parvaa	-9.34415			553359	acvr2aa	21.3203
					100148413	plk2a	-9.34094			553693	raver1	21.3177
					570370	si:ch211-140m22.7	-9.34078			100037312	sgpl1	21.3159
					564523	sgk3	-9.33817			334175	hgs	21.3108
					792259	44819	-9.33202			692261	zgc:136336	21.3029
					560911	fam114a1	-9.33016			568260	toe1	21.3008
					336553	cyb5r1	-9.3284			378437	sepw2a	21.3008
					393164	chmp4ba	-9.32392			553795	nanp	21.297
					555570	chtf8	-9.31855			559556	pcsk5b	21.2906
					571152	si:dkey-258f14.3	-9.30949			558180	borcs8	21.2771
					406369	prpsap2	-9.30867			558400	si:ch211-51h9.7	21.2741
					393211	ccdc6b	-9.30359			556815	nudt13	21.2675
					436869	zgc:92313	-9.30179			556540	fam129bb	21.2587
					566044	adam10a	-9.28519			393521	macrod2	21.2493
					798356	si:ch211-262e15.1	-9.28387			561766	slc16a6b	21.2443
					553770	pcyt1ab	-9.28031			100126019	zgc:171967	21.2394
					445069	ntpcr	-9.27883			445153	itsn2b	21.2276
					570248	galnt2	-9.27045			793274	srebf1	21.2257
					494453	tln1	-9.2694			553813	zgc:113201	21.213
					324302	rbm5	-9.26594			393975	bag2	21.2045
					565700	sat1a.1	-9.26566			553563	ints2	21.1902
					100002875	hmox2a	-9.26406			556104	arpc5lb	21.1902
					100149204	ggcta	-9.26276			553407	sec24d	21.1765
					337866	supt6h	-9.2615			100192219	gch1	21.1636
					393448	pigb	-9.26147			792029	asf1bb	21.1636
					450058	zgc:101679	-9.25982			541325	ccnh	21.1578
					552928	fitm2	-9.24841			405855	tmem243b	21.1499
					558400	si:ch211-51h9.7	-9.24093			692331	abi2b	21.1401
					393200	wdr45	-9.23264			393553	ammecr1	21.1359
					393106	rad18	-9.22487			570024	crtc3	21.1113
					793906	pex1	-9.2233			406764	tceb3	21.1007
					562242	rps6kb1a	-9.2207			404211	pik3r2	21.0738
					100002292	si:ch73-63e15.2	-9.21192			334527	cap1	21.0614
					436619	acy3.2	-9.21111			406256	zgc:66427	21.046
					561659	zfyve27	-9.20483			100003670	msrb1b	21.036
					541325	ccnh	-9.19574			323528	dennd5b	21.0351
					569076	lyrm2	-9.19322			445168	sptlc3	21.0279
					563201	pi4kb	-9.18297			562071	si:dkey-10f23.2	21.0279
					503604	trpt1	-9.1683			567369	afap1l2	21.0247
					565058	smim19	-9.16787			100333269	aldh1l2	21.014
					564649	osxm	-9.16274			567451	si:dkey-172m14.1	20.9842
					553475	alkbh4	-9.16056			557528	rbm4.2	20.9816
					30496	ldha	-9.15672			100002875	hmox2a	20.978
					415194	lysmd3	-9.15534			108191950	si:dkeyp-2e4.7	20.9772
					553234	ptgr2	-9.15516			571775	zgc:162025	20.9772
					553356	sec16b	-9.15459			436908	slc17a9b	20.9625
					570606	wdtc1	-9.15325			563201	pi4kb	20.9449
					561803	gyg2	-9.14409			405812	cyb5b	20.9382
					334130	lrrc40	-9.13716			445196	arf4a	20.9033
					450070	fam73a	-9.13592			559391	nprl2	20.894
					393933	cdc34a	-9.13065			572344	numa1	20.8848
					393214	plekhf2	-9.12771			445398	snrnp70	20.8803
					406468	dhdds	-9.12546			567524	tsc2	20.8309
					436827	sat2b	-9.12127			101887158	tmem176l.3a	20.8159
					558502	ryk	-9.11943			497434	slc19a1	20.8159
					553377	prg4b	-9.11643			394108	stk10	20.8095
					619520	ihha	-9.11532			406403	ankra2	20.783
					449995	atl3	-9.11447			101885921	LOC101885921	20.7729
					100038767	zgc:158803	-9.11354			558831	mprip	20.7532
					259306	cyp2ad2	-9.11298			565922	ift46	20.7478
					798716	ispd	-9.10446			394044	uvrag	20.7421
					402949	slc30a6	-9.09816			80972	dvl3a	20.7098
					572044	nocta	-9.09793			80872	sms	20.3823
					404045	traf4a	-9.08726			334982	yif1a	19.9471
					797335	tmem192	-9.08674			619520	ihha	19.7493
					573492	rragca	-9.08584			793027	ccdc12	19.6549
					436663	zgc:92045	-9.08546			556959	tnikb	19.6399
					541336	zgc:112496	-9.08303			259306	cyp2ad2	14.7794
					108179047	LOC108179047	-9.07929			436872	sult1st6	14.752
					568712	si:dkey-177p2.6	-9.07598			406662	msmo1	14.7004
					378990	nudt4a	-9.06472			100124594	aspg	13.6876
					393975	bag2	-9.06272			793127	c8b	13.6779
					550429	steap4	-9.05476			100526813	si:dkey-22f5.9	13.5988
					324307	atp6v0a1a	-9.0394			368670	dhrs1	13.5838
					553813	zgc:113201	-9.03724			562166	ap1b1	13.5103
					404610	fam49bb	-9.03595			565774	c5	13.4844
					393155	osgn1	-9.03165			323424	sult1st1	13.4492
					100003902	si:dkey-16l2.16	-9.03			568764	plekha6	13.2962
					100004012	ttc32	-9.02406			393880	vps4b	13.2641
					436735	dusp23b	-9.00592			415193	atg4c	13.2453
					415193	atg4c	-8.98349			678543	zgc:136858	13.2402
					445196	arf4a	-8.97198			553614	itih3a	13.219
					553013	ube2w	-8.97127			553466	si:dkey-90m5.4	13.2122
					492812	nap1l4b	-8.94453			445252	hibadha	13.1986
					564106	si:dkey-219c3.2	-8.94198			321541	slc20a1b	13.1806
					100003142	rpz5	-8.93891			323453	eif4g2a	13.1288
					571385	eya3	-8.93869			568712	si:dkey-177p2.6	13.0623
					556236	acacb	-8.93793			368640	kpna3	13.0171
					559391	nprl2	-8.93596			406349	rps6kb1b	12.9197
					406426	spint1a	-8.93541			564241	fosl1a	12.887
					560419	fam206a	-8.9328			446117	sf3b1	12.8765
					560548	si:ch211-15b10.6	-8.92603			797335	tmem192	12.8631
					553476	aqp11	-8.92157			564953	spag1a	12.813
					798425	svbp	-8.91199			322106	csnk1da	12.8
					553589	lyrm5a	-8.9091			30654	gsk3b	12.795
					569665	pdik1l	-8.8988			334206	osbpl2b	12.7943
					403068	alg2	-8.8884			792085	ndrg1a	12.7878
					403055	dgcr6	-8.88685			323464	lsg1	12.7847
					325221	ell	-8.87378			407646	tcn2	12.7517
					568531	ubr1	-8.86769			678558	mtmr7a	12.7294
					393613	kdelr3	-8.86657			407650	rabac1	12.7054
					436871	lzic	-8.86531			563496	zfand3	12.6953
					541518	armt1	-8.86006			567497	cbx3b	12.6907
					561766	slc16a6b	-8.85882			445220	riok3	12.6837
					100535063	dnaaf5	-8.85548			368671	homeza	12.6756
					445153	itsn2b	-8.85474			386663	pfkfb4b	12.6608
					393378	ergic2	-8.85226			378968	abat	12.6595
					100003670	msrb1b	-8.85097			100000597	sept7b	12.6291
					406743	zc3h7a	-8.84254			334644	pex26	12.6164
					103909737	lyrm4_1	-8.84172			796450	adrm1	12.6091
					436890	tspan33a	-8.84169			192307	csnk1a1	12.5792
					560569	zgc:162964	-8.82842			568308	si:ch211-195b11.7	12.5594
					767676	ctdsplb	-8.82817			58054	pim2	12.5054
					571144	dars2	-8.82738			553377	prg4b	12.4959
					553744	ctdsp1	-8.822			794635	si:dkey-8k3.2	12.493
					100005996	mark2b	-8.82014			100000656	lrrc58a	12.4711
					449926	iah1	-8.81592			791770	dhrs11b	12.4604
					334381	wrap73	-8.81352			436991	ubtd2	12.458
					378838	sh3gl1b	-8.80377			553467	cideb	12.4544
					555816	si:ch1073-126c3.2	-8.80287			393538	polr1c	12.4509
					100005014	mob1a	-8.78901			406810	prpf38b	12.4165
					386663	pfkfb4b	-8.77626			572992	esrp2	12.4047
					568697	si:ch211-175m2.5	-8.77549			337350	tbcb	12.3912
					560832	jtb	-8.76517			449790	cyp2k16	12.3683
					327417	hsd17b12a	-8.76177			415246	dcun1d2b	12.3625
					497601	tnks1bp1	-8.74764			100003223	ppp1cb	12.3579
					562317	fadd	-8.7476			436595	nudt2	12.3561
					555459	otud5a	-8.74513			321460	ist1	12.3484
					641330	atg10	-8.73406			567029	rrbp1b	12.3344
					566444	rwdd2b	-8.72991			100002293	endog	12.3058
					678558	mtmr7a	-8.72832			100148292	npl	12.2873
					393424	dnajc24	-8.72596			492676	tbc1d15	12.2818
					569483	tmppe	-8.72526			550568	pdlim1	12.2801
					777708	fam188a	-8.72367			562690	nid1a	12.2795
					795538	zgc:154058	-8.72258			436791	mrpl46	12.2792
					567578	dcaf11	-8.72221			449548	ppp2r1bb	12.2734
					100192219	gch1	-8.72095			791169	creb3l2	12.2483
					566203	mthfsd	-8.71748			436973	faah2a	12.2452
					541411	eif4enif1	-8.7157			572679	smndc1	12.2342
					572154	tmem101	-8.71432			751707	acsf2	12.2211
					436931	frs2b	-8.71167			322846	slc26a5	12.1834
					564177	nrbp2a	-8.70067			791592	ccbl1	12.1834
					492353	ddx11	-8.68642			436869	zgc:92313	12.1745
					450068	asah1a	-8.68025			503762	fam210ab	12.1501
					570544	znf16l	-8.68009			570390	apoc4	12.1493
					100006442	slc25a47b	-8.67983			327572	rasgef1ba	12.1261
					474326	wdfy1	-8.67224			556744	uroc1	12.1223
					606665	bloc1s2	-8.66358			406744	gskip	12.1141
					337670	rps6kal	-8.66188			541380	timm44	12.1014
					393521	macrod2	-8.66182			30280	jak1	12.0961
					100003846	rnf25	-8.66135			555882	fnta	12.0796
					321836	krit1	-8.64515			100004144	zfyve21	12.0641
					570835	LOC570835	-8.64463			565700	sat1a.1	12.0498
					335206	arrdc2	-8.64013			553571	tp53rk	12.0488
					322106	csnk1da	-8.63662			562208	uhrf1bp1l	12.0329
					393900	ercc2	-8.63537			560569	zgc:162964	12.0296
					565875	nr1i2	-8.63321			30441	tmod4	12.0294
					393361	pigm	-8.62398			406462	orc4	12.0181
					553374	rab11fip1a	-8.62137			393877	derl3	12.0141
					492769	ythdc1	-8.61793			553440	acot20	12.0019
					556641	pld1a	-8.61745			327417	hsd17b12a	11.9941
					324913	znf503	-8.60173			450068	asah1a	11.9832
					445137	fam151b	-8.59984			368397	pkp3a	11.9814
					558306	scrn2	-8.59793			378746	atp2b1a	11.9709
					404211	pik3r2	-8.59288			325931	tmem9b	11.9592
					100002630	si:dkey-218f9.10	-8.59276			793906	pex1	11.9406
					449647	taf1b	-8.58689			561142	qpctla	11.9384
					556665	nfia	-8.58518			571441	gusb	11.9329
					407646	tcn2	-8.58305			792539	rassf3	11.8781
					445168	sptlc3	-8.57391			100334151	si:dkey-262k9.2	11.8744
					406403	ankra2	-8.56531			393495	creld2	11.8743
					100150664	met	-8.55818			436776	ndfip1l	11.8238
					368671	homeza	-8.55785			556585	si:dkey-7j14.6	11.8235
					565437	fam83ha	-8.55782			492339	creg2	11.8189
					565316	dgat2	-8.55432			403036	gabarapl2	11.8045
					567861	gfpt1	-8.55056			335206	arrdc2	11.7965
					100004597	phf23b	-8.54755			393937	phkg2	11.7886
					334202	plk3	-8.53575			562350	nup107	11.7763
					100329955	si:dkey-234i14.6	-8.53572			570247	ptcd1	11.7723
					406591	exoc6	-8.53088			335720	cops3	11.7716
					334175	hgs	-8.53035			368359	txnipa	11.7571
					571263	acyp1	-8.5172			550393	praf2	11.7531
					553646	sptlc2a	-8.50993			571403	znf395a	11.7442
					405882	wdr32	-8.50962			560911	fam114a1	11.743
					553359	acvr2aa	-8.49322			100037349	mlycd	11.7405
					555865	zgc:162297	-8.49277			394098	snx12	11.7357
					553406	kdm5c	-8.48937			30380	nras	11.7346
					554173	aspm	-8.4885			373089	tjp3	11.7308
					100037350	ilkap	-8.48582			559054	hmgcra	11.714
					101884831	si:ch211-57b15.2	-8.48074			555865	zgc:162297	11.7117
					777628	slc35a4	-8.47978			393585	c2cd5	11.6988
					550424	zgc:112148	-8.47944			561697	vps35	11.6963
					565172	map7d1a	-8.47235			567253	atf5b	11.6931
					494479	perp	-8.46478			338248	si:ch211-282b22.1	11.6919
					553605	rab3ip	-8.46083			571005	ncdn	11.6911
					394073	sec14l1	-8.45925			393933	cdc34a	11.6838
					100037381	ccdc187	-8.45911			792957	trib1	11.6729
					791130	galt	-8.45604			393331	ubl7b	11.6585
					565091	si:dkey-5i3.5	-8.4527			402954	cbr4	11.6569
					100330645	hnrnpul1l	-8.43421			566947	ddx3a	11.6569
					561005	sipa1l3	-8.42568			393370	pdcd2	11.6509
					792017	brms1la	-8.42223			378962	pah	11.6194
					447891	sc5d	-8.42214			553384	cox10	11.6148
					559001	fasn	-8.42174			406470	pla2g7	11.6139
					100332627	epb41l4b	-8.41855			553406	kdm5c	11.6087
					436865	ska1	-8.41533			563369	cyp2r1	11.5932
					664759	borcs7	-8.41421			402847	cyp2x7	11.59
					751626	dhrs7	-8.41094			571031	arhgef12b	11.5843
					794477	mta1	-8.40358			393417	capn1a	11.5744
					567599	rasa4	-8.39314			553740	nr3c1	11.5685
					327531	enc3	-8.39005			368417	thoc2	11.5644
					492478	slc25a44a	-8.38661			553330	npc1	11.5281
					373884	cecr1a	-8.38144			406669	pdcd6ip	11.5196
					555505	phf14	-8.37915			393578	ufl1	11.5173
					555728	carf	-8.37483			449995	atl3	11.5003
					751756	rab9a	-8.37168			569254	gkup	11.4795
					445147	rbms2b	-8.36426			724049	krr1	11.4695
					492676	tbc1d15	-8.36418			393397	lsm14aa	11.4582
					323834	dusp23a	-8.36133			559432	swt1	11.4467
					564746	glsb	-8.35962			450003	gcdhb	11.4149
					100037349	mlycd	-8.35086			114454	copb2	11.4117
					692267	si:ch211-160d20.3	-8.3477			324048	cnot6a	11.4097
					556198	srgap2	-8.34732			565316	dgat2	11.4049
					563520	si:ch73-217b7.1	-8.34284			493616	fubp3	11.4039
					322846	slc26a5	-8.34095			100136861	cishb	11.3762
					557451	daam1a	-8.32738			406457	rcc1	11.3616
					403064	atm	-8.30963			550331	elp4	11.3615
					352940	fgfr2	-8.30388			403055	dgcr6	11.3304
					567862	spata20	-8.28804			337199	rab20	11.3203
					554842	acot11a	-8.28581			556343	lrrc31	11.31
					100037312	sgpl1	-8.28539			100005996	mark2b	11.3088
					557370	prkra	-8.28161			321183	rrp36	11.302
					619272	zgc:113314	-8.28042			566675	suox	11.2903
					768137	dclre1b	-8.27646			325361	chp1	11.2872
					393245	brd9	-8.26989			337866	supt6h	11.2696
					100334361	nek9	-8.26451			327453	pfkfb1	11.2677
					327572	rasgef1ba	-8.25874			321905	phrf1	11.259
					100529120	smoc1	-8.25585			393240	zgc:56576	11.2523
					334065	rnf146	-8.25417			327404	arid4a	11.2497
					323926	nsrp1	-8.25305			568482	abcc12	11.2412
					324053	trim33	-8.25282			436905	prkab1a	11.2409
					100330861	LOC100330861	-8.23851			799142	tmem186	11.2298
					30731	smarcb1b	-8.22977			503526	ccdc106a	11.2278
					567524	tsc2	-8.21866			100005036	spryd3	11.2243
					407650	rabac1	-8.21711			393211	ccdc6b	11.1873
					325361	chp1	-8.21647			445393	ppp1r12a	11.1869
					445479	agbl5	-8.21494			58089	trpc4apb	11.1766
					563432	si:ch211-79e4.4	-8.21087			394040	surf6	11.1696
					336159	optn	-8.21044			100334510	pet100	11.1689
					80972	dvl3a	-8.20814			322338	exoc1	11.1681
					497434	slc19a1	-8.20551			393200	wdr45	11.1574
					562292	acsf3	-8.19992			114436	dusp5	11.1274
					368359	txnipa	-8.19897			406614	irf2bp2b	11.1194
					445072	fam122b	-8.1984			394109	dtnbp1a	11.1125
					415104	ctcf	-8.19065			100000398	poldip2	11.0895
					792957	trib1	-8.18447			323659	asph	11.0869
					394067	ykt6	-8.18374			492508	churc1	11.0867
					402889	arfgap3	-8.18373			492802	rhoua	11.08
					557660	palld	-8.17344			445497	zgc:101016	11.0718
					393346	stx8	-8.16093			394154	sars2	11.0686
					503759	acp2	-8.1407			431746	prpsap1	11.059
					492784	zgc:101716	-8.13576			415150	eif2b1	11.0584
					402888	ankrd46b	-8.13052			323918	stt3b	11.0471
					100536566	si:ch211-152p11.8	-8.11863			445289	kras	11.0334
					394044	uvrag	-8.11846			393214	plekhf2	11.0318
					568643	dscama	-8.11494			556445	gls2b	11.027
					562087	si:ch211-149b19.3	-8.11467			559477	aatf	11.0258
					445250	neu3.2	-8.11175			100003490	zgc:162898	11.0245
					100149667	si:ch211-150e22.5	-8.10858			324212	cyp2aa6	11.0212
					445567	st3gal8	-8.10081			565850	nrd1a	11.0048
					334149	trim35-40	-8.0968			565875	nr1i2	11.002
					449731	sike1	-8.09674			557719	tmem131	10.9952
					553461	si:dkey-147f3.4	-8.08978			678549	fbxo8	10.986
					101882407	LOC101882407	-8.0881			324010	hnf4b	10.9854
					394144	cnot4b	-8.06858			334795	aip	10.9763
					393343	sft2d1	-8.05513			406821	adipor1b	10.9658
					572182	selj	-8.05184			447865	zgc:92481	10.964
					110437765	LOC110437765	-8.04205			325221	ell	10.9628
					791169	creb3l2	-8.0348			100005763	uck2a	10.9461
					568429	trove2	-8.02571			553218	lsr	10.9454
					558278	etaa1	-8.01901			797853	ube2a	10.9439
					30628	smad1	-8.01762			573145	khsrp	10.9366
					406493	myl9b	-8.01385			797834	nfkbib	10.9337
					792620	commd6	-8.00917			566338	si:ch73-71c20.5	10.9207
					768128	cst14b.1	-7.98741			322997	ell2	10.9203
					406452	sqstm1	-7.98242			335819	naa38	10.9042
					568838	slka	-7.98064			570641	si:rp71-19m20.1	10.891
					798259	si:ch1073-179p4.3	-7.97835			30265	ctnnb1	10.8768
					60635	cldn7b	-7.95473			335015	fam76b	10.8729
					100001584	adck5	-7.95175			556934	tspan4b	10.8611
					406525	dnm2b	-7.95156			557842	fam120c	10.8571
					565999	LOC565999	-7.94137			450052	acot8	10.8567
					550259	pfklb	-7.94069			402899	tada1	10.8425
					100144559	ncoa6	-7.92852			378972	akt2	10.8378
					751744	amn1	-7.92767			798356	si:ch211-262e15.1	10.8332
					449994	pawr	-7.92465			447868	pxmp2	10.8281
					751707	acsf2	-7.92222			393456	mvb12a	10.7994
					566675	suox	-7.92076			317644	nifk	10.7864
					571925	stxbp5b	-7.91836			368892	si:ch211-14a17.11	10.7784
					337199	rab20	-7.91236			492763	casp9	10.7761
					565006	uacaa	-7.90636			751641	cyb5r2	10.7755
					570199	med16	-7.90249			494039	c3a.6	10.7722
					556203	fam45a	-7.90123			394111	pelo	10.7713
					566587	LOC566587	-7.88124			497601	tnks1bp1	10.7652
					553490	scaf1	-7.88077			768128	cst14b.1	10.7444
					445142	brf2	-7.86961			393713	fhit	10.7056
					553464	hdhd3	-7.86369			393929	upf3b	10.7037
					445504	gdpd1	-7.85413			692267	si:ch211-160d20.3	10.7032
					559432	swt1	-7.84616			335124	ppme1	10.6934
					678549	fbxo8	-7.84502			798626	zgc:194392	10.6924
					556540	fam129bb	-7.84107			569444	arid3c	10.6749
					798124	LOC798124	-7.83965			334483	ptp4a2b	10.6475
					100136861	cishb	-7.82241			567547	mthfr	10.6431
					393356	gorab	-7.81781			436735	dusp23b	10.6263
					369195	tgfb3	-7.80726			550424	zgc:112148	10.6227
					566768	ino80	-7.80631			352916	msrb1a	10.6147
					561643	pwwp2b	-7.79292			563265	si:dkey-34l15.1	10.6146
					566275	arhgap42a	-7.77745			678610	map4k2	10.6132
					393372	zgc:63863	-7.76114			393388	tra2a	10.608
					100004879	filip1l	-7.75994			323870	clint1a	10.5988
					556959	tnikb	-7.75745			553461	si:dkey-147f3.4	10.5695
					58153	slc40a1	-7.74352			564337	ppp3r1a	10.5648
					559638	mkl1b	-7.73527			556502	adma	10.5505
					553658	wbp1lb	-7.7337			566443	fxyd6l	10.5265
					321905	phrf1	-7.72695			768170	dpp9	10.525
					30222	ccnd1	-7.7244			101883682	si:dkey-197j19.5	10.5236
					569156	hipk3b	-7.7223			406473	pck2	10.5215
					570024	crtc3	-7.72207			768138	ebpl	10.5114
					795920	si:dkey-220k22.1	-7.71775			558977	atf7ip	10.5093
					117510	sfrp5	-7.71383			566065	wu:fe02h09	10.508
					692261	zgc:136336	-7.71364			492472	slc7a6os	10.5005
					556934	tspan4b	-7.68678			368923	slc6a13	10.4976
					570390	apoc4	-7.64709			796572	sco1	10.4631
					572452	bmp1a	-7.6423			569989	ca5a	10.4604
					100333660	dnaaf5_1	-7.63699			393155	osgn1	10.4573
					548343	glb1	-7.62765			562437	ubfd1	10.4572
					751670	arl9	-7.62585			402932	ino80e	10.4542
					100329471	nudt7	-7.60852			562242	rps6kb1a	10.429
					334474	taf3	-7.60056			795538	zgc:154058	10.4239
					436740	adipor1a	-7.58666			100037381	ccdc187	10.415
					100005118	ankrd40	-7.58461			327029	capza1a	10.406
					571031	arhgef12b	-7.58364			555728	carf	10.3981
					678603	st14a	-7.58246			553597	lamtor3	10.3957
					564359	pax1a	-7.57636			503759	acp2	10.384
					402926	fam126a	-7.57484			494453	tln1	10.3833
					492506	pptc7a	-7.56694			561225	mysm1	10.3746
					100004031	si:ch73-144d13.4	-7.56581			791580	hspb8	10.3595
					100003419	abhd17ab	-7.54796			369195	tgfb3	10.3387
					562301	akip1	-7.54299			556724	vps52	10.3242
					504044	st3gal4	-7.5226			492353	ddx11	10.3236
					570901	smug1	-7.52137			324121	snrpa	10.3163
					560275	nuak2	-7.51586			794083	pdk2a	10.3123
					492359	zgc:91976	-7.49926			394067	ykt6	10.3079
					558202	LOC558202	-7.49507			100329522	si:ch211-222e20.4	10.3018
					337459	cfap97	-7.49488			100005953	mipep	10.2997
					553944	ugcg	-7.48134			322720	itpkcb	10.2941
					559334	dnm2a	-7.46521			336504	arpc5a	10.2858
					101887128	mbd4	-7.45281			793111	setd9	10.2788
					323269	zbtb16a	-7.44546			323269	zbtb16a	10.2707
					567420	slc7a10a	-7.43455			768122	ino80b	10.2618
					100005700	stim1b	-7.4098			606665	bloc1s2	10.2568
					110439826	LOC110439826	-7.39731			492814	thg1l	10.2417
					100001643	si:ch73-7i4.2	-7.38446			562231	mark2a	10.2199
					557842	fam120c	-7.38027			768179	zgc:153675	10.1969
					101887158	tmem176l.3a	-7.38013			560305	fgd1	10.1845
					101884924	slc38a3b	-7.3424			406775	srsf6a	10.1611
					406794	ube2j1	-7.33174			563054	gramd1c	10.1584
					100007371	c1ql4l	-7.3289			386897	asf1ba	10.1505
					100037378	ufsp1	-7.31427			449553	impact	10.1426
					554836	cry1ab	-7.28986			436663	zgc:92045	10.1395
					30719	gbp	-7.2838			557995	rnf19a	10.131
					436872	sult1st6	-7.26529			558212	emd	10.1176
					100150672	cbx8a	-7.24164			562867	mavs	10.0567
					556815	nudt13	-7.23771			108179035	LOC108179035	10.0522
					393289	tmem57a	-7.23564			449994	pawr	10.0196
					796473	tp53i3	-7.23269			556124	matr3l1.1	10.0142
					114436	dusp5	-7.19801			565241	ppp3ccb	9.98455
					799312	iqcc	-7.17354			562734	fam210aa	9.96923
					108191950	si:dkeyp-2e4.7	-7.16197			564098	pof1b	9.96881
					415133	mafk	-7.1526			393737	trappc4	9.94359
					100873093	nfe2l2b	-7.1416			415104	ctcf	9.90604
					447865	zgc:92481	-7.13595			556400	senp2	9.90032
					557719	tmem131	-7.12525			406287	slc37a2	9.87551
					100003490	zgc:162898	-7.10756			494479	perp	9.79729
					393456	mvb12a	-7.068			321070	rock2b	9.76401
					100093706	rab8b	-7.05345			334854	gtf2e2	9.71351
					565922	ift46	-7.04911			559700	zgc:153913	9.69317
					431759	prss35	-7.04167			406468	dhdds	9.64976
					768134	si:dkey-184p18.2	-7.03069			436598	pls3	9.64748
					503763	ywhae2	-6.99038			30222	ccnd1	9.64478
					110439320	LOC110439320	-6.98716			100330645	hnrnpul1l	9.64267
					564772	rest	-6.97055			566768	ino80	9.61636
					504078	sod3a	-6.95362			100000230	si:ch211-166a6.5	9.57128
					567413	sox5	-6.95108			30502	csnk2a1	9.55943
					566891	crybb1l3	-6.89407			406602	egln3	9.35848
					570069	si:ch211-207d6.2	-6.84044			334395	slc43a1a	9.31941
					562867	mavs	-6.8163			100005014	mob1a	9.28095
					557680	plpp3	-6.73415			368352	cyp2y3	9.26595
					110437717	LOC110437717	-6.70225			553490	scaf1	9.24071
					794083	pdk2a	-6.69295			573024	lpp	9.1231
					101885921	LOC101885921	-6.62674			406452	sqstm1	9.08698
					564098	pof1b	-6.60371			321166	apobb.1	8.99687
					445393	ppp1r12a	-6.59842			573209	cry1ba	8.99208
					393524	zgc:65811	-6.56416			406369	prpsap2	8.83817
					368352	cyp2y3	-6.39773			553476	aqp11	8.77529
					406602	egln3	-6.38951			561005	sipa1l3	8.67672
					559700	zgc:153913	-6.324			30719	gbp	8.56976
					560305	fgd1	-6.29004			323926	nsrp1	8.50746
					321166	apobb.1	-6.23807			393884	sdha	7.95476
					573024	lpp	-5.98595			100329471	nudt7	7.80413
					404730	mao	-5.63266			569076	lyrm2	7.74794
					573209	cry1ba	-5.59724			100003994	zgc:162198	7.71253
					100003994	zgc:162198	-5.34054			404730	mao	7.68921

## Sheet: c+f+g (60h vs 96h & 72h vs 96h)
GeneID	Symbol	log2FoldChange (60h vs 96h)	log2FoldChange (72h vs 96h)
798710	zbtb4	26.2933	#N/A
393229	rbpms2b	26.1506	#N/A
58151	cxcl14	25.9994	#N/A
100538061	lrrtm2	25.5868	#N/A
566639	si:ch211-125o16.4	25.3585	#N/A
103910265	si:cabz01071911.4	25.3273	#N/A
103909339	LOC103909339	25.0624	#N/A
100151488	dock9b	25.0395	#N/A
101883013	LOC101883013	25.0138	#N/A
100002059	LOC100002059	24.9943	#N/A
445134	zgc:100864	24.8923	#N/A
565379	phkg1a	24.8887	#N/A
572466	sytl2b	24.8155	#N/A
560700	adgra2	24.7793	#N/A
556792	capn7	24.7246	#N/A
568556	klhl3	24.723	#N/A
100333048	LOC100333048	24.5698	#N/A
791578	dhrs11a	24.5044	#N/A
407672	asic1b	24.4302	#N/A
556743	sema6e	24.4229	#N/A
103911298	LOC103911298	24.4198	#N/A
570672	syn1	24.3941	#N/A
561887	lrrcc1	24.342	#N/A
492473	scamp3	24.2736	#N/A
30197	dkk1b	24.2377	#N/A
565477	ccdc125	24.1768	#N/A
101883298	osbpl8	24.0818	#N/A
556640	si:ch211-69b7.6	24.0463	#N/A
100536500	LOC100536500	23.9875	#N/A
562393	mctp2a	23.8794	#N/A
569109	dbpb	23.8414	#N/A
570185	LOC570185	23.7675	#N/A
492459	colec11	23.7394	#N/A
563983	usp43a	23.6903	#N/A
436682	rbpms2a	23.6647	#N/A
100535895	rnpepl1	23.5908	#N/A
678605	crfb12	23.5798	#N/A
406391	pcbp4	23.5032	#N/A
100332862	tshz2	23.4963	#N/A
103911032	ciz1a	23.4112	#N/A
570454	thrap3a	23.279	#N/A
445218	boka	23.0806	#N/A
554270	col4a4	23.0373	#N/A
100333702	adcy9	23.002	#N/A
559017	arhgef4	22.9695	#N/A
100331329	tmem176l.3b	22.8534	#N/A
393673	desi1a	22.7446	#N/A
100141480	ccl44	22.5439	#N/A
553300	dchs1b	22.5361	#N/A
566491	bcl11ab	22.4459	#N/A
569464	wu:fb15h11	22.4074	#N/A
796266	si:dkey-228d14.5	22.4074	#N/A
450004	map2	22.2957	#N/A
336741	slc38a6	22.1554	#N/A
100320028	plat	22.152	#N/A
321264	sp8a	22.1133	#N/A
799204	zmp:0000000936	22.1035	#N/A
641492	sh3d21	22.0505	#N/A
393629	guca1e	21.9671	#N/A
100535764	ago4	21.9323	#N/A
333938	myh9a	21.8515	#N/A
571948	nr1d4b	21.7755	#N/A
570587	paqr6	21.7543	#N/A
564770	fgf20b	21.7451	#N/A
100334955	vstm5	21.7411	#N/A
110437776	LOC110437776	21.6943	#N/A
436879	zgc:92287	21.6388	#N/A
570276	vsg1	21.6388	#N/A
110439305	LOC110439305	21.613	#N/A
101882166	LOC101882166	21.613	#N/A
30746	tie1	21.5826	#N/A
110437810	LOC110437810	21.5789	#N/A
562116	tinagl1	21.5742	#N/A
100148840	wnt7bb	21.5443	#N/A
100149756	slc17a6b	21.5443	#N/A
368477	chsy3	21.5168	#N/A
101883499	LOC101883499	21.4865	#N/A
445164	tuba8l3	21.4728	#N/A
436656	krt97	21.4715	#N/A
563108	si:dkey-206d17.12	21.3147	#N/A
110439393	LOC110439393	21.292	#N/A
566876	wfs1a	21.2724	#N/A
562692	tuft1a	21.246	#N/A
793139	evplb	21.2398	#N/A
100007467	LOC100007467	21.2068	#N/A
564205	cdh8	21.1893	#N/A
431715	rbck1	21.1239	#N/A
100148342	atp8b1	20.9914	#N/A
100007681	si:ch211-269i23.2	20.9914	#N/A
793476	znf1003	20.991	#N/A
561493	she	20.9568	#N/A
100004104	LOC100004104	20.9568	#N/A
100330915	si:dkey-85n7.8	20.9429	#N/A
110440077	LOC110440077	20.6493	#N/A
798921	si:ch211-217k17.9	13.5747	#N/A
100330978	LOC100330978	13.2654	#N/A
110437770	LOC110437770	13.2066	#N/A
373136	evpla	13.1668	#N/A
406463	nfkbiaa	12.5567	#N/A
100006612	myo9aa	12.1515	#N/A
692325	flj11011l	11.3722	#N/A
569910	armc5	11.3261	#N/A
431739	cmah	11.293	#N/A
692313	zgc:136461	11.168	#N/A
558065	plxna1b	11.1141	#N/A
110437804	LOC110437804	11.0166	#N/A
572235	wu:fb18f06	11.0147	#N/A
503735	eps8l1	10.9849	#N/A
795020	jac10	10.9574	#N/A
564497	tnfaip3	10.8278	#N/A
566212	angptl5	10.8062	#N/A
555290	myo10l3	10.7359	#N/A
402795	sts	10.677	#N/A
108182242	LOC108182242	10.5481	#N/A
100001267	mast2	10.3287	#N/A
564005	col6a4a	10.274	#N/A
793246	si:ch211-132p1.3	10.2685	#N/A
558938	si:dkey-30c15.2	10.2574	#N/A
100126011	map3k20	10.253	#N/A
100034523	ccl38.6	10.2059	#N/A
100002938	cdc42ep4b	10.1938	#N/A
100330243	LOC100330243	10.0654	#N/A
100038788	ssuh2.4	9.96122	#N/A
566658	si:ch211-117m20.5	9.75965	#N/A
791191	dachd	9.71955	#N/A
558785	si:dkey-73p2.1	9.62592	#N/A
336485	jac1	9.48257	#N/A
767681	btr12	9.4426	#N/A
449936	ppl	9.3645	#N/A
100535458	si:cabz01071912.2	9.32341	#N/A
100331732	rapgef5a	9.22205	#N/A
492702	mlip	9.13136	#N/A
100034498	pag1	9.09216	#N/A
100537975	trip11	9.06099	#N/A
30458	gata3	9.03818	#N/A
446167	grb10a	8.81618	#N/A
791732	sult1st2	8.63013	#N/A
30355	apoa1a	8.60949	#N/A
497504	im:7145975	8.57356	#N/A
110439322	LOC110439322	8.52306	#N/A
792062	cyt1l	8.50749	#N/A
566959	zgc:163030	8.48564	#N/A
100144560	zdhhc21	8.47577	#N/A
799643	LOC799643	8.31179	#N/A
108179100	LOC108179100	8.22161	#N/A
556924	si:ch211-285c6.1	8.1011	#N/A
100334082	zmp:0000000906	7.98172	#N/A
562304	cyp2k19	7.74193	#N/A
108190699	LOC108190699	7.62828	#N/A
794486	krt4	7.4455	#N/A
100334848	si:dkey-17e16.17	7.28829	#N/A
559062	si:dkey-175d9.2	7.13088	#N/A
797351	krt5	6.87768	#N/A
108182119	LOC108182119	6.85096	#N/A
402940	pnp4b	6.46364	#N/A
108179332	LOC108179332	6.18651	#N/A
110439927	LOC110439927	6.12408	#N/A
108190717	LOC108190717	5.95187	#N/A
799099	lpin1	5.8099	#N/A
101884412	si:dkey-23a13.5	5.68556	#N/A
564060	serpina7	5.55937	#N/A
378727	pck1	5.53238	#N/A
560266	cica	5.46548	#N/A
560651	ces3	5.36527	#N/A
569025	LOC569025	5.35118	#N/A
100334344	si:ch211-195b11.3	5.22462	#N/A
100006895	LOC100006895	5.03378	#N/A
792097	amd1	4.98148	#N/A
323713	midn	4.91235	#N/A
569489	fetub	4.82682	#N/A
352931	sepp1a	4.80109	#N/A
555432	crema	4.78556	#N/A
103908695	fbxo48	4.74569	#N/A
449556	ttr	4.7444	#N/A
570638	apoc1	4.71779	#N/A
30314	apoeb	4.65844	#N/A
393762	si:ch73-141c7.1	4.63941	#N/A
322603	si:ch73-15n24.1	4.5603	#N/A
568094	comtd1	4.5587	#N/A
790916	ipmkb	4.52702	#N/A
322614	arg2	4.32748	#N/A
110439158	LOC110439158	4.32453	#N/A
564694	ckba	4.29978	#N/A
406484	leg1.2	4.17752	#N/A
796447	leg1.1	4.13947	#N/A
81581	cldnb	4.11437	#N/A
492482	eif4ebp3	4.10152	#N/A
322795	csrnp1b	4.09701	#N/A
566132	ces2	4.09244	#N/A
791587	zgc:174259	4.08952	#N/A
322529	dhrs9	4.04808	#N/A
557614	chac2	4.01243	#N/A
108179231	LOC108179231	4.00405	#N/A
378987	zgc:77439	3.90341	#N/A
100006782	si:dkey-105h12.2	3.88825	#N/A
100003785	si:ch211-212c13.10	3.88586	#N/A
791647	pnp5a	3.84541	#N/A
30592	myl7	3.79071	#N/A
100137107	zgc:174260	3.73071	#N/A
373102	mcl1b	3.72982	#N/A
100000935	cpb2	3.72711	#N/A
562093	crebzf	3.67991	#N/A
30077	rbp4	3.67848	#N/A
325470	ube2al	3.64749	#N/A
100134974	ebi3	3.64458	#N/A
568707	afp4	3.61663	#N/A
108179091	LOC108179091	3.5971	#N/A
436841	gc	3.58033	#N/A
100170809	si:dkeyp-73d8.6	3.50524	#N/A
103911083	LOC103911083	3.4858	#N/A
393486	lgals2b	3.449	#N/A
171481	fabp10a	3.44461	#N/A
140536	ND6	3.41686	#N/A
563855	chac1	3.37507	#N/A
556938	zgc:113828	3.37333	#N/A
324479	bptf	3.37321	#N/A
100170838	si:dkeyp-73d8.9	3.37211	#N/A
100141350	crp3	3.36602	#N/A
378440	rdh1	3.25226	#N/A
100001286	si:dkey-267n13.1	3.23194	#N/A
327615	crp2	3.22965	#N/A
100004663	si:dkey-188i13.11	3.18351	#N/A
767678	cish	3.18102	#N/A
555812	ucp2	3.10469	#N/A
559705	cbln10	3.07212	#N/A
792467	si:ch211-270n8.1	3.04836	#N/A
553969	cyp3a65	3.04232	#N/A
368632	ormdl1	3.01481	#N/A
567278	lect2l	3.01321	#N/A
322327	apoa2	2.9657	#N/A
100101640	apoa1b	2.93006	#N/A
100384897	ugt1a5	2.87349	#N/A
751742	uraha	2.79526	#N/A
641325	zgc:123103	2.78369	#N/A
793886	si:dkey-100n23.5	2.76262	#N/A
100332358	LOC100332358	2.73821	#N/A
79378	agxtb	2.69141	#N/A
798821	si:dkey-183k8.2	2.68673	#N/A
431762	mgst1.2	2.64304	#N/A
402979	cda	2.64102	#N/A
100004607	apoa4b.3	2.56457	#N/A
678563	cirbpb	-2.59873	#N/A
321114	snu13b	-2.70415	#N/A
266985	npm1a	-2.84616	#N/A
406324	abce1	-3.11233	#N/A
394037	cct8	-3.22472	#N/A
393992	mfap1	-3.33217	#N/A
561719	si:ch73-281n10.2	-3.42225	#N/A
641484	hmgb2a	-3.92556	#N/A
795027	si:ch211-222l21.1	-4.0238	#N/A
324525	atxn2l	-4.07101	#N/A
321496	cfl1	-4.17339	#N/A
336681	tubb4b	-4.32356	#N/A
100333435	si:ch211-162i8.2	-4.70433	#N/A
100137116	zgc:172014	-4.81159	#N/A
399661	arcn1b	-4.87091	#N/A
407980	ppp1caa	-4.87513	#N/A
447936	hmgb2b	-4.93323	#N/A
791613	ugt2a4	-5.0055	#N/A
415180	cbx1b	-5.07668	#N/A
101885161	LOC101885161	-5.12985	#N/A
406675	brd7	-5.19355	#N/A
436949	bcat2	-5.19556	#N/A
322000	anp32b	-5.22403	#N/A
334701	rprd2a	-5.25885	#N/A
563450	atp8b5b	-5.29097	#N/A
393534	carhsp1	-5.32713	#N/A
324942	grhl1	-5.36452	#N/A
399487	ywhaqa	-5.4746	#N/A
560622	chd4b	-5.48274	#N/A
58123	hsf1	-5.49945	#N/A
64604	nrf1	-5.50343	#N/A
108190676	LOC108190676	-5.5551	#N/A
100000125	si:ch211-13c6.2	-5.59783	#N/A
405805	trib3	-5.65021	#N/A
793726	zgc:194285	-5.65574	#N/A
100149306	si:ch211-226o13.2	-5.69876	#N/A
110437873	LOC110437873	-5.71147	#N/A
108183429	LOC108183429	-5.72804	#N/A
558760	taf15	-5.73683	#N/A
751761	fam168a	-5.74992	#N/A
108183311	LOC108183311	-5.77688	#N/A
393800	efr3a	-5.77878	#N/A
108179079	LOC108179079	-5.78687	#N/A
555520	ipo8	-5.79119	#N/A
641500	zgc:123010	-5.79944	#N/A
100536441	LOC100536441	-5.813	#N/A
550382	zbtb8os	-5.81799	#N/A
564030	bik	-5.82063	#N/A
100333615	si:dkey-108k21.19	-5.83594	#N/A
108179742	LOC108179742	-5.85166	#N/A
564545	si:dkey-40c11.1	-5.85877	#N/A
393598	alg9	-5.89881	#N/A
108179204	si:dkeyp-35e5.10	-5.90662	#N/A
286778	c19h1orf109	-5.909	#N/A
58140	pbx3b	-5.91432	#N/A
103910801	LOC103910801	-5.91456	#N/A
573216	tuba1a	-5.91666	#N/A
570238	fosaa	-5.95986	#N/A
101887003	LOC101887003	-5.96537	#N/A
100331776	LOC100331776	-5.97645	#N/A
101882544	LOC101882544	-5.98001	#N/A
100534782	si:ch211-284e13.6	-5.98431	#N/A
550364	unc45a	-5.98992	#N/A
794828	si:dkey-261j15.2	-6.00725	#N/A
110439107	LOC110439107	-6.01036	#N/A
378728	siah2l	-6.0224	#N/A
560638	si:ch73-21k16.1	-6.02913	#N/A
556667	pigt	-6.03349	#N/A
562097	LOC562097	-6.03705	#N/A
100333562	si:dkey-108k21.12	-6.05052	#N/A
335736	usp14	-6.10004	#N/A
100150095	LOC100150095	-6.10926	#N/A
568851	LOC568851	-6.11076	#N/A
100333534	LOC100333534	-6.11764	#N/A
561772	nfatc3a	-6.11956	#N/A
100007924	dcaf8	-6.1292	#N/A
100322456	si:dkey-11f4.20	-6.12938	#N/A
678541	gstk4	-6.14983	#N/A
101884948	znf1040	-6.15094	#N/A
796120	si:dkey-238d18.4	-6.15905	#N/A
100004768	si:dkey-261m9.7	-6.15987	#N/A
110439430	LOC110439430	-6.16009	#N/A
556748	ppip5k1a	-6.1806	#N/A
447833	hat1	-6.18663	#N/A
560235	coro2ba	-6.20686	#N/A
108181081	LOC108181081	-6.21362	#N/A
103909965	LOC103909965	-6.22395	#N/A
799527	cxcr3.3	-6.23626	#N/A
30300	her2	-6.23871	#N/A
100334934	LOC100334934	-6.25505	#N/A
100538134	si:dkey-261m9.18	-6.25623	#N/A
568202	pora	-6.2623	#N/A
570012	esyt2a	-6.26415	#N/A
569844	si:dkey-188g12.1	-6.27039	#N/A
321243	lama5	-6.28438	#N/A
100150025	si:dkey-264b2.3	-6.28572	#N/A
100332070	LOC100332070	-6.28618	#N/A
101887036	LOC101887036	-6.28828	#N/A
103910879	si:dkey-30f3.2	-6.29214	#N/A
100331094	or133-5	-6.29662	#N/A
100004395	zgc:165555	-6.2973	#N/A
556029	diaph2	-6.30047	#N/A
110440161	LOC110440161	-6.30976	#N/A
100036549	ctr9	-6.31166	#N/A
449945	pgm2l1	-6.31193	#N/A
100333180	si:dkey-237i9.8	-6.33207	#N/A
794129	mau2	-6.33882	#N/A
103908661	wu:fd06e11	-6.33982	#N/A
450064	zgc:101664	-6.34828	#N/A
110437957	LOC110437957	-6.34857	#N/A
393876	prdm9	-6.35051	#N/A
793414	top3b	-6.35138	#N/A
550243	zbtb8b	-6.35247	#N/A
393406	ddx26b	-6.35349	#N/A
100332458	LOC100332458	-6.35599	#N/A
100004922	rhbdd2	-6.37374	#N/A
103908782	mfsd7	-6.38455	#N/A
557195	lrpprc	-6.3879	#N/A
572211	srsf7b	-6.38909	#N/A
368864	prpf39	-6.40182	#N/A
795658	si:ch211-147a11.3	-6.40215	#N/A
100001581	slc35f4	-6.40589	#N/A
100003496	si:ch211-223a21.4	-6.40887	#N/A
335411	si:dkeyp-46h3.2	-6.42232	#N/A
100148861	znf1032	-6.42364	#N/A
393149	rmi1	-6.43025	#N/A
541389	msi1	-6.43115	#N/A
393844	znrf1	-6.43246	#N/A
100538036	exd3	-6.43313	#N/A
492813	fut9b	-6.43867	#N/A
100149472	pard3ba	-6.43921	#N/A
554019	lims1	-6.44119	#N/A
100000753	dydc2	-6.44249	#N/A
564699	tbr1a	-6.44546	#N/A
100319235	dnajc25	-6.44718	#N/A
110439554	LOC110439554	-6.45796	#N/A
100000720	abl1	-6.47414	#N/A
100007488	LOC100007488	-6.47881	#N/A
767721	uhmk1	-6.47942	#N/A
767793	cfap100	-6.48649	#N/A
100037379	zgc:163061	-6.49406	#N/A
402897	rbm48	-6.49459	#N/A
101885705	LOC101885705	-6.50367	#N/A
101886348	LOC101886348	-6.50723	#N/A
100537936	LOC100537936	-6.50959	#N/A
405848	tmed7	-6.5104	#N/A
567170	pafah1b2	-6.51219	#N/A
266983	neo1a	-6.51508	#N/A
101882393	LOC101882393	-6.52627	#N/A
100334619	LOC100334619	-6.53564	#N/A
103910005	LOC103910005	-6.55386	#N/A
100136855	ubp1	-6.55541	#N/A
768160	fblim1	-6.55778	#N/A
393460	ldlrb	-6.56344	#N/A
100330167	LOC100330167	-6.56666	#N/A
101882764	col25a1	-6.57357	#N/A
100007842	zgc:174314	-6.58327	#N/A
317640	ttc27	-6.58354	#N/A
561303	si:ch73-41h24.1	-6.58565	#N/A
570351	wdr4	-6.58706	#N/A
553785	lrrc4c	-6.58907	#N/A
555364	rarab	-6.59307	#N/A
101883120	si:dkey-19a16.7	-6.59308	#N/A
557457	kiaa0556	-6.60174	#N/A
561268	tnfsf13b	-6.6027	#N/A
30670	thraa	-6.60337	#N/A
100331534	itfg1	-6.6163	#N/A
568761	eif4g3b	-6.61723	#N/A
100001490	atxn7	-6.61732	#N/A
565606	ptpn22	-6.62857	#N/A
553187	dnmt3aa	-6.63159	#N/A
570278	setd5	-6.63651	#N/A
447856	utp3	-6.63965	#N/A
110440013	LOC110440013	-6.64371	#N/A
567039	cdc42bpb	-6.65443	#N/A
503599	zgc:113348	-6.65925	#N/A
30340	hoxb4a	-6.66112	#N/A
100150619	LOC100150619	-6.66417	#N/A
566686	epc1a	-6.66597	#N/A
108183756	LOC108183756	-6.66613	#N/A
100101642	ralgps1	-6.66621	#N/A
336348	rcan1b	-6.67171	#N/A
100001531	rab22a	-6.67561	#N/A
110439299	LOC110439299	-6.67988	#N/A
393980	ppp6c	-6.68022	#N/A
110437771	LOC110437771	-6.68027	#N/A
562264	arhgef18b	-6.68801	#N/A
103908687	si:dkey-23a13.6	-6.69532	#N/A
558469	nt5dc3	-6.69792	#N/A
393452	dync2li1	-6.70468	#N/A
100003444	rsph1	-6.72807	#N/A
790965	si:dkey-286h2.3	-6.73242	#N/A
100332885	si:dkey-108k21.26	-6.73361	#N/A
555328	serpinh1a	-6.73663	#N/A
100329772	LOC100329772	-6.74785	#N/A
58031	cd81a	-6.75216	#N/A
571805	si:ch73-199g24.2	-6.77277	#N/A
436631	trim55a	-6.774	#N/A
407696	ddx52	-6.7861	#N/A
556237	man1b1b	-6.78637	#N/A
327466	dyrk1ab	-6.78653	#N/A
571588	tec	-6.79338	#N/A
100005308	si:dkey-261m9.17	-6.79553	#N/A
58076	gata6	-6.7997	#N/A
566841	crebbpa	-6.79973	#N/A
393888	abhd2a	-6.80113	#N/A
557981	usp32	-6.80742	#N/A
556398	fam171a2a	-6.8105	#N/A
100149391	tnrc6c2	-6.81295	#N/A
492512	ftsj1	-6.81449	#N/A
414329	rap2b	-6.81456	#N/A
100005419	ppp4r2b	-6.81476	#N/A
393127	pemt	-6.81535	#N/A
334099	naa15b	-6.81753	#N/A
100536587	LOC100536587	-6.81858	#N/A
101883023	LOC101883023	-6.8196	#N/A
796097	LOC796097	-6.82671	#N/A
557308	si:ch211-87m7.1	-6.82995	#N/A
393932	slc15a4	-6.83334	#N/A
415241	calua	-6.83467	#N/A
100330077	rufy1	-6.83595	#N/A
563644	kdm6bb	-6.84368	#N/A
100073333	mon1a	-6.84373	#N/A
100006888	gnai3	-6.84377	#N/A
407670	asic1c	-6.84795	#N/A
566221	zmp:0000000711	-6.85442	#N/A
791173	pnpla7a	-6.88047	#N/A
553223	hs1bp3	-6.88428	#N/A
561238	afg1la	-6.88647	#N/A
100149758	gb:ai877918	-6.89453	#N/A
406273	chn1	-6.89875	#N/A
110437931	LOC110437931	-6.90944	#N/A
571773	lpar6a	-6.90965	#N/A
30339	hoxb3a	-6.92039	#N/A
101885376	LOC101885376	-6.92128	#N/A
571201	si:ch73-97h19.2	-6.93126	#N/A
556086	nsd1a	-6.93184	#N/A
100330921	si:ch211-103a14.5	-6.94019	#N/A
560466	btbd10a	-6.94724	#N/A
436686	syt5a	-6.95011	#N/A
335474	arpc1b	-6.96164	#N/A
393546	zgc:65895	-6.96473	#N/A
571919	ppp1r26	-6.96478	#N/A
394244	ndel1a	-6.96702	#N/A
369190	kif1b	-6.97192	#N/A
445233	me2	-6.98024	#N/A
558825	lgr4	-6.99893	#N/A
334108	kif5bb	-6.99947	#N/A
100535551	gb:eh551987	-7.00709	#N/A
568776	cnpy4	-7.02029	#N/A
100125271	zgc:173652	-7.02478	#N/A
796940	LOC796940	-7.02741	#N/A
103908625	map4k4	-7.02952	#N/A
767735	tmem229b	-7.03663	#N/A
550430	mpped2a	-7.03979	#N/A
393210	wdr45b	-7.04464	#N/A
564922	sdk2b	-7.04914	#N/A
436923	crlf1a	-7.05954	#N/A
334471	larp6	-7.06384	#N/A
101882695	zgc:174574	-7.06929	#N/A
569580	bag5	-7.07262	#N/A
567006	bub1bb	-7.07427	#N/A
368241	egr2a	-7.08346	#N/A
393265	yipf5	-7.08975	#N/A
394072	foxm1	-7.09671	#N/A
562066	lrsam1	-7.11626	#N/A
100151075	abca5	-7.12586	#N/A
567613	rccd1	-7.12869	#N/A
562669	stx7l	-7.13589	#N/A
569727	phip	-7.14761	#N/A
570815	dusp26	-7.15318	#N/A
572430	hace1	-7.15733	#N/A
110440049	LOC110440049	-7.17008	#N/A
110438506	LOC110438506	-7.17291	#N/A
558213	rc3h1b	-7.17292	#N/A
798876	pip5k1ca	-7.1786	#N/A
406615	gpd1c	-7.18297	#N/A
393843	dnase1l4.2	-7.18448	#N/A
101885829	LOC101885829	-7.18486	#N/A
101882073	LOC101882073	-7.1866	#N/A
791213	zgc:158270	-7.18877	#N/A
565722	znf1043	-7.20251	#N/A
559771	zgc:174704	-7.20706	#N/A
795408	tmem94	-7.20858	#N/A
100005449	zfyve9a	-7.21774	#N/A
569949	zgc:174263	-7.2303	#N/A
558917	snx9b	-7.23188	#N/A
561376	pus7l	-7.24008	#N/A
437020	ube2b	-7.24026	#N/A
445109	elac1	-7.24298	#N/A
100002956	si:ch211-195e19.1	-7.243	#N/A
566742	pex11b	-7.24687	#N/A
110438326	LOC110438326	-7.24687	#N/A
100149100	adra1ba	-7.24719	#N/A
494102	dhcr24	-7.25059	#N/A
406680	tmem161b	-7.25485	#N/A
100332501	LOC100332501	-7.26528	#N/A
100170800	zgc:195170	-7.26543	#N/A
562011	shc2	-7.28683	#N/A
553267	elmod2	-7.29478	#N/A
404613	klhl21	-7.29856	#N/A
323573	arl4d	-7.30949	#N/A
322667	wu:fb69f10	-7.31198	#N/A
445120	cux1b	-7.31386	#N/A
768153	tmem106c	-7.31441	#N/A
692274	zgc:136308	-7.31803	#N/A
110438099	LOC110438099	-7.32145	#N/A
108179575	LOC108179575	-7.33334	#N/A
799862	si:ch1073-291c23.2	-7.33446	#N/A
559388	cnih4	-7.34103	#N/A
100535229	LOC100535229	-7.34235	#N/A
570753	chd6	-7.36358	#N/A
403116	st6gal2a	-7.37149	#N/A
407664	hbegfb	-7.37753	#N/A
402858	rbm14b	-7.39081	#N/A
796180	LOC796180	-7.39698	#N/A
553447	morc3a	-7.39808	#N/A
100142638	zgc:171435	-7.40258	#N/A
751661	zgc:153405	-7.41167	#N/A
567180	arhgef16	-7.41321	#N/A
100913078	fcho1	-7.41638	#N/A
101886067	si:ch211-79h18.2	-7.42969	#N/A
404210	crim1	-7.43394	#N/A
563896	slc26a3.2	-7.44208	#N/A
431738	mob3c	-7.44636	#N/A
338290	hmbsb	-7.44813	#N/A
553598	si:dkey-97o5.1	-7.44898	#N/A
101885875	LOC101885875	-7.47074	#N/A
108184008	LOC108184008	-7.47398	#N/A
100001080	si:dkeyp-104f11.6	-7.48247	#N/A
794975	atrn	-7.48682	#N/A
563381	si:ch211-195b21.5	-7.4878	#N/A
100535622	LOC100535622	-7.49056	#N/A
286832	lamc1	-7.49322	#N/A
562351	slc4a1ap	-7.49704	#N/A
556535	setd1a	-7.49854	#N/A
404622	camlg	-7.50613	#N/A
798498	adra1aa	-7.52328	#N/A
493783	extl3	-7.52604	#N/A
448867	prmt6	-7.54421	#N/A
567969	foxo1b	-7.55286	#N/A
393759	xrcc4	-7.55293	#N/A
570636	abl2	-7.57046	#N/A
100329723	LOC100329723	-7.57741	#N/A
568740	slc25a18	-7.58171	#N/A
559535	dna2	-7.58176	#N/A
110439308	LOC110439308	-7.58512	#N/A
562704	angel2	-7.58667	#N/A
327355	ice1	-7.58846	#N/A
796680	prepl	-7.59027	#N/A
322995	appbp2	-7.59036	#N/A
797949	LOC797949	-7.59055	#N/A
100141490	nfasca	-7.59411	#N/A
558275	cdc42ep5	-7.59452	#N/A
559540	bmb	-7.60016	#N/A
564951	roraa	-7.60208	#N/A
30370	fzd2	-7.61181	#N/A
101884462	LOC101884462	-7.61466	#N/A
393309	ap4b1	-7.61915	#N/A
335098	spry2	-7.62102	#N/A
557667	trioa	-7.62316	#N/A
555921	kcnb2	-7.63535	#N/A
566205	snx27a	-7.64702	#N/A
555681	frem2a	-7.65247	#N/A
100002234	zgc:173709	-7.66005	#N/A
566682	zzef1	-7.66846	#N/A
326786	exosc6	-7.67181	#N/A
100333062	wdr81	-7.68181	#N/A
368491	si:rp71-79p20.2	-7.68665	#N/A
557907	yme1l1b	-7.68724	#N/A
568872	slc4a7	-7.6997	#N/A
100000119	tmem245	-7.71271	#N/A
791709	scocb	-7.71776	#N/A
334189	insig1	-7.72093	#N/A
567779	nav3	-7.72319	#N/A
100534896	pgs1	-7.73959	#N/A
557553	si:dkey-12e7.1	-7.74474	#N/A
100307105	si:rp71-80o10.4	-7.75089	#N/A
560956	myo9b	-7.7607	#N/A
100329531	hmox2b	-7.77502	#N/A
570579	g6pd	-7.78947	#N/A
65239	map2k6	-7.79603	#N/A
393545	onecut1	-7.80551	#N/A
797296	prdm2b	-7.80584	#N/A
564715	si:ch211-265o23.1	-7.8088	#N/A
393186	zgc:56235	-7.81897	#N/A
794256	si:ch211-236d3.4	-7.82477	#N/A
101883945	dlg5b.1	-7.83588	#N/A
569085	slc19a2	-7.85529	#N/A
767655	josd1	-7.86154	#N/A
664685	smtnb	-7.8631	#N/A
57931	axin1	-7.86736	#N/A
794166	ccdc69	-7.87421	#N/A
562032	grb10b	-7.88009	#N/A
564147	glsa	-7.88224	#N/A
565335	slc25a15b	-7.88815	#N/A
566469	si:dkeyp-120h9.1	-7.8924	#N/A
445081	bloc1s4	-7.90117	#N/A
327175	larp1	-7.90412	#N/A
565752	si:dkey-23p11.2	-7.90735	#N/A
100329282	wu:fi46h04	-7.90966	#N/A
568817	dock7	-7.91053	#N/A
556848	aim1a	-7.91754	#N/A
100002528	gemin6	-7.91992	#N/A
321658	ogfr	-7.92302	#N/A
100005752	cgnb	-7.93029	#N/A
101885212	LOC101885212	-7.9322	#N/A
450082	cyb561d2	-7.93237	#N/A
572161	lix1l	-7.93324	#N/A
447852	leng1	-7.93662	#N/A
100006303	gls2a	-7.93696	#N/A
30203	cpsf4	-7.94107	#N/A
407724	gnal2	-7.94176	#N/A
406303	tuba2	-7.94283	#N/A
431769	pak4	-7.95118	#N/A
568268	si:ch211-218g4.2	-7.96115	#N/A
567023	vezf1a	-7.96979	#N/A
406274	klhl20	-7.97148	#N/A
103911796	si:ch1073-456m8.1	-7.97161	#N/A
792970	adgre5b.3	-7.97352	#N/A
571647	mhc1zja	-7.98095	#N/A
101882579	LOC101882579	-7.98385	#N/A
100332205	gnb4a	-7.98941	#N/A
798067	zgc:174702	-7.99675	#N/A
550460	hexa	-7.9977	#N/A
100537428	LOC100537428	-7.99943	#N/A
569081	rerea	-8.00612	#N/A
564460	zmynd8	-8.00762	#N/A
108191643	LOC108191643	-8.0107	#N/A
406270	acbd3	-8.01149	#N/A
562764	trim32	-8.01344	#N/A
449761	si:ch211-163l21.8	-8.01814	#N/A
393729	rwdd3	-8.01887	#N/A
558820	si:dkeyp-106c3.1	-8.0231	#N/A
553265	tbcd	-8.02439	#N/A
556847	cuedc1b	-8.03824	#N/A
100002015	cds1	-8.04359	#N/A
100003383	pmvk	-8.05153	#N/A
751690	ccdc126	-8.05166	#N/A
100334628	cep120	-8.05223	#N/A
560026	dsg2.1	-8.06602	#N/A
373117	celf2	-8.0778	#N/A
571965	pkn2	-8.08417	#N/A
337133	mbd3a	-8.0848	#N/A
494111	mfsd13a	-8.09427	#N/A
557358	fbrsl1	-8.10455	#N/A
322181	fbxl5	-8.10797	#N/A
100005106	plekha7b	-8.11196	#N/A
751671	rpain	-8.11256	#N/A
393362	wipi1	-8.11479	#N/A
100001620	LOC100001620	-8.11738	#N/A
794500	map7d3	-8.12005	#N/A
556779	ksr1b	-8.12513	#N/A
562507	zbtb33	-8.12696	#N/A
795099	egr4	-8.12986	#N/A
492716	znf628	-8.14327	#N/A
541364	zgc:113333	-8.14344	#N/A
100533191	zgc:174703	-8.144	#N/A
100329833	LOC100329833	-8.14954	#N/A
790915	elna	-8.15095	#N/A
561122	nlgn4a	-8.1526	#N/A
406509	rnft1	-8.16423	#N/A
556172	taok2a	-8.1664	#N/A
494062	zgc:103508	-8.16721	#N/A
335889	emsy	-8.17056	#N/A
564487	usp31	-8.17519	#N/A
570913	ugt5g1	-8.17672	#N/A
560411	elmsan1b	-8.17948	#N/A
323733	top2a	-8.18768	#N/A
100317281	kif13bb	-8.19296	#N/A
567995	fbxo18	-8.20061	#N/A
100330159	LOC100330159	-8.20067	#N/A
100331587	clpb	-8.20115	#N/A
393278	rnf175	-8.20156	#N/A
192333	mcm7	-8.20589	#N/A
791180	shisa3	-8.207	#N/A
503738	tmem222a	-8.20881	#N/A
798582	si:ch211-214e3.5	-8.21232	#N/A
436978	tmc6b	-8.22024	#N/A
100321644	si:ch211-174j14.2	-8.22161	#N/A
555525	ubn2a	-8.22195	#N/A
406204	per1b	-8.22273	#N/A
323951	klhl13	-8.23843	#N/A
567762	myclb	-8.24277	#N/A
393115	apex2	-8.24401	#N/A
564859	stk40	-8.24525	#N/A
565164	apbb1	-8.2456	#N/A
572549	ajuba	-8.25212	#N/A
450049	nudt22	-8.2633	#N/A
100150296	LOC100150296	-8.26331	#N/A
393256	taf8	-8.26691	#N/A
565096	znf1041	-8.26866	#N/A
559572	l3mbtl1b	-8.27664	#N/A
553656	hrasb	-8.27771	#N/A
100034487	lrp12	-8.27864	#N/A
393551	cyba	-8.28863	#N/A
368826	mdga2a	-8.29735	#N/A
567611	itpr1a	-8.29928	#N/A
777734	zdhhc15b	-8.3015	#N/A
192314	dtl	-8.31285	#N/A
334271	nufip1	-8.31559	#N/A
555214	gpatch2	-8.31567	#N/A
566887	si:dkey-76k16.5	-8.31882	#N/A
353246	nrp1a	-8.32907	#N/A
550304	si:ch73-389b16.2	-8.33182	#N/A
556994	ppm1la	-8.33457	#N/A
321217	mbd3b	-8.35169	#N/A
799713	zgc:173716	-8.35397	#N/A
795332	slc25a1b	-8.35586	#N/A
325248	ddx31	-8.35698	#N/A
503753	zgc:113263	-8.35859	#N/A
406554	lclat1	-8.37088	#N/A
100000517	hivep1	-8.37113	#N/A
402983	tcea3	-8.37315	#N/A
393736	ryroxd1	-8.37422	#N/A
445139	bag3	-8.3757	#N/A
571340	rcn2	-8.38061	#N/A
798401	tex2	-8.38813	#N/A
431720	nr4a1	-8.39095	#N/A
553621	nxn	-8.39105	#N/A
359828	hic2	-8.39216	#N/A
550592	cript	-8.39427	#N/A
503993	si:ch1073-358c10.1	-8.39908	#N/A
100002993	ugt5e1	-8.40232	#N/A
751108	nkd1	-8.40425	#N/A
569819	asphd2	-8.41465	#N/A
567701	gmeb1	-8.41482	#N/A
352927	clockb	-8.42095	#N/A
100535018	uimc1	-8.42394	#N/A
445165	fuca1.2	-8.43155	#N/A
405808	zgc:77486	-8.4365	#N/A
195815	lmna	-8.44823	#N/A
100330143	LOC100330143	-8.45579	#N/A
562595	flvcr1	-8.45801	#N/A
445502	tmem230a	-8.45904	#N/A
327399	tnfaip1	-8.466	#N/A
565231	si:dkey-63j12.4	-8.46783	#N/A
100307076	bub1	-8.46876	#N/A
436933	sesn1	-8.47671	#N/A
100148154	agap1	-8.47812	#N/A
569543	epg5	-8.47861	#N/A
100331561	srxn1	-8.48887	#N/A
100332911	gpam	-8.49555	#N/A
554138	rpap2	-8.50274	#N/A
393591	zgc:63733	-8.50784	#N/A
560294	tbl1x	-8.51206	#N/A
557729	LOC557729	-8.51484	#N/A
100034488	pimr80	-8.5225	#N/A
563719	foxo4	-8.52338	#N/A
431717	mapre3b	-8.52695	#N/A
561434	cacna2d1a	-8.52699	#N/A
553800	cep55l	-8.52823	#N/A
30431	srfa	-8.53044	#N/A
562194	dapk3	-8.53405	#N/A
407732	tlk2	-8.53765	#N/A
100332426	mmp15b	-8.54087	#N/A
562474	setx	-8.54189	#N/A
415175	tnnc1b	-8.55089	#N/A
58080	axin2	-8.55359	#N/A
108187081	LOC108187081	-8.55361	#N/A
436661	snrka	-8.55408	#N/A
338230	unc119.1	-8.56846	#N/A
323922	dnaja1	-8.57071	#N/A
110438490	LOC110438490	-8.57074	#N/A
570063	wdr76	-8.5719	#N/A
323679	srpk1a	-8.57358	#N/A
792268	galk2	-8.57376	#N/A
559329	psd3l	-8.57543	#N/A
563298	pparaa	-8.57859	#N/A
792532	c10h21orf59	-8.57998	#N/A
767746	zgc:153426	-8.58746	#N/A
554477	pfkfb3	-8.62455	#N/A
794892	notch1b	-8.62712	#N/A
565575	smg7	-8.62824	#N/A
553405	pole	-8.62856	#N/A
559707	slc35a3a	-8.64685	#N/A
564040	uacab	-8.65404	#N/A
557659	btbd9	-8.65489	#N/A
393533	fzd6	-8.66643	#N/A
565630	si:ch73-95l15.5	-8.70731	#N/A
561161	zgc:193726	-8.71213	#N/A
100003720	polr2m	-8.71544	#N/A
571083	esyt1b	-8.71563	#N/A
558696	smcr8a	-8.71627	#N/A
497350	sipa1l2	-8.72111	#N/A
777625	znf362a	-8.72177	#N/A
563147	prkacbb	-8.72373	#N/A
555701	rreb1b	-8.72817	#N/A
353224	nrarpa	-8.73874	#N/A
337690	pikfyve	-8.74104	#N/A
100001663	si:dkey-32e6.3	-8.75227	#N/A
553453	samhd1	-8.75275	#N/A
494134	arl6	-8.75997	#N/A
387261	baiap2l1a	-8.76221	#N/A
560078	phf19	-8.76243	#N/A
568558	si:ch211-154o6.2	-8.76773	#N/A
562973	gcgra	-8.77003	#N/A
445286	picalmb	-8.77854	#N/A
100536830	si:ch73-347e22.4	-8.77889	#N/A
564395	smad6b	-8.78312	#N/A
568906	si:ch73-302a13.2	-8.78336	#N/A
393513	sik3	-8.78723	#N/A
561921	ninl	-8.78826	#N/A
100334486	map3k1	-8.78951	#N/A
450080	mnat1	-8.79065	#N/A
571879	nin	-8.79187	#N/A
101883024	LOC101883024	-8.79367	#N/A
560328	si:ch211-194k22.8	-8.79549	#N/A
100003520	ppfia1	-8.80466	#N/A
394114	kdsr	-8.80964	#N/A
322950	socs6b	-8.81368	#N/A
794708	mroh1	-8.81869	#N/A
557201	mcf2a	-8.81939	#N/A
561004	si:dkey-260c8.8	-8.83865	#N/A
555654	casc4	-8.84307	#N/A
793309	cyp27b1	-8.84338	#N/A
100007655	LOC100007655	-8.84391	#N/A
110439840	LOC110439840	-8.84858	#N/A
100334178	LOC100334178	-8.85241	#N/A
560859	cdcp1b	-8.85877	#N/A
556504	kdm4b	-8.86208	#N/A
100037388	hps5	-8.86357	#N/A
378450	hs6st2	-8.86455	#N/A
678635	parpbp	-8.86633	#N/A
101886383	LOC101886383	-8.86763	#N/A
570467	ap4e1	-8.87364	#N/A
793823	hip1	-8.89404	#N/A
562355	ep400	-8.89436	#N/A
324004	ctnnb2	-8.89855	#N/A
322425	map1lc3b	-8.90332	#N/A
767667	mvb12ba	-8.90402	#N/A
560737	zgc:162939	-8.90693	#N/A
562526	mctp2b	-8.90762	#N/A
100536523	kmt2d	-8.91025	#N/A
393212	eps8	-8.91288	#N/A
568867	tprg1l	-8.91331	#N/A
564989	nprl3	-8.91826	#N/A
100331669	tpp2	-8.92116	#N/A
795005	zfhx2	-8.92838	#N/A
442869	trim24	-8.92948	#N/A
407987	arhgef18a	-8.93467	#N/A
117506	efna3b	-8.93714	#N/A
562665	ldlrad4a	-8.93805	#N/A
571341	si:ch211-18i17.2	-8.94158	#N/A
568039	ttc7b	-8.94227	#N/A
564789	zcchc2	-8.95061	#N/A
110437793	LOC110437793	-8.95609	#N/A
327239	usp36	-8.95869	#N/A
541534	vps33b	-8.96623	#N/A
393972	nck2a	-8.96789	#N/A
557301	LOC557301	-8.97916	#N/A
368752	vat1	-8.98132	#N/A
327500	zgc:66474	-8.98243	#N/A
436907	nipal3	-8.98285	#N/A
555840	pdk1	-8.98819	#N/A
571485	tdp1	-8.99889	#N/A
553505	dhx29	-9.00083	#N/A
571772	heatr5b	-9.02686	#N/A
393236	sybl1	-9.03628	#N/A
563849	sgsh	-9.03787	#N/A
101885028	akap7	-9.04408	#N/A
573073	si:ch211-113a14.24	-9.05205	#N/A
553729	dbnlb	-9.05608	#N/A
406172	fat1a	-9.05891	#N/A
560900	si:ch211-266o15.1	-9.06224	#N/A
568602	oxsr1a	-9.06626	#N/A
100151163	erlin2	-9.07019	#N/A
492765	xkrx	-9.08192	#N/A
550582	med4	-9.08938	#N/A
386932	poc1b	-9.09325	#N/A
100332162	fndc4b	-9.10056	#N/A
317641	zcchc7	-9.10335	#N/A
562152	phf12a	-9.1055	#N/A
566019	acss3	-9.1083	#N/A
567941	e2f7	-9.10839	#N/A
245699	insra	-9.11176	#N/A
797701	zgc:193812	-9.11916	#N/A
393360	stn1	-9.11929	#N/A
100004621	si:dkeyp-121d4.3	-9.11974	#N/A
100126133	ppt2	-9.12203	#N/A
561317	vwa8	-9.12442	#N/A
406837	rnf41	-9.13074	#N/A
445493	bet1l	-9.13094	#N/A
559348	syne2b	-9.13542	#N/A
553758	usp7	-9.14255	#N/A
566749	smc5	-9.14684	#N/A
799896	ppp1r8b	-9.14748	#N/A
569192	wdr20a	-9.15725	#N/A
30085	nme3	-9.17274	#N/A
373118	casp2	-9.17685	#N/A
103908785	cep295	-9.17803	#N/A
100149130	ptprb	-9.19428	#N/A
100334806	mon2	-9.20394	#N/A
563456	srcap	-9.20685	#N/A
568298	pom121	-9.20713	#N/A
445245	ctps1b	-9.21875	#N/A
557314	card19	-9.22609	#N/A
553322	sytl4	-9.23856	#N/A
569087	eral1	-9.27733	#N/A
794108	nipblb	-9.29444	#N/A
140423	jag1b	-9.29513	#N/A
558752	ppp2r2aa	-9.29949	#N/A
559236	unm_hu7910	-9.30185	#N/A
561971	vcam1b	-9.30208	#N/A
768123	b4galt1l	-9.30459	#N/A
81593	cldn12	-9.30637	#N/A
494101	bmp2k	-9.30927	#N/A
494533	prkar1aa	-9.3105	#N/A
445128	tmf1	-9.3109	#N/A
100004270	wdr6	-9.31094	#N/A
100005761	ehmt1a	-9.32024	#N/A
445390	mybl2b	-9.32037	#N/A
569291	alkbh2	-9.32383	#N/A
394150	oxsr1b	-9.33187	#N/A
100333571	zmiz2	-9.33195	#N/A
100002269	znf292a	-9.33743	#N/A
557632	si:ch211-197l9.4	-9.33957	#N/A
334144	si:dkeyp-84f3.5	-9.34766	#N/A
100144551	scaper	-9.35417	#N/A
492517	zgc:103586	-9.35633	#N/A
393098	ctu1	-9.35984	#N/A
798347	tpp1	-9.36651	#N/A
559273	ep300a	-9.37056	#N/A
327364	wu:fi04e12	-9.37506	#N/A
565199	fer	-9.37783	#N/A
563746	traf7	-9.37806	#N/A
559853	tox4a	-9.40115	#N/A
100535231	znf770	-9.41695	#N/A
567770	atr	-9.42854	#N/A
327220	fxr1	-9.43231	#N/A
337167	tsc1a	-9.43961	#N/A
406745	plekha1a	-9.44295	#N/A
613021	nol8	-9.44513	#N/A
564950	senp3a	-9.44841	#N/A
568263	snx17	-9.45697	#N/A
570630	ago2	-9.45771	#N/A
30307	jak2a	-9.45802	#N/A
793623	sh3kbp1	-9.47217	#N/A
449820	abraxas2a	-9.47501	#N/A
450045	eipr1	-9.47666	#N/A
541363	zgc:113149	-9.48451	#N/A
561670	sos2	-9.48498	#N/A
555217	zbtb11	-9.48852	#N/A
566905	si:ch211-242b18.1	-9.4975	#N/A
792160	irf1b	-9.49765	#N/A
751700	tspan14	-9.49928	#N/A
58073	fzd8a	-9.50744	#N/A
569100	rev3l	-9.51766	#N/A
100536810	si:dkey-11f12.2	-9.52983	#N/A
327557	zgc:66484	-9.5311	#N/A
110437884	LOC110437884	-9.54466	#N/A
83910	bag6	-9.56363	#N/A
100333163	LOC100333163	-9.57272	#N/A
100034513	znf865	-9.57379	#N/A
100329495	LOC100329495	-9.57415	#N/A
798606	tecrl2a	-9.58689	#N/A
335119	serpinb1l3	-9.60055	#N/A
562666	cluha	-9.61233	#N/A
548346	pik3c3	-9.62075	#N/A
393848	arhgap12b	-9.62143	#N/A
100002263	pik3cb	-9.62891	#N/A
494106	nsun4	-9.66193	#N/A
563394	gtf3c2	-9.6699	#N/A
791987	ino80c	-9.67018	#N/A
562805	klf8	-9.67868	#N/A
561871	suz12b	-9.67879	#N/A
100126142	sik2a	-9.68112	#N/A
83773	dmd	-9.71024	#N/A
406491	nupl2	-9.71082	#N/A
402849	zgc:110591	-9.71344	#N/A
402913	ubxn7	-9.74024	#N/A
335110	dync1h1	-9.7576	#N/A
436693	gapvd1	-9.76168	#N/A
799498	si:dkeyp-93d12.1	-9.76688	#N/A
407659	st3gal3b	-9.76989	#N/A
561049	eif3eb	-9.78356	#N/A
100003640	cinp	-9.79629	#N/A
394134	mpp6b	-9.8096	#N/A
327346	mtmr6	-9.82763	#N/A
100149925	eif2ak4	-9.83252	#N/A
550481	rhoub	-9.85521	#N/A
563938	pnisr	-9.86349	#N/A
767799	zgc:153169	-9.86684	#N/A
563788	si:ch211-126c2.4	-9.87336	#N/A
415165	ccne2	-9.87546	#N/A
323266	cd99l2	-9.8787	#N/A
566326	hnrnpua	-9.88003	#N/A
100034473	atxn10	-9.885	#N/A
565830	mapk6	-9.90033	#N/A
393593	papolg	-9.90367	#N/A
436729	setd7	-9.90696	#N/A
100321011	si:ch211-165e15.1	-9.90877	#N/A
561961	ppfibp1b	-9.91632	#N/A
445509	nfil3	-9.92024	#N/A
567105	taf1a	-9.93079	#N/A
406698	tm9sf3	-9.94195	#N/A
402980	zgc:77838	-9.95164	#N/A
567913	mogs	-9.95588	#N/A
555476	shoc2	-9.98387	#N/A
406848	hiat1b	-10.0041	#N/A
100006037	cited4b	-10.0082	#N/A
799873	spns1	-10.0092	#N/A
565592	pds5b	-10.0411	#N/A
100002155	rasa1a	-10.0475	#N/A
564644	nsmce2	-10.0496	#N/A
563254	kbtbd2	-10.0565	#N/A
567001	rif1	-10.0567	#N/A
568087	ccar1	-10.0939	#N/A
337574	nfatc2ip	-10.0977	#N/A
567483	tex30	-10.1269	#N/A
552978	ncapd2	-10.1288	#N/A
797907	dnajc5ab	-10.1316	#N/A
321724	atp6v0b	-10.1409	#N/A
449817	kansl2	-10.165	#N/A
561754	trim71	-10.1666	#N/A
558184	gfm2	-10.1723	#N/A
564151	clspn	-10.1809	#N/A
768131	setdb1b	-10.2242	#N/A
571089	tpra	-10.2379	#N/A
557765	tlk1a	-10.2527	#N/A
65230	ctbp2a	-10.2583	#N/A
100192212	naa30	-10.2598	#N/A
322921	wu:fb77a09	-10.2987	#N/A
406635	sgsm3	-10.3169	#N/A
415216	guk1a	-10.3196	#N/A
494040	cd2ap	-10.3244	#N/A
407728	znf598	-10.3286	#N/A
569432	ccnk	-10.3342	#N/A
407633	prrc2c	-10.3768	#N/A
406813	tfdp1a	-10.4305	#N/A
436904	dffa	-10.4361	#N/A
445492	flad1	-10.4412	#N/A
326906	suv39h1b	-10.4579	#N/A
431730	cdc42ep4a	-10.462	#N/A
556205	wu:fc17b08	-10.4669	#N/A
564651	hltf	-10.4701	#N/A
568076	hira	-10.4732	#N/A
560575	ints3	-10.4933	#N/A
406827	nedd1	-10.4975	#N/A
393152	strumpellin	-10.504	#N/A
494077	tsta3	-10.5043	#N/A
403040	dock8	-10.5089	#N/A
404599	leo1	-10.5494	#N/A
557086	tp53bp1	-10.5553	#N/A
678586	rtn4b	-10.5586	#N/A
569096	rufy2	-10.5803	#N/A
406350	uhrf1	-10.5888	#N/A
550496	snx30	-10.5953	#N/A
553494	ahctf1	-10.6003	#N/A
30488	csnk2a2a	-10.6146	#N/A
563276	lig3	-10.6397	#N/A
561775	specc1la	-10.646	#N/A
360218	pbk	-10.6834	#N/A
557524	unm_sa1261	-10.6896	#N/A
100126016	ank3b	-10.6941	#N/A
570735	dhx30	-10.7085	#N/A
393509	mboat7	-10.7221	#N/A
393110	zw10	-10.7265	#N/A
393709	mrgbp	-10.7328	#N/A
768186	zgc:153115	-10.7384	#N/A
393477	znf131	-10.7431	#N/A
30210	mafba	-10.7691	#N/A
573988	kif15	-10.7762	#N/A
100151110	oplah	-10.8085	#N/A
393291	rbm28	-10.8614	#N/A
393162	chek1	-10.8646	#N/A
558102	hp1bp3	-10.9476	#N/A
571114	efhd2	-10.9506	#N/A
797099	fam207a	-11.0247	#N/A
563459	kif5ba	-11.0334	#N/A
100005420	LOC100005420	-11.0914	#N/A
560260	si:ch211-79l20.4	-11.1204	#N/A
559725	tnfrsf19	-11.1565	#N/A
116713	aldh1a2	-11.2525	#N/A
568265	atp2a2b	-11.3139	#N/A
406311	pik3r3a	-11.3184	#N/A
564388	tut1	-11.422	#N/A
447844	slc35b1	-11.508	#N/A
406715	cdk2	-11.5123	#N/A
494046	anapc4	-11.6473	#N/A
30286	ndrg3a	-11.6737	#N/A
445251	carm1	-11.72	#N/A
553606	nle1	-11.8159	#N/A
402891	mmgt1	-11.8718	#N/A
378844	ddx27	-11.8763	#N/A
555566	lpcat3	-12.1833	#N/A
334488	xrcc6	-12.4076	#N/A
406808	pitrm1	-12.4479	#N/A
795480	clptm1	-12.5188	#N/A
266992	cad	-12.7115	#N/A
406845	msh2	-12.7278	#N/A
100073325	zgc:163136	-20.5681	#N/A
563879	si:ch211-81a5.1	-21.0332	#N/A
550611	zgc:113411	-21.0376	#N/A
799373	gtpbp2a	-21.0383	#N/A
569098	slc6a6b	-21.0383	#N/A
619412	nedd4a	-21.0383	#N/A
402794	enkur	-21.0383	#N/A
402834	usp40	-21.0484	#N/A
403143	sarm1	-21.059	#N/A
101884515	si:dkeyp-117b8.4	-21.0784	#N/A
561983	usp6nl	-21.0821	#N/A
566506	gnsa	-21.1634	#N/A
393707	bcl6a	-21.1696	#N/A
797269	abcb11a	-21.172	#N/A
563440	znf1059	-21.1814	#N/A
562839	rad23ab	-21.1987	#N/A
564424	soat1	-21.2486	#N/A
100006858	csnk1e	-21.2486	#N/A
100330019	aff2	-21.2579	#N/A
503524	zgc:113142	-21.2725	#N/A
558435	si:ch211-86h15.1	-21.2943	#N/A
561241	snapc4	-21.2958	#N/A
100005990	LOC100005990	-21.3484	#N/A
570956	sgk2a	-21.3594	#N/A
100034455	si:dkey-15h8.16	-21.4094	#N/A
64000	lima1a	-21.4098	#N/A
557065	pxk	-21.4391	#N/A
100002364	parp6b	-21.4474	#N/A
556903	socs7	-21.4962	#N/A
553526	zgc:152774	-21.5038	#N/A
641574	acot11b	-21.5792	#N/A
100148061	si:dkeyp-9d4.3	-21.6157	#N/A
541403	tmem248	-21.6677	#N/A
555926	afg1lb	-21.6929	#N/A
368704	ctsc	-21.7731	#N/A
566758	brca2	-21.8469	#N/A
394002	cul4a	-21.8636	#N/A
768130	hmga1b	-21.8662	#N/A
563968	si:ch211-196p9.1	-21.869	#N/A
100332642	ambra1a	-21.899	#N/A
497383	phf21aa	-21.9148	#N/A
571276	znf592	-21.9319	#N/A
566851	tmem2	-21.9328	#N/A
100148477	zfand4	-22.0684	#N/A
562504	cnnm1	-22.5448	#N/A
793178	si:dkey-81e3.2	-22.7229	#N/A
570275	phldb1b	-22.9945	#N/A
100038797	rhcga	#N/A	26.9766
791453	mhc1zba	9.0957	26.837
100009656	pcsk7	8.20615	26.7033
447866	arrdc3b	7.29772	26.4136
541429	aoc2	#N/A	26.2492
503589	gna12a	27.2283	26.1908
563867	pcolcea	#N/A	26.1407
556678	kdm6ba	#N/A	26.049
100004954	ponzr3	27.2942	25.758
100003209	ifitm1	26.5546	25.7524
561171	cbln8	8.90182	25.7487
794040	colec10	26.5256	25.7364
100333821	tnfrsf11a	11.2949	25.6389
407706	st6galnac	26.409	25.6174
359831	fgf24	25.302	25.5966
325758	si:ch211-105c13.3	26.2088	25.3923
100537515	si:cabz01007794.1	26.3376	25.3767
553270	pde5ab	#N/A	25.3567
572528	arid6	#N/A	25.3458
324565	zfyve26	#N/A	25.2673
100332332	zdhhc12a	#N/A	25.21
100535067	LOC100535067	#N/A	25.2
402894	smim14	#N/A	25.1828
394101	rapgef1b	#N/A	25.1721
334526	musk	11.3246	25.1253
445125	pltp	#N/A	25.0834
504167	gpr22a	24.8578	25.0581
100332594	tgfbr3	25.8253	25.0344
101883927	ccser2b	25.8165	25.0308
100537398	otud1	#N/A	25.0269
100038777	zgc:163022	25.7539	25.0219
678516	tnfaip6	#N/A	25.0186
555791	zgc:162952	25.816	25.0178
564664	fam117aa	#N/A	24.9879
436899	zgc:92242	25.4313	24.9555
503594	il4r.1	25.6996	24.9107
559789	tmem268	25.6533	24.8656
445184	lpar2a	25.663	24.8566
30585	dlx3b	25.5363	24.8557
100331287	LOC100331287	25.5449	24.8363
559917	msh4	11.9407	24.8063
101882925	pard3aa	26.4114	24.7712
557777	ebf1b	26.4105	24.7621
561160	abcc9	#N/A	24.7272
447840	pip5k1bb	25.6806	24.7214
560267	gabbr2	#N/A	24.7181
565190	si:ch211-253h3.1	25.4632	24.7035
100334869	LOC100334869	#N/A	24.7023
359837	wnt2ba	25.9466	24.6879
100001692	nr0b1	#N/A	24.6866
100332904	si:ch211-286o17.1	#N/A	24.6517
559564	eif2ak3	25.9044	24.6461
393567	fbxo45	#N/A	24.6373
103909113	wdr59	25.4071	24.6182
101884295	LOC101884295	11.7084	24.5938
566473	emilin1a	24.8461	24.5919
553238	esyt3	25.5506	24.5904
793907	igfbp1b	#N/A	24.5788
334316	brf1b	8.57322	24.56
393443	xpa	#N/A	24.5513
565588	ctsf	#N/A	24.543
30728	pbx4	#N/A	24.539
58039	dazl	25.3245	24.5267
100034622	znf1174	#N/A	24.5216
751674	zgc:153157	25.3125	24.5216
571586	jmjd1ca	#N/A	24.5072
799279	LOC799279	24.7497	24.4965
114441	ncam2	26.0693	24.4753
570868	itga1	#N/A	24.4566
359830	fgf10a	26.0246	24.4527
562793	limd1a	10.4208	24.4481
335722	dfna5b	#N/A	24.4442
445232	gna15.1	25.2311	24.4416
556106	LOC556106	25.2631	24.4367
100334512	proser2	#N/A	24.4273
793942	rit1	#N/A	24.4267
100536229	mhc1zka	25.4833	24.425
100003889	zeb2a	#N/A	24.4159
100005564	vsig10	#N/A	24.4158
558667	abch1	25.3684	24.4124
692255	dachc	#N/A	24.4093
101886323	plekhg3	25.0862	24.3984
553749	zgc:113279	10.8224	24.3874
100537878	ldlrad2	24.9253	24.3818
30648	psme1	25.0263	24.3799
553515	si:ch211-95j8.2	11.1687	24.3683
259303	caspb	25.3053	24.3442
110439001	LOC110439001	#N/A	24.309
566697	p3h2	24.9099	24.3024
560211	map3k3	#N/A	24.2746
100141367	cers3b	#N/A	24.2632
110439435	LOC110439435	25.0263	24.2364
403118	zgc:123068	#N/A	24.2293
100536595	LOC100536595	#N/A	24.2153
101887155	pnpla2	10.0267	24.2014
541404	cdc42ep2	#N/A	24.1943
798858	brwd1	#N/A	24.1888
565594	LOC565594	24.4158	24.1854
503758	slc25a32b	#N/A	24.18
100334568	pde5aa	#N/A	24.1739
550405	lhx9	#N/A	24.1702
562774	p4ha1a	24.9474	24.1574
436983	ccdc149b	24.95	24.1564
767640	ppm1lb	#N/A	24.1174
550612	zgc:113229	25.5308	24.0913
30154	gli2a	25.2081	24.0891
550248	zgc:110716	25.2081	24.0891
100003354	brpf3b	25.2047	24.0883
100537991	prodhb	25.0682	24.0816
494151	efna1b	#N/A	24.0647
100004401	si:ch211-132g1.3	24.8476	24.0577
566078	man1a1	#N/A	24.0327
563306	rbpjb	#N/A	24.0245
562682	si:dkey-251i10.2	#N/A	23.9903
449801	zgc:103601	#N/A	23.9796
568893	fam46bb	#N/A	23.9763
559959	ids	#N/A	23.9483
100148368	mmrn2a	25.0027	23.9455
100333939	LOC100333939	25.0898	23.9302
100002920	si:dkey-27p18.3	24.9043	23.9276
100536963	kcnip4	24.7098	23.9201
553427	pou2f3	#N/A	23.9008
117603	klf3	#N/A	23.8849
563556	itgb5	#N/A	23.8682
641478	mmd	24.8423	23.8662
108181160	LOC108181160	10.0524	23.8635
393650	irf7	#N/A	23.8384
324849	lmo4b	24.9761	23.8333
100330730	spata22	#N/A	23.8326
568573	mical1	#N/A	23.8124
792041	tbxas1	#N/A	23.8048
566998	pde4d	23.5892	23.7945
557562	si:ch73-299h12.9	23.714	23.7891
100148916	usp46	#N/A	23.7666
555375	nkx3-1	24.5518	23.7649
550591	zgc:113208	#N/A	23.7423
558420	peli1b	#N/A	23.7416
100003999	eevs	#N/A	23.7385
767706	trim23	#N/A	23.7322
559813	arhgap6	#N/A	23.7225
562171	nr3c2	24.6119	23.702
100006084	si:ch73-138e16.8	#N/A	23.6871
405860	igfbp7	#N/A	23.6575
550254	arhgap17a	#N/A	23.647
794398	zgc:65997	#N/A	23.6451
550555	slc35e4	25.2357	23.6435
368429	si:rp71-46j2.7	23.8301	23.6361
108181204	ephb3	24.59	23.6282
494047	slc35c1	#N/A	23.6188
559574	atp2c1	#N/A	23.6151
100332617	nbeal1	24.4622	23.609
100005937	prrg2	#N/A	23.6064
100332314	sar1aa	#N/A	23.6048
100007702	rspo3	#N/A	23.6039
386940	traf3ip2b	24.4333	23.6007
554091	dnajb9b	#N/A	23.5988
30366	fzd10	25.3613	23.596
406471	tnfrsf1a	24.5368	23.5827
569699	wu:fi75a02	#N/A	23.5749
30267	sema3ab	10.0869	23.5657
394005	prkg1a	23.9532	23.5612
566942	si:ch211-171h4.3	24.3589	23.559
563577	ppp1r13ba	24.6049	23.5581
563752	myo16	#N/A	23.5537
560319	raph1b	#N/A	23.5298
562912	ltbp3	24.9905	23.5217
493613	gna11b	#N/A	23.5189
378478	egfra	25.4167	23.5109
795096	ifit16	24.529	23.5085
402815	nr1d2a	#N/A	23.5017
100149582	si:ch211-71m22.1	24.2213	23.5014
100535385	LOC100535385	#N/A	23.493
569407	cln5	#N/A	23.4892
334217	elovl7a	#N/A	23.4892
100302390	si:ch211-110e21.3	24.2747	23.4857
100148657	si:ch211-71n6.4	24.2594	23.4732
393492	lbh	#N/A	23.4684
394203	sox7	#N/A	23.4533
393326	st3gal3a	#N/A	23.4533
436621	aqp10a	#N/A	23.4393
791704	zgc:153759	#N/A	23.4374
30619	fli1a	#N/A	23.4261
555815	c1qtnf5	24.3729	23.4115
100136853	pigw	24.0758	23.3998
563674	il4r.2	24.9551	23.3741
100536353	ganc	#N/A	23.3266
100334248	eps8l3a	23.8806	23.316
30396	ef1	#N/A	23.3153
100002043	LOC100002043	#N/A	23.2821
100537822	rnf5	#N/A	23.2772
566671	orai1a	#N/A	23.2772
402969	tmem88a	24.3163	23.2761
550407	barhl1a	25.0039	23.2708
30531	msx2b	24.9606	23.2701
103910897	LOC103910897	#N/A	23.2676
562826	slc12a4	#N/A	23.2623
103909385	LOC103909385	#N/A	23.2331
565184	b4galnt4a	24.0101	23.219
100151036	ipmka	#N/A	23.2116
323260	gas8	#N/A	23.1979
100534965	fam126b	#N/A	23.1971
100331333	itga4	#N/A	23.1908
431748	dbnla	23.9569	23.1669
568275	tmem234	#N/A	23.1486
561375	si:dkey-30c15.17	#N/A	23.1465
100101646	zgc:165423	24.1784	23.1465
100150820	fam216a	#N/A	23.1441
101885211	lrrc75ba	23.9364	23.1434
387290	smox	#N/A	23.1294
492794	arhgap28	23.8992	23.1067
559896	cd99	#N/A	23.0949
566886	epas1a	#N/A	23.0834
100150414	si:dkey-85p17.3	#N/A	23.0526
101884357	LOC101884357	24.5686	23.0526
100333282	esco1	#N/A	23.0278
767634	mark3b	#N/A	23.0228
58043	hoxc9a	23.8095	23.0204
613141	itih3b	#N/A	23.0137
568996	zfpm2a	#N/A	23.0029
570695	mboat2a	#N/A	23.001
797252	emid1	#N/A	22.9926
553438	si:dkey-86l18.8	24.0265	22.9842
108004542	rbp7a	23.9361	22.9776
58022	casp8	#N/A	22.9718
246090	cygb1	24.0151	22.9696
103910098	LOC103910098	24.756	22.9467
336567	ftr67	#N/A	22.9438
101884438	LOC101884438	#N/A	22.9311
556578	ampd3a	24.623	22.9246
541442	kctd9a	23.8709	22.9118
553807	gtpbp3	#N/A	22.8881
555274	gpr157	#N/A	22.8872
387303	gbgt1l4	#N/A	22.8798
100330371	sorcs2	#N/A	22.8779
100141481	ccl39.3	#N/A	22.8643
100004948	si:ch211-153b23.7	#N/A	22.859
566522	sh3yl1	#N/A	22.8522
393464	tmem68	#N/A	22.848
405832	rffl	23.1567	22.8437
110438291	LOC110438291	#N/A	22.8393
567674	lats2	#N/A	22.836
100331300	LOC100331300	#N/A	22.8237
100216472	kiss2	#N/A	22.8174
567018	atf7b	#N/A	22.8123
568223	ehf	#N/A	22.8077
445151	entpd1	23.8434	22.796
555531	si:ch211-152p11.4	24.4736	22.7937
560923	arhgef9b	#N/A	22.7913
110440078	LOC110440078	23.6948	22.7895
568891	si:ch211-79k12.1	#N/A	22.7793
100535504	si:cabz01071907.1	22.8287	22.7768
407680	si:zfos-1011f11.1	23.5665	22.7742
100538072	creb3l3b	#N/A	22.7696
561219	tax1bp1a	#N/A	22.7649
335538	man1a2	#N/A	22.7608
569392	tmem98	23.5528	22.7608
100005603	ssbp3a	#N/A	22.7602
563670	si:dkey-21e5.1	23.5399	22.7517
492760	b4galt4	#N/A	22.7513
100535819	LOC100535819	#N/A	22.7513
393724	rpe65a	#N/A	22.7391
562918	stum	23.5316	22.7391
568416	wt1b	23.5174	22.7292
436640	slc25a48	#N/A	22.7151
352937	dio2	#N/A	22.691
567333	ctso	23.7288	22.6885
550242	nadka	#N/A	22.6745
565342	adam19a	23.4632	22.6745
558050	si:ch211-127i16.2	#N/A	22.664
334070	zgc:162958	#N/A	22.654
336563	wu:fb13g09	23.6092	22.6476
570029	arrdc1b	#N/A	22.6306
563725	plekhg6	23.5727	22.6154
558610	fam169b	#N/A	22.6044
562925	atp11a	23.9101	22.59
570533	samd10a	#N/A	22.5894
100537809	LOC100537809	#N/A	22.5886
100073330	pts	23.5435	22.5851
393435	tmem57b	23.626	22.5809
100536460	cidea	23.3668	22.5798
445048	dnal1	#N/A	22.574
30584	bmp7a	23.8954	22.5684
790945	oaz2b	#N/A	22.5638
337596	rhbg	#N/A	22.5638
103909948	LOC103909948	23.406	22.5538
101884025	LOC101884025	23.5953	22.5517
571582	LOC571582	23.5094	22.5501
100534685	mast3a	#N/A	22.5496
100004411	LOC100004411	23.5835	22.5441
569836	erbb4b	#N/A	22.5401
561895	sema4c	#N/A	22.5397
101882237	LOC101882237	23.5838	22.5385
799960	dolk	#N/A	22.5327
797861	tagln3b	#N/A	22.5228
100003663	kazna	#N/A	22.5227
791197	zgc:158263	23.4706	22.5168
791159	galns	#N/A	22.515
797085	LOC797085	23.4684	22.5104
798095	si:ch211-191a16.2	23.4542	22.4951
58129	fgfr3	23.4436	22.4836
561308	theg	23.4345	22.4749
492576	mylkb	#N/A	22.4733
335616	agr2	#N/A	22.4611
100037368	mfsd4b	23.5061	22.4611
567970	setd1ba	#N/A	22.4485
403309	rtn4rl2b	23.4709	22.4278
553349	znf185	23.1976	22.4115
794026	camk1b	23.1806	22.3951
100330359	tmem196b	#N/A	22.3826
792676	nmi	23.4289	22.3826
100332847	LOC100332847	23.4187	22.3781
100000559	vkorc1	#N/A	22.3769
100005908	LOC100005908	#N/A	22.3765
554167	tnfb	24.2074	22.3718
554861	actr2b	#N/A	22.3596
777653	crfb2	#N/A	22.3545
100885772	cmasb	23.3965	22.3526
561406	ptgir	23.3045	22.3474
563140	si:ch211-11n16.2	#N/A	22.3397
100333587	si:dkey-238f9.1	23.3984	22.3367
492467	gnal	#N/A	22.3302
569958	s100w	23.3651	22.3259
100534737	ano5a	23.1043	22.3206
560190	esrp1	23.2491	22.2939
101885715	LOC101885715	#N/A	22.2629
336333	gna13b	23.0504	22.2629
558571	gramd4a	23.0504	22.2629
751724	kctd2	#N/A	22.2623
445119	traf3	#N/A	22.2505
100037316	ulk3	#N/A	22.2478
568809	tmem82	#N/A	22.2478
101883524	si:ch73-109d9.3	#N/A	22.2411
436767	rergla	#N/A	22.2411
791731	adgrd1	#N/A	22.2225
799177	hsbp1l1	#N/A	22.219
404725	cx30.3	#N/A	22.219
563208	ccl38a.5	23.2622	22.218
100536922	LOC100536922	23.0009	22.2138
101910198	akt1	23.0009	22.2138
558951	tdg.2	#N/A	22.2065
449659	nln	24.1543	22.2009
436790	arl6ip5b	#N/A	22.1994
751725	hspa12a	22.9885	22.1973
101886595	b3galt4	22.9885	22.1973
100334300	phldb3	#N/A	22.1863
555344	si:dkey-202e17.1	23.2098	22.1679
768299	zgc:153665	23.1141	22.1579
564304	cidec	23.196	22.1536
550565	gnpda1	#N/A	22.1424
449814	dennd6aa	23.0967	22.141
503773	vps9d1	#N/A	22.1351
796844	stard5	#N/A	22.132
100334439	LOC100334439	#N/A	22.1053
555795	si:ch211-260e23.9	#N/A	22.1024
110439355	LOC110439355	#N/A	22.0835
100320750	si:dkey-184n3.2	22.872	22.0796
100148757	si:ch73-204p21.2	#N/A	22.0682
100034471	syt1b	#N/A	22.0594
562170	ptpn9b	#N/A	22.0533
321177	si:ch211-153b23.5	#N/A	22.0474
554168	myh11a	#N/A	22.0454
792389	si:ch73-78o10.1	23.084	22.0389
792828	pard6a	23.3907	22.0187
100535463	timm23b	#N/A	21.9821
492608	fmnl2b	#N/A	21.9792
64270	epha4b	#N/A	21.9792
65234	cdk5	#N/A	21.9789
393144	trim25	23.864	21.9494
692315	thap1	#N/A	21.9452
321621	gldc	#N/A	21.9395
100333206	LOC100333206	23.0955	21.9347
561095	baz2ba	#N/A	21.934
796537	kdrl	#N/A	21.927
321250	zgc:66433	#N/A	21.927
751766	st3gal1l2	#N/A	21.9264
569946	trpm1b	22.6917	21.8996
101883603	cdc42ep1a	22.94	21.896
108179569	LOC108179569	22.6782	21.8917
795256	si:dkey-78a14.5	#N/A	21.8884
100190951	bcl2l11	#N/A	21.8788
431741	cep41	#N/A	21.8648
100005471	lzts2b	21.9371	21.8648
555931	zgc:171686	22.903	21.8558
565711	tacc1	#N/A	21.8533
393875	sox4b	#N/A	21.8458
550608	apoa4a	#N/A	21.8458
103910107	LOC103910107	#N/A	21.8443
100005054	lacc1	#N/A	21.8216
564344	abca3b	#N/A	21.817
100535396	LOC100535396	#N/A	21.7821
103910035	LOC103910035	#N/A	21.7562
335654	camk1ga	22.7985	21.7562
550489	ccs	#N/A	21.7474
566907	LOC566907	#N/A	21.7427
402990	rlbp1b	#N/A	21.7273
100141358	arid1aa	#N/A	21.7181
566350	gbf1	#N/A	21.7117
555623	cps1	#N/A	21.7106
449707	mylk4b	#N/A	21.7106
492515	ftr72	#N/A	21.7021
792433	bglap	#N/A	21.7021
84041	bco2l	23.9784	21.6834
565064	serpina10a	#N/A	21.6804
541408	prss60.2	23.9552	21.6618
100331575	alg10	22.7013	21.6545
797793	si:dkey-82o10.4	#N/A	21.627
394086	hook2	24.096	21.6214
101884729	LOC101884729	22.5774	21.6198
559240	gba2	#N/A	21.6041
100333685	cd302	#N/A	21.6024
447896	fuom	#N/A	21.5892
553551	ern1	#N/A	21.5719
100333160	nav2a	#N/A	21.5707
557043	mb21d1	#N/A	21.5606
30163	tapbp.1	#N/A	21.5594
100009646	acap3b	#N/A	21.5563
558617	si:dkey-51e6.1	#N/A	21.5422
569546	ehd4	#N/A	21.526
565892	cx34.5	22.5589	21.5194
100004351	lcp2b	#N/A	21.508
100331906	phlpp1	22.2957	21.508
564571	megf10	22.3291	21.505
557149	si:ch211-244b2.1	22.4994	21.5047
793658	arl13a	22.6079	21.4953
100149234	LOC100149234	22.455	21.4948
436864	rnd3b	#N/A	21.4622
100148343	ralyl	22.4178	21.4617
563036	LOC563036	22.2418	21.4561
369189	zar1	#N/A	21.4413
100038768	znf362b	22.3958	21.4393
406844	krt15	22.467	21.4193
110439889	LOC110439889	23.0068	21.4109
110438431	LOC110438431	23.0068	21.4109
556186	nt5dc2	#N/A	21.4019
100003782	trim2a	22.1848	21.4019
767657	abhd12	#N/A	21.4005
564195	cntnap3	#N/A	21.4003
333991	rbm38	#N/A	21.3953
103911950	LOC103911950	22.37	21.3851
565728	rabgap1l2	22.1695	21.3834
100005075	prkcea	22.1695	21.3834
81590	cldn1	22.4176	21.3754
550581	sar1ab	22.4138	21.3721
368684	scel	#N/A	21.3647
445317	dnase1l4.1	#N/A	21.3434
101886665	LOC101886665	22.4493	21.3386
568178	si:ch211-102c2.4	22.3818	21.3355
564555	mtss1lb	#N/A	21.3265
100537391	si:cabz01080295.1	#N/A	21.3217
100005854	zgc:194242	#N/A	21.3207
100151255	itgav	23.128	21.3108
571911	fdft1	#N/A	21.3108
108179048	LOC108179048	#N/A	21.2876
100334173	tgm1	#N/A	21.2675
562195	epha7	#N/A	21.2675
100310830	gphb5	#N/A	21.2539
564790	arsg	#N/A	21.2493
555285	myo1ea	22.0346	21.2443
560951	xylt1	22.0346	21.2443
117508	klf2a	22.0346	21.2443
554458	zgc:100868	22.0346	21.2443
561831	wnt6b	22.1813	21.2276
497613	rybpb	#N/A	21.2257
100002243	si:ch211-229n2.7	22.2604	21.2187
110438214	mlana	22.075	21.1858
492779	nansb	21.9717	21.184
100329381	gpr180	#N/A	21.1831
494449	ncstn	22.2247	21.1831
568367	kifc3	#N/A	21.1747
100004850	aatka	#N/A	21.1747
436816	zgc:92791	#N/A	21.1695
541416	arsa	#N/A	21.161
393570	irf6	#N/A	21.1578
101884494	LOC101884494	#N/A	21.1401
100148220	or109-11	#N/A	21.1387
790918	zgc:158640	#N/A	21.1359
393244	ankrd22	#N/A	21.1237
447910	nudt4b	23.0272	21.1149
541521	casp8ap2	#N/A	21.0984
503946	fhod1	#N/A	21.0973
492483	gpcpd1	22.1086	21.0681
335651	rbp4l	21.0073	21.0575
559420	tlcd2	#N/A	21.0303
108179158	LOC108179158	#N/A	21.0289
405788	runx2b	21.8365	21.0289
436683	cryba1a	#N/A	21.0279
30682	vegfaa	#N/A	21.0247
568741	eftud1	#N/A	21.014
565405	unkl	#N/A	21.001
100148750	LOC100148750	#N/A	20.9981
569454	crfb1	#N/A	20.9953
100333987	man2a2	22.0108	20.9857
100333998	si:ch211-277e21.2	21.9402	20.9847
503885	fut9d	#N/A	20.9768
101884884	si:dkey-124l13.1	21.7638	20.9768
100329287	znf1136	#N/A	20.9721
100150181	tmtc3	#N/A	20.9625
100007966	LOC100007966	#N/A	20.9449
101883343	LOC101883343	#N/A	20.9295
100034470	tapbp.2	21.9446	20.9033
110438772	LOC110438772	#N/A	20.8988
562883	cart1	#N/A	20.8988
751758	tagln	22.6675	20.8765
541431	fam73b	#N/A	20.8644
566914	rab1aa	#N/A	20.861
445036	grifin	21.8905	20.8474
402812	pth2	#N/A	20.8463
567429	si:ch1073-82l19.1	21.6227	20.8463
562531	adgrl1a	22.9259	20.8372
110437702	LOC110437702	#N/A	20.8159
559835	alpk2	#N/A	20.8159
101885783	LOC101885783	21.0133	20.7919
555222	sh3bp5a	#N/A	20.7532
100003275	si:ch211-261a10.5	#N/A	20.7478
541377	pid1	#N/A	20.519
558300	LOC558300	22.8783	20.4916
751696	zgc:153284	#N/A	20.3823
560806	grk5	#N/A	20.09
110439347	LOC110439347	#N/A	19.9471
110437890	LOC110437890	#N/A	19.9161
570991	si:ch1073-340i21.3	21.8299	19.8531
556216	fgd4a	21.8299	19.8531
791165	r3hdm4	#N/A	19.3051
553701	gda	7.78264	15.3013
567961	lye	28.1667	14.0173
83908	ucp1	8.41176	13.8127
393311	plekhf1	14.0312	12.9517
100330415	si:dkey-96f10.1	14.0323	12.9278
561669	si:zfos-2326c3.2	8.93195	12.9036
568021	tp53inp1	#N/A	12.8628
541345	zgc:110340	6.99001	12.8602
503707	upp1	5.56355	12.7309
559783	si:ch211-207n23.2	13.6228	12.6325
798527	abcb5	13.6898	12.5773
368270	sult1st3	13.7729	12.566
447903	dhrs13a.2	7.44978	12.5429
557850	trpv4	9.75393	12.526
560270	csrnp1a	13.4861	12.4872
563087	si:ch211-129c21.1	13.4483	12.4244
334724	anxa1a	13.5344	12.3867
556591	prkchb	13.4355	12.3394
751765	pmaip1	6.58045	12.3098
140618	tfap2a	#N/A	12.2716
406539	amy2a	13.2011	12.202
108191751	LOC108191751	13.2006	12.1932
449784	mgst1.1	#N/A	12.1741
798023	slc2a9l2	13.1933	12.1446
567406	ahsg2	13.1677	12.0936
327007	vamp8	#N/A	12.0202
393836	stx11b.1	12.9971	11.9973
386799	si:dkey-222n6.2	13.1302	11.9803
407626	nr5a5	13.1485	11.9332
492500	gsto2	5.39884	11.8991
553296	hrc	12.954	11.8976
103909796	LOC103909796	13.0029	11.8559
557248	zmp:0000001114	12.6946	11.7154
569558	ahsg1	12.7742	11.6997
337168	nbr1a	#N/A	11.6858
572225	LOC572225	#N/A	11.6197
110437705	LOC110437705	#N/A	11.5704
403145	myd88	#N/A	11.5663
100332947	ccl39.2	12.641	11.5492
100537750	foxq1a	13.5706	11.4728
494158	anxa1c	6.93693	11.4489
767773	cyhr1	#N/A	11.422
393484	cyp2k18	12.5749	11.4087
58092	smad3a	#N/A	11.4023
566604	casp3b	8.6541	11.3845
100329385	egln1a	#N/A	11.3753
100536813	si:ch1073-340i21.1	12.4137	11.3465
114418	crybb1	#N/A	11.3068
100535921	fbrs	#N/A	11.3044
548604	nr4a3	#N/A	11.1823
450067	ormdl3	#N/A	11.1543
100174951	mt2	#N/A	11.0917
503601	zgc:110788	12.1086	11.0861
110437729	LOC110437729	11.2576	11.0713
100330772	ampd2a	#N/A	10.991
100331729	tmem176l.4	12.0178	10.9837
101886283	maml3	#N/A	10.9158
767747	rbms3	#N/A	10.9064
569677	prdm1b	11.9098	10.9042
567414	agpat9l	12.0168	10.8721
560578	tgfbr1a	#N/A	10.8404
114446	dlg1	#N/A	10.8395
560421	cbln9	#N/A	10.8142
561592	si:ch211-157c3.4	12.0068	10.8121
334082	tdo2b	27.6097	10.7842
794425	LOC794425	11.7495	10.7731
407623	b3gnt7l	11.7155	10.7348
386589	hopx	#N/A	10.7147
559967	trim8b	#N/A	10.6729
445107	capn9	#N/A	10.6179
568833	cldn34a	8.34861	10.5953
30768	stat1a	26.4766	10.585
494153	cyp2v1	#N/A	10.579
798788	gpx3	#N/A	10.5409
796684	si:dkey-87o1.2	7.34614	10.532
100333125	wdpcp	#N/A	10.5236
555510	cyp2aa12	6.78404	10.5216
100001416	stard14	5.27911	10.4967
450028	dram1	#N/A	10.4902
30600	mid1ip1a	14.5986	10.4797
393113	upp2	#N/A	10.4641
327274	elovl7b	27.6387	10.4588
555489	si:dkey-38p12.3	#N/A	10.337
557649	dcbld2	#N/A	10.3317
405887	nf2b	#N/A	10.3098
378438	sepw2b	26.4854	10.3048
353221	pomca	11.4298	10.2617
558648	selo	#N/A	10.2174
101886712	LOC101886712	#N/A	10.1593
561172	b3gnt3	#N/A	10.056
100150054	cyp1b1	11.0472	10.0143
100004517	tmem88b	11.0597	9.98571
322420	chia.6	#N/A	9.90859
555595	fam214a	#N/A	9.81243
321786	pttg1ipa	27.0038	9.77079
572016	pcdh1b	#N/A	9.71565
569395	npr3	26.5072	9.68845
100216314	LOC100216314	10.6634	9.54608
324413	bhlhe40	#N/A	9.37905
553949	fcho2	5.55192	9.36544
571127	si:ch211-262h13.5	#N/A	8.88507
492328	ankrd9	5.03542	8.83336
494487	nr1d1	13.4079	8.74162
406312	zfand5a	5.75368	8.35045
30564	mef2aa	#N/A	8.05574
326722	si:ch1073-159d7.13	#N/A	7.94379
556296	dcst2	#N/A	7.04986
793137	lcat	-6.90151	-7.83132
797319	LOC797319	-6.33336	-8.05707
100002675	si:ch211-125e6.8	-6.58621	-8.21792
100330946	mex3c	-6.84546	-8.30663
568664	LOC568664	#N/A	-8.40196
323012	pfdn2	-10.1143	-8.6042
30678	pcna	-9.2334	-8.76513
541350	zgc:110216	-8.96461	-8.87299
553164	lats1	#N/A	-8.90273
100006233	arhgap23a	#N/A	-8.92783
402950	wbp11_1	-6.56684	-8.95419
562496	col2a1a	#N/A	-9.02562
100148274	si:dkeyp-69b9.6	-9.44362	-9.03878
571135	si:dkey-23a13.17	-6.22311	-9.17018
792275	si:ch211-113a14.18	-9.7782	-9.25424
100004437	cep350	-9.87974	-9.30891
556439	si:ch211-212g7.6	#N/A	-9.36717
110437720	wbp11	-7.10576	-9.40306
560910	si:dkey-261m9.12	-9.49796	-9.41577
386801	agps	-7.97821	-9.4583
393402	znf277	-9.32389	-9.62992
556995	lig1	-10.3215	-9.81738
63998	stard3	#N/A	-9.86362
561006	daxx	-8.64792	-9.95797
336421	gnai2a	-8.68568	-10.0032
100148510	LOC100148510	-8.79709	-10.0273
103910015	LOC103910015	-7.45725	-10.0803
100002916	dsn1	-11.2258	-10.0981
794315	and1	#N/A	-10.0994
559945	dot1l	-8.35879	-10.1253
406342	tcirg1b	-10.3623	-10.137
101886224	LOC101886224	#N/A	-10.1535
560793	kmt2ca	-8.45227	-10.1604
553618	zgc:110410	-9.94624	-10.1608
567037	thap4	-10.7118	-10.1621
570745	letm1	-7.89742	-10.1646
100537309	ctif	#N/A	-10.1814
564101	si:dkey-230p4.1	#N/A	-10.2128
324052	c1galt1c1	-9.34445	-10.2129
553610	pole4	-10.5148	-10.2434
324256	orc6	-11.0568	-10.245
100334500	si:ch211-212k18.9	-6.56838	-10.2701
560874	tnrc6c1	-8.67691	-10.2748
550514	utp23	-10.8633	-10.3073
565042	si:ch73-109d9.2	-9.9022	-10.3331
553588	zgc:110130	-8.57329	-10.3592
393815	qki2	#N/A	-10.3593
563589	chkb	-10.1273	-10.3636
561423	LOC561423	#N/A	-10.3701
799876	gpbp1l1	-10.6824	-10.3914
336998	chek2	-9.83392	-10.3918
436998	zdhhc3a	-8.32911	-10.3964
571508	hmbox1a	#N/A	-10.4075
406443	ywhah	-11.4279	-10.4278
30733	rrm2	-12.2362	-10.4507
352913	selm	-9.75648	-10.4545
100003232	skida1	-7.58957	-10.4577
550246	ankrd49	-9.48816	-10.4682
393669	lsm4	-12.318	-10.4881
321464	ccnt2b	-11.9458	-10.4933
100333944	psmg4	-9.94381	-10.4949
553568	abt1	-11.4617	-10.5458
394025	nek2	#N/A	-10.5826
494034	fbxo44	-10.3097	-10.5857
571741	stox2a	#N/A	-10.5881
564958	si:ch211-194p6.12	-8.68063	-10.5884
110438041	LOC110438041	-8.12931	-10.6012
797422	stambpa	-10.6255	-10.6149
792608	knstrn	-10.2502	-10.6296
492689	fam83d	-9.1947	-10.643
569473	anapc13	-9.54539	-10.6567
436601	kctd6b	-9.72066	-10.6796
30397	pou3f2b	#N/A	-10.6864
541444	nmd3	-10.8576	-10.7036
404608	rad51d	-8.22692	-10.7059
565165	si:ch1073-143l10.2	-9.16349	-10.7176
560165	zgc:162698	-8.87563	-10.7217
30084	nme2b.2	-8.29554	-10.7264
559439	huwe1	-10.5118	-10.7442
566632	med12	-9.43236	-10.7767
393745	wars_1	-10.7115	-10.7946
561073	zgc:194981	-9.25415	-10.809
795681	fam171a1	-8.38699	-10.8193
445131	bola3	-11.3802	-10.8437
798703	gemin7	-11.1436	-10.864
393927	kcmf1	-9.57505	-10.8667
619391	il10rb	-7.65165	-10.8778
792966	si:ch211-122f10.4	-9.30536	-10.8837
337598	mcm4	-12.2562	-10.8841
555704	mdn1	-9.86677	-10.8958
100318335	anapc2	-10.9715	-10.9131
393292	snrnp40	-12.4769	-10.9181
360133	sestd1	-9.71683	-10.9261
100333229	kiaa0101	-11.298	-10.9589
30277	mdka	#N/A	-10.9603
553455	os9	-10.1209	-10.9641
793158	cdc42l	-10.7305	-10.9803
550351	zgc:112492	-7.86576	-10.9848
561062	si:dkey-157l19.2	-9.26365	-11.0115
553803	tmem41aa	-9.49451	-11.0343
100462964	sell	-9.71797	-11.0368
559134	parga	-10.1847	-11.05
431747	trub2	-10.9664	-11.0562
563956	sdhaf4	-10.8744	-11.0603
552967	ggnbp2	-10.5863	-11.0665
503940	spen	-8.82268	-11.0735
436809	fam204a	-9.84048	-11.0839
246092	cpa5	#N/A	-11.1008
654826	il15	#N/A	-11.1106
323929	mtmr14	#N/A	-11.1122
393753	ppcdc	#N/A	-11.1196
450014	pcnp	-10.2392	-11.1409
415225	dram2b	-10.4602	-11.1444
415163	vamp3	-12.0636	-11.1452
337461	nup35	-11.0582	-11.2023
445360	rbm42	-10.855	-11.2138
492774	glmna	-10.1523	-11.2307
558925	uqcc3	-10.7474	-11.233
325366	mob3a	-10.8734	-11.2468
368450	ing5b	-11.2316	-11.2538
791894	aurkb	-12.4083	-11.2558
436657	cpsf2	-12.507	-11.2567
431721	mrrf	-11.8636	-11.2634
393993	ralaa	-10.0795	-11.2756
324431	ilf3a	-12.3544	-11.2947
327285	ppp1r3b	-9.49205	-11.297
402906	jpt1b	-9.20829	-11.3134
793098	yme1l1a	-10.9664	-11.314
393982	alpl	-10.4203	-11.3325
108183619	LOC108183619	#N/A	-11.3435
406600	stk25b	-9.93626	-11.3457
323597	ewsr1a	-12.4322	-11.37
573122	tuba1c	-10.1347	-11.3739
447849	ncoa5	-12.2297	-11.3805
449837	apoob	-10.2172	-11.405
557512	tmem69	-11.1979	-11.4225
393516	zcchc17	-10.289	-11.4236
436868	egln1b	-11.5934	-11.4304
100001422	si:ch211-212k18.8	-8.39886	-11.4414
445305	arpc4l	-12.8325	-11.4542
103908654	si:ch73-299h12.2	#N/A	-11.4631
100005158	cox11	-11.3475	-11.4912
100330864	LOC100330864	-12.5375	-11.5013
436837	gtf2h3	-10.8976	-11.5059
447872	dscc1	-11.1604	-11.5257
393950	gar1	-12.7528	-11.5403
449848	xrcc5	-11.6412	-11.5713
404603	mettl14	-9.94837	-11.5923
393853	slc30a1a	-10.995	-11.6075
259256	rfc3	-12.3798	-11.6075
393246	ncor1	-9.48726	-11.6076
436633	slc25a40	-10.846	-11.6379
402798	qtrtd1	-10.9219	-11.6445
556363	LOC556363	-10.3792	-11.6464
503607	clk4b	-10.097	-11.6616
561025	hmgb3a	-13.0416	-11.6687
322645	tomm40	-13.2283	-11.6736
323439	slc1a3a	-11.0868	-11.6912
677753	ormdl2	-9.04243	-11.6937
108179007	wars	-11.5637	-11.7002
553404	lrrc47	-11.4982	-11.7045
436721	ing2	-10.3597	-11.7088
561567	srgap3	-7.24687	-11.7332
393195	rnaseh2a	-11.3811	-11.7565
445819	wdr18	-11.7842	-11.7689
407653	prim2	-11.8049	-11.7929
407727	slbp	-11.5548	-11.7947
792693	cd3eap	-11.5784	-11.8028
554095	fabp1b.1	-9.53168	-11.8613
415186	yipf6	-10.2084	-11.8664
445082	dnajc15	-11.2269	-11.8908
415161	sirt6	-8.68857	-11.8988
327165	pgam1b	-7.96605	-11.9016
352907	tmpoa	-11.9734	-11.9384
445231	nup85	-11.7417	-11.9598
562525	cldn2	-11.1118	-11.971
406479	orc5	-11.1459	-11.9918
324944	magt1	-11.3057	-11.9965
404731	uros	-8.70795	-11.9974
334315	orc3	-12.4187	-12.0008
393282	snu13a	-11.6589	-12.0142
556710	taf10	-11.8308	-12.0377
101885612	LOC101885612	-11.3568	-12.0439
541537	apool	-11.8573	-12.0597
550519	rgs5b	-7.97318	-12.0787
641329	txnl4b	-10.4023	-12.0812
334632	ap2b1	-11.7592	-12.0931
494534	cdc40	-12.1273	-12.1202
322331	ephx5	-12.1916	-12.1341
436753	mydgf	-11.93	-12.1576
[truncated: 949 more rows]

## Sheet: b+e (60h vs 72h & 60h vs 96h)
Up-regulated					Down-regulated					Up-regulated					Down-regulated
GeneID	Symbol	log2FoldChange (60h vs 72h)			GeneID	Symbol	log2FoldChange (60h vs 72h)			GeneID	Symbol	log2FoldChange (60h vs 96h)			GeneID	Symbol	log2FoldChange (60h vs 96h)
557389	soul2	27.0433			497279	ext1a	-23.0458			100148736	iqsec1b	26.7213			497279	ext1a	-23.1236
504039	im:7150988	26.5124			378983	postna	-22.9804			100537548	si:dkeyp-97a10.1	26.2578			555713	nbr1b	-22.8396
560439	si:ch211-98n17.5	26.2898			555713	nbr1b	-22.7564			338317	creb3l1	26.2532			378983	postna	-22.7442
81584	cldne	26.0025			564565	arhgap35	-22.6675			100004801	abcb6b	26.0456			564565	arhgap35	-22.7436
100000389	si:ch73-347e22.8	25.7122			559627	slc7a1	-22.5262			100330916	LOC100330916	25.6604			559627	slc7a1	-22.6046
554157	ctss2.1	25.5426			393128	manba	-22.4729			560339	tfpi2	25.6218			565773	ptpdc1a	-22.5106
436641	ctsl.1	25.3785			563134	tbc1d31	-22.4729			436641	ctsl.1	25.4477			100000715	msl1a	-22.4805
57923	pycard	25.1277			555655	bmpr2b	-22.4512			553811	sh3d19	25.3722			565507	apba1b	-22.4602
553553	cfd	25.0469			100000715	msl1a	-22.4039			324098	cd82a	25.1868			100151358	gsap	-22.4391
100000079	soul5	24.9544			565507	apba1b	-22.3773			799109	tns2a	25.0039			562138	hip1rb	-22.4114
100334940	traf3ip2l	24.7243			100151358	gsap	-22.3523			797081	c2cd3	24.941			569250	ehmt2	-22.3574
324098	cd82a	24.4383			562138	hip1rb	-22.3296			569107	dlgap4b	24.7635			560147	sfi1	-22.356
553811	sh3d19	24.4036			565773	ptpdc1a	-22.299			564531	si:ch211-132b12.7	24.559			393128	manba	-22.2534
100148736	iqsec1b	24.121			560147	sfi1	-22.2855			368245	fgf19	24.5028			563134	tbc1d31	-22.2534
797677	si:dkey-247k7.2	24.0044			393408	znf800b	-22.1336			407985	tcf12	24.1149			393408	znf800b	-22.2094
393878	fermt3b	24.0008			393609	myo1eb	-22.0681			407694	fmnl3	24.0568			100150452	si:ch211-117c9.5	-22.0629
338317	creb3l1	23.9168			100534852	sema4gb	-21.9883			550534	zgc:110183	24.0325			100534852	sema4gb	-22.0578
407694	fmnl3	23.9119			558626	dennd4c	-21.9832			553553	cfd	23.7687			558626	dennd4c	-22.0527
564423	vsig8b	23.7619			100007346	ddr1	-21.9178			563421	amot	23.7687			503590	rfx2	-22.0525
503602	arfrp1	23.7098			100006965	thap7	-21.8677			503602	arfrp1	23.6545			393609	myo1eb	-22.0371
393446	ralgps2	23.6341			572146	cdk14	-21.8179			393446	ralgps2	23.3829			100006965	thap7	-21.9487
406738	cfl1l	23.5695			791145	pde8a	-21.7834			554157	ctss2.1	23.3803			555655	bmpr2b	-21.899
564531	si:ch211-132b12.7	23.5224			402933	rgl1	-21.7608			100334940	traf3ip2l	22.9695			100007346	ddr1	-21.8957
556873	si:ch211-175f11.5	23.2066			569250	ehmt2	-21.7071			58028	pvalb2	22.6246			791145	pde8a	-21.862
494164	tnni2a.4	23.0895			560417	ptpn23b	-21.6987			564423	vsig8b	22.4606			402933	rgl1	-21.8354
550534	zgc:110183	23.0654			568216	znf513a	-21.6857			393878	fermt3b	22.309			560417	ptpn23b	-21.7824
100004801	abcb6b	22.4406			100002928	iqgap1	-21.6777			562904	slc9a2	22.1015			571373	si:dkey-100n23.3	-21.7765
100004231	wu:fa03e10	22.2788			100331225	atad2b	-21.67			494164	tnni2a.4	21.7411			100331225	atad2b	-21.7583
101882608	prkd2	22.213			259187	bbs2	-21.6625			393584	mtmr4	21.6869			259187	bbs2	-21.7411
100537548	si:dkeyp-97a10.1	22.1141			571373	si:dkey-100n23.3	-21.6566			335340	dnah5l	21.2756			559488	papss1	-21.7252
100331162	si:dkey-248g15.3	22.0892			559488	papss1	-21.6311			101882608	prkd2	21.2398			100002928	iqgap1	-21.7054
562904	slc9a2	21.6998			561338	pde11a	-21.6128			58142	myhz1.1	21.1239			561338	pde11a	-21.6911
335340	dnah5l	21.6506			334658	mbtps2	-21.5907			100005083	icn2	16.9735			334658	mbtps2	-21.684
325557	anxa2a	21.5108			101884748	LOC101884748	-21.5574			100004231	wu:fa03e10	15.4423			560212	top3a	-21.6754
503710	aep1	21.3612			368390	plk4	-21.5574			100034647	krt17	15.1986			100005105	marf1	-21.6701
550501	zgc:111983	20.1892			572052	gucy2c	-21.5516			797677	si:dkey-247k7.2	15.0505			568216	znf513a	-21.6677
58028	pvalb2	14.4399			30676	glra1	-21.5466			81584	cldne	14.3407			572052	gucy2c	-21.6403
100005083	icn2	12.685			101885270	LOC101885270	-21.5306			503710	aep1	14.0272			101884748	LOC101884748	-21.6363
58142	myhz1.1	12.6385			324948	adgrg1	-21.5235			724010	dgkaa	13.9018			368390	plk4	-21.6363
368245	fgf19	11.9888			558137	col15a1b	-21.5218			504039	im:7150988	13.8525			30676	glra1	-21.6326
793210	slc16a13	10.6047			777629	st14b	-21.5104			406738	cfl1l	13.5715			558137	col15a1b	-21.6157
445051	krt91	10.1713			100330530	LOC100330530	-21.5006			100000079	soul5	13.1349			101885270	LOC101885270	-21.6072
100034647	krt17	10.0225			103911725	LOC103911725	-21.4785			550501	zgc:111983	12.91			324948	adgrg1	-21.5987
407985	tcf12	9.98928			558051	lrrn2	-21.4775			557389	soul2	12.8177			570807	phldb2a	-21.5939
100330916	LOC100330916	9.80317			100003431	plekhb2	-21.4775			57923	pycard	12.8059			777629	st14b	-21.5866
560339	tfpi2	9.74816			100149741	micall1a	-21.4366			100331162	si:dkey-248g15.3	12.4428			100330530	LOC100330530	-21.5792
30327	cyt1	9.26229			415100	nfkb2	-21.409			100000389	si:ch73-347e22.8	11.8674			558051	lrrn2	-21.5648
797081	c2cd3	8.99275			110437787	LOC110437787	-21.4051			325557	anxa2a	11.7531			100003431	plekhb2	-21.5648
724010	dgkaa	8.95947			100148546	fastkd1	-21.3924			30327	cyt1	11.398			103911725	LOC103911725	-21.5575
563421	amot	8.6411			799473	rereb	-21.3847			559113	zgc:193505	10.7479			100149741	micall1a	-21.5193
64273	atp1b1b	8.31117			560212	top3a	-21.3495			556873	si:ch211-175f11.5	10.2266			110437746	LOC110437746	-21.5185
799109	tns2a	8.08225			560944	pfkpa	-21.3376			445051	krt91	9.40236			415100	nfkb2	-21.5028
559113	zgc:193505	7.95878			101882488	LOC101882488	-21.3027			793210	slc16a13	9.38095			110437787	LOC110437787	-21.4885
569107	dlgap4b	7.94207			108179194	LOC108179194	-21.2973			560439	si:ch211-98n17.5	8.89481			799473	rereb	-21.4872
103911364	LOC103911364	7.66887			565106	capn1b	-21.2973			64273	atp1b1b	8.70457			100148546	fastkd1	-21.4777
798430	tmsb1	7.5899			795588	slc16a9a	-21.278			103911364	LOC103911364	8.58023			569051	serpinb14	-21.4553
393584	mtmr4	7.47518			100144552	rnf139	-21.278			798430	tmsb1	8.31343			562640	si:dkey-28b4.8	-21.4553
557772	si:ch211-250g4.3	6.93286			100124652	pard6b	-21.2699			436872	sult1st6	7.27032			405783	ostf1	-21.4474
560210	hsp70l	5.69171			565287	daglb	-21.2536			560210	hsp70l	5.97517			572146	cdk14	-21.4437
336655	icn	5.56397			359835	timp2a	-21.2413			336655	icn	5.91799			692287	map4k6	-21.4348
393317	diabloa	4.37337			100005105	marf1	-21.2345			322462	sult6b1	5.78378			101882057	crybg3	-21.4098
322462	sult6b1	4.32111			571720	si:ch211-251b21.1	-21.2289			259306	cyp2ad2	5.61434			795588	slc16a9a	-21.3576
					394115	ranbp3a	-21.2267			393317	diabloa	5.55092			100144552	rnf139	-21.3576
					436828	rab11bb	-21.2197			570390	apoc4	4.42272			393170	mitd1	-21.3536
					101882057	crybg3	-21.205			445393	ppp1r12a	4.40444			100124652	pard6b	-21.3484
					560494	ftr23	-21.1944			751707	acsf2	4.07178			100037383	atp1b4	-21.335
					100329397	ankrd46a	-21.1834			415193	atg4c	4.04627			558950	grasp	-21.335
					100333321	prodha	-21.1696			678543	zgc:136858	3.36352			436828	rab11bb	-21.3303
					559137	si:dkey-109l4.3	-21.1576			337199	rab20	3.29396			565287	daglb	-21.3289
					570077	tti1	-21.151			555865	zgc:162297	3.15342			359835	timp2a	-21.319
					570807	phldb2a	-21.1471			368352	cyp2y3	2.90869			571720	si:ch211-251b21.1	-21.3108
					565917	tsnaxip1	-21.1466			321166	apobb.1	2.76047			437012	hid1b	-21.3094
					335573	ptpn6	-21.1457			553467	cideb	2.71826			394115	ranbp3a	-21.3008
					560860	wfdc1	-21.1255								795160	ccser1	-21.2847
					558314	dapk1	-21.1143								560494	ftr23	-21.2832
					100535432	ltc4s	-21.0963								570077	tti1	-21.2666
					561301	zswim2	-21.0963								560944	pfkpa	-21.2655
					768155	leng9	-21.0963								100333321	prodha	-21.2626
					110437746	LOC110437746	-21.0857								559137	si:dkey-109l4.3	-21.2478
					100333241	LOC100333241	-21.0761								335573	ptpn6	-21.238
					100037383	atp1b4	-21.0712								558314	dapk1	-21.2316
					558950	grasp	-21.0712								565917	tsnaxip1	-21.2296
					449857	si:dkey-145p14.5	-21.0661								560860	wfdc1	-21.2027
					555288	slc35a2	-21.0661								100535432	ltc4s	-21.1696
					571442	ftr13	-21.0661								561301	zswim2	-21.1696
					100149557	nsun6	-21.0636								768155	leng9	-21.1696
					791759	piga	-21.0636								563659	si:dkey-154p10.3	-21.1634
					100126029	lurap1	-21.0636								100333241	LOC100333241	-21.1521
					406611	fbxw5	-21.0561								100149557	nsun6	-21.1486
					101882842	si:dkey-45k15.1	-21.039								791759	piga	-21.1486
					325958	tsku	-21.0306								100126029	lurap1	-21.1486
					792884	rxfp2a	-21.0242								449857	si:dkey-145p14.5	-21.1438
					571528	armc8	-21.0212								555288	slc35a2	-21.1438
					570720	cept1b	-21.0049								571442	ftr13	-21.1438
					558958	lamc3	-21.0038								406611	fbxw5	-21.1287
					559308	slc36a1	-21.0038								101882842	si:dkey-45k15.1	-21.1232
					562062	socs2	-21.0038								325958	tsku	-21.1118
					30479	evx2	-21.0038								792884	rxfp2a	-21.0996
					503536	rbbp8	-20.9921								570720	cept1b	-21.0881
					791202	vhl	-20.9728								406650	timp2b	-21.0821
					334529	aqp7	-20.9728								558958	lamc3	-21.0784
					116992	smad6a	-20.9604								559308	slc36a1	-21.0784
					569051	serpinb14	-20.891								562062	socs2	-21.0784
					562640	si:dkey-28b4.8	-20.891								30479	evx2	-21.0784
					492549	pip5k1ab	-20.8861								541475	itga11a	-21.0783
					692287	map4k6	-20.8093								108179194	LOC108179194	-21.0664
					405783	ostf1	-20.7962								565106	capn1b	-21.0664
					406650	timp2b	-20.7832								791202	vhl	-21.0624
					795160	ccser1	-20.7366								334529	aqp7	-21.0624
					437012	hid1b	-20.666								571528	armc8	-21.06
					100149800	nox5	-20.4929								100149800	nox5	-21.059
					541475	itga11a	-20.4009								503536	rbbp8	-21.0562
					100150452	si:ch211-117c9.5	-20.3568								116992	smad6a	-21.0484
					503590	rfx2	-20.3325								101882488	LOC101882488	-20.9934
					393170	mitd1	-20.0408								100329397	ankrd46a	-20.2128
					563659	si:dkey-154p10.3	-19.3667								492549	pip5k1ab	-20.1323
					334618	eif4g2b	-13.5335								322670	aco2	-13.6451
					192323	mcm3	-13.5008								192323	mcm3	-13.6065
					140620	prps1a	-13.3889								140620	prps1a	-13.4928
					327133	hyou1	-13.1238								327133	hyou1	-13.2284
					406795	skiv2l2	-12.8343								406795	skiv2l2	-12.9382
					321277	mybbp1a	-12.7683								432372	cpsf1	-12.7471
					432372	cpsf1	-12.6445								569455	kpnb3	-12.7009
					353295	smarca4a	-12.6234								393308	riox2	-12.6757
					393308	riox2	-12.57								338306	impdh1b	-12.6392
					560253	atpaf2	-12.4285								415145	cops2	-12.5942
					30559	foxa3	-12.4165								406824	sf3b3	-12.5344
					492801	pmpca	-12.3581								492801	pmpca	-12.4605
					324900	txndc12	-12.3538								324900	txndc12	-12.4571
					563212	chaf1a	-12.3447								393476	prpf31	-12.4193
					393476	prpf31	-12.3158								562370	puf60a	-12.3779
					562370	puf60a	-12.2742								321220	ptbp1b	-12.3674
					321220	ptbp1b	-12.2647								80965	hdgfrp2	-12.3616
					550236	cdca7a	-12.2516								550236	cdca7a	-12.3591
					563189	hectd3	-12.1867								563189	hectd3	-12.2908
					192339	ddx19	-12.1733								192339	ddx19	-12.2775
					30094	slc39a7	-12.1104								195816	lmnb1	-12.2635
					406555	hnrnpul1	-12.0946								799608	ccnd2a	-12.23
					334116	eno1a	-12.0917								30094	slc39a7	-12.2187
					324238	cstf1	-12.0842								406555	hnrnpul1	-12.2007
					406455	rcc2	-11.9968								334116	eno1a	-12.1993
					387591	ivns1abpa	-11.9415								324238	cstf1	-12.1904
					387600	xab2	-11.9397								387591	ivns1abpa	-12.0462
					393206	nol10	-11.9082								393206	nol10	-12.012
					393732	eif4e2rs1	-11.8646								322339	cs	-12.0088
					100003680	pelp1	-11.8532								393967	pds5a	-12.0062
					799690	snrnp200	-11.8373								393732	eif4e2rs1	-11.9717
					393622	acsl4a	-11.8196								100003680	pelp1	-11.9562
					559769	tssc4	-11.8119								799690	snrnp200	-11.9402
					567222	arl8a	-11.7868								393622	acsl4a	-11.9218
					559225	nup188	-11.7722								559769	tssc4	-11.9141
					322113	ing4	-11.7533								567222	arl8a	-11.8911
					445488	morc2	-11.7472								559225	nup188	-11.8763
					393103	ccz1	-11.7438								322113	ing4	-11.861
					321129	rtca	-11.7383								393103	ccz1	-11.8466
					450073	scp2b	-11.723								445488	morc2	-11.8462
					324778	pex19	-11.7165								321129	rtca	-11.8417
					81540	tyms	-11.6923								324778	pex19	-11.8234
					570437	pfas	-11.6603								81540	tyms	-11.799
					337591	fam49ba	-11.6506								437013	eef2k	-11.7806
					317678	ruvbl2	-11.5514								570437	pfas	-11.7599
					170784	ube4b	-11.5191								337591	fam49ba	-11.7568
					321294	cpox	-11.5125								317678	ruvbl2	-11.6579
					30476	wif1	-11.4882								100005813	sbno1	-11.6535
					798995	tbc1d23	-11.484								170784	ube4b	-11.621
					195818	kif11	-11.4797								321294	cpox	-11.6165
					562388	tbrg4	-11.4766								30476	wif1	-11.5913
					445395	esco2	-11.4702								195818	kif11	-11.5888
					406460	ptp4a3	-11.4544								562388	tbrg4	-11.587
					563454	zgc:163107	-11.4517								798995	tbc1d23	-11.5831
					406478	znf207a	-11.4369								445395	esco2	-11.5724
					567501	scaf4a	-11.4332								563454	zgc:163107	-11.5618
					564637	adnpa	-11.4286								406460	ptp4a3	-11.5587
					336124	cnot11	-11.4202								406478	znf207a	-11.5416
					566689	pus10	-11.408								564637	adnpa	-11.5368
					553204	crot	-11.4052								567501	scaf4a	-11.5359
					437001	adck3	-11.3975								560313	cul4b	-11.5264
					334466	atp13a1	-11.3847								336124	cnot11	-11.5216
					30677	tpst1	-11.3763								566689	pus10	-11.5167
					336088	cul2	-11.3761								553204	crot	-11.5093
					321452	smc2	-11.3719								437001	adck3	-11.5046
					541490	erlin1	-11.3333								334466	atp13a1	-11.4878
					100149838	pycr1b	-11.333								336088	cul2	-11.4801
					445239	gpn1	-11.3205								321452	smc2	-11.48
					560245	si:ch211-197h24.6	-11.32								334015	exoc3	-11.4628
					562329	polr3b	-11.3192								541490	erlin1	-11.4384
					564572	stard7	-11.3068								100149838	pycr1b	-11.4347
					570260	si:dkey-19e4.5	-11.2855								497376	kntc1	-11.4326
					541536	ppp5c	-11.2843								445239	gpn1	-11.425
					100000842	gemin8	-11.2759								562329	polr3b	-11.4246
					101883059	LOC101883059	-11.238								560245	si:ch211-197h24.6	-11.424
					337851	cherp	-11.2307								564572	stard7	-11.4093
					393169	mob1ba	-11.2254								317763	ttk	-11.394
					30641	smad5	-11.2242								570260	si:dkey-19e4.5	-11.39
					394240	ahcyl2	-11.2101								541536	ppp5c	-11.384
					325855	timeless	-11.21								100000842	gemin8	-11.383
					555304	clasrp	-11.2083								569348	h6pd	-11.381
					431773	enoph1	-11.2082								337851	cherp	-11.3374
					558578	smek1	-11.2045								393169	mob1ba	-11.3269
					326088	ccnl1b	-11.2015								30641	smad5	-11.3256
					492707	ncapg	-11.2006								558578	smek1	-11.3163
					554826	crip2	-11.1986								560444	rnf10	-11.3151
					558044	LOC558044	-11.1939								431773	enoph1	-11.3131
					406694	vrk1	-11.188								394240	ahcyl2	-11.3125
					558702	ttll4	-11.1869								555304	clasrp	-11.3065
					692304	dek	-11.1759								326088	ccnl1b	-11.3056
					100004977	mthfd2	-11.1749								325855	timeless	-11.3046
					324267	hbs1l	-11.1609								554826	crip2	-11.3024
					678520	polh	-11.1599								492707	ncapg	-11.3015
					492357	pgam5	-11.1598								406694	vrk1	-11.2969
					445223	nek7	-11.1579								558044	LOC558044	-11.2966
					323406	krcp	-11.1441								558702	ttll4	-11.2955
					550527	timm10b	-11.1371								692304	dek	-11.2872
					564127	foxp1a	-11.1314								492460	trmt10c	-11.2802
					436770	dctn5	-11.1314								100004977	mthfd2	-11.2746
					325034	pak2b	-11.1237								560747	ankrd28b	-11.2672
					30253	tbx2b	-11.1126								324267	hbs1l	-11.2644
					323904	waca	-11.1034								492357	pgam5	-11.2631
					335495	parp3	-11.0992								678520	polh	-11.2626
					558581	sart3	-11.0987								445223	nek7	-11.2582
					415141	stx12	-11.097								323406	krcp	-11.2478
					415249	trnt1	-11.0908								550527	timm10b	-11.2431
					541509	elp3	-11.0833								436770	dctn5	-11.2393
					550271	gemin2	-11.0782								564127	foxp1a	-11.2354
					100332599	ascc3	-11.0711								393185	trmt11	-11.2349
					553789	tdg.1	-11.0691								325034	pak2b	-11.2256
					394137	eif2d	-11.0656								30253	tbx2b	-11.2202
					100334572	arfgef2	-11.0615								323904	waca	-11.2134
					794311	fmo5	-11.0504								325751	chchd3b	-11.2061
					445499	tnpo2	-11.0382								415141	stx12	-11.2037
					447850	eif4e3	-11.0316								335495	parp3	-11.1988
					393349	mis12	-11.0109								558581	sart3	-11.1975
					393215	rbbp5	-11.0094								337193	setd3	-11.1957
					791461	parn	-11.007								415249	trnt1	-11.194
					336613	cyfip1	-10.991								541509	elp3	-11.1908
					548341	nr1h3	-10.9806								334292	asun	-11.1891
					64272	atp1b3b	-10.973								550271	gemin2	-11.1842
					100332095	LOC100332095	-10.9715								394137	eif2d	-11.1737
					560346	zfx	-10.9711								553789	tdg.1	-11.173
					561039	elp1	-10.9674								100332599	ascc3	-11.1704
					393568	tmem30c	-10.9653								100334572	arfgef2	-11.1571
					555692	gpatch4	-10.9595								794311	fmo5	-11.1558
					560412	smarcal1	-10.9553								445499	tnpo2	-11.1405
					100330448	peo1	-10.9512								447850	eif4e3	-11.1365
					570267	urb2	-10.9449								81582	cldnc	-11.1343
					492497	stam2	-10.9395								569632	tmem242	-11.1174
					492614	ckap5	-10.9298								393349	mis12	-11.1152
					394178	htatsf1	-10.9153								791461	parn	-11.1104
					415145	cops2	-10.9145								553298	trmt1	-11.0975
					30130	men1	-10.9113								336613	cyfip1	-11.0952
					324323	ercc3	-10.8931								64272	atp1b3b	-11.0783
					569049	cog4	-10.8857								560346	zfx	-11.0764
					406732	med21	-10.8837								100332095	LOC100332095	-11.0739
					406816	cul1b	-10.8752								561039	elp1	-11.0677
					394157	bcs1l	-10.8713								555692	gpatch4	-11.0667
					447853	dlgap5	-10.8644								393568	tmem30c	-11.0642
					100002893	slc39a8	-10.8634								100330448	peo1	-11.0583
					567320	cenpw	-10.8596								560412	smarcal1	-11.0564
					84039	bco1	-10.8573								570267	urb2	-11.046
					797938	hbegfa	-10.8561								100000122	si:dkey-175g6.5	-11.0344
					406824	sf3b3	-10.8536								492614	ckap5	-11.0332
					572370	cul3b	-10.8499								394178	htatsf1	-11.0248
					641495	poglut1	-10.8482								30130	men1	-11.0121
					326076	pagr1	-10.8438								324323	ercc3	-10.9969
					406268	riok1	-10.8381								445480	xrcc1	-10.9932
					415234	med22	-10.831								406732	med21	-10.9917
					405899	dip2ba	-10.8158								569049	cog4	-10.9855
					565123	senp3b	-10.8116								406816	cul1b	-10.9758
					564111	mcat	-10.8089								394157	bcs1l	-10.9757
					563669	stag1b	-10.8068								567320	cenpw	-10.9663
					563749	si:ch211-212k18.4	-10.7876								447853	dlgap5	-10.9651
					402967	ppp1r2	-10.7867								100002893	slc39a8	-10.9637
					541413	slc39a9	-10.7747								84039	bco1	-10.9613
					554093	derl2	-10.758								797938	hbegfa	-10.9592
					561321	las1l	-10.755								326076	pagr1	-10.9524
					563253	si:ch211-198a12.6	-10.7548								641495	poglut1	-10.9513
					323487	zc4h2	-10.7538								572370	cul3b	-10.9473
					619273	zgc:114119	-10.752								415234	med22	-10.9408
					664689	plagx	-10.7364								563030	iqgap2	-10.9281
					334107	tsn	-10.7333								402935	chm	-10.9235
					792182	eef2a.1	-10.7251								563669	stag1b	-10.9188
					768161	orc2	-10.7214								447815	rimkla	-10.9142
					652982	ireb2	-10.7206								407734	gpm6ab	-10.9133
					768133	ezh2	-10.7187								565123	senp3b	-10.913
					406354	prkrira	-10.7175								564111	mcat	-10.9123
					553205	kpna5	-10.7173								553483	haus7	-10.905
					323735	stx4	-10.7167								563749	si:ch211-212k18.4	-10.8922
					394039	zgc:66475	-10.7159								402967	ppp1r2	-10.8896
					368415	ptenb	-10.7084								323621	med24	-10.8779
					799538	gemin5	-10.7046								541413	slc39a9	-10.8762
					565206	hcfc1b	-10.6972								334240	zcchc10	-10.8746
					558534	atrip	-10.6971								554093	derl2	-10.8628
					474321	pgm3	-10.6947								323487	zc4h2	-10.861
					325677	twf1a	-10.6681								405818	cyyr1	-10.8596
					565338	eif2ak1	-10.668								561321	las1l	-10.8555
					564613	abhd16a	-10.6663								619273	zgc:114119	-10.8551
					58098	arntl1a	-10.6608								553794	ints8	-10.8445
					405816	ppp2r2d	-10.6567								403028	slc31a1	-10.8432
					797473	tcerg1b	-10.6434								334107	tsn	-10.8392
					431768	aar2	-10.6414								664689	plagx	-10.838
					559353	si:dkey-30c15.10	-10.6394								323559	grcc10	-10.8328
					352910	mib1	-10.6385								792182	eef2a.1	-10.8312
					792391	hnf1ba	-10.6308								323735	stx4	-10.8279
					334334	ivns1abpb	-10.6202								652982	ireb2	-10.8241
					449540	cnot3a	-10.6187								768133	ezh2	-10.8239
					406786	stk24b	-10.6168								406354	prkrira	-10.8237
					556875	tmem177	-10.6091								768161	orc2	-10.8236
					322146	gmcl1	-10.6058								394039	zgc:66475	-10.8183
					751753	nucb1	-10.5853								799538	gemin5	-10.8107
					553627	ngly1	-10.5812								368504	itsn1	-10.805
					386712	uba5	-10.58								558534	atrip	-10.8017
					777733	rb1	-10.577								321875	rchy1	-10.7988
					541530	ikbkg	-10.5709								565206	hcfc1b	-10.7975
					558659	cdk5rap1	-10.5693								474321	pgm3	-10.789
					563316	ap3b1	-10.5683								325677	twf1a	-10.7753
					559653	skiv2l	-10.564								565338	eif2ak1	-10.7732
					30440	prim1	-10.5594								564613	abhd16a	-10.7711
					100009635	dhx37	-10.5578								58098	arntl1a	-10.7683
					394058	fus	-10.5538								405816	ppp2r2d	-10.762
					57952	bcl7a	-10.5536								431768	aar2	-10.7461
					324486	taf2	-10.5489								797473	tcerg1b	-10.7436
					393603	arpp19a	-10.5484								559353	si:dkey-30c15.10	-10.742
					368827	asnsd1	-10.5479								792391	hnf1ba	-10.732
					572542	kpna1	-10.5437								334334	ivns1abpb	-10.7261
					100003553	dis3	-10.5397								449540	cnot3a	-10.7256
					445387	ddx51	-10.5349								406786	stk24b	-10.7243
					798361	gga1	-10.53								322146	gmcl1	-10.7142
					790928	rnf115	-10.5175								556875	tmem177	-10.7127
					445483	med23	-10.512								641419	slc16a7	-10.6968
					556162	pdia5	-10.5093								30579	ldb1a	-10.6933
					445485	gspt1	-10.4981								553627	ngly1	-10.6903
					619246	pacsin1b	-10.4974								751753	nucb1	-10.6865
					570158	alkbh5	-10.4897								386712	uba5	-10.686
					555238	pcgf6	-10.4852								541530	ikbkg	-10.6818
					335429	ccnc	-10.467								777733	rb1	-10.6816
					550448	sde2	-10.4665								557875	smarcad1a	-10.6766
					497184	slc30a9	-10.4619								563316	ap3b1	-10.6721
					108179059	LOC108179059	-10.452								559653	skiv2l	-10.6702
					664769	slc35b3	-10.4514								558659	cdk5rap1	-10.6699
					118437	gpc4	-10.4458								406412	tmbim4	-10.6684
					110437854	LOC110437854	-10.4449								30440	prim1	-10.6666
					554204	polb	-10.4447								100009635	dhx37	-10.6619
					570062	ncaph	-10.4298								57952	bcl7a	-10.6587
					393225	dmap1	-10.4234								394058	fus	-10.6552
					445394	wdr55	-10.4194								393603	arpp19a	-10.6528
					550537	stk11	-10.4042								368827	asnsd1	-10.6468
					541352	rpp30	-10.399								100003553	dis3	-10.6448
					492477	mvk	-10.3969								324486	taf2	-10.6429
					570425	diablob	-10.3949								572542	kpna1	-10.6428
					334191	ythdf3	-10.3912								445387	ddx51	-10.6423
					563543	inpp5b	-10.3906								334446	heatr1	-10.6362
					503749	mettl10	-10.3897								393253	neil1	-10.633
					553030	guf1	-10.3892								798361	gga1	-10.6321
					569887	klhdc4	-10.3816								790928	rnf115	-10.6236
					393925	pdcd6	-10.3803								566484	scaf11	-10.6206
					100003254	mta3	-10.3786								556162	pdia5	-10.6161
					393102	cmtr1	-10.3782								445483	med23	-10.6129
					394057	calub	-10.3752								445485	gspt1	-10.6054
					541496	trmt13	-10.3752								619246	pacsin1b	-10.6013
					406740	hdac8	-10.3687								570158	alkbh5	-10.5917
					100616532	npc1l1	-10.3653								555238	pcgf6	-10.5877
					336141	tarbp2	-10.3647								562372	snx18a	-10.5748
					562014	cdc16	-10.3647								335429	ccnc	-10.571
					563854	si:ch211-154o6.3	-10.3639								664769	slc35b3	-10.5689
					326078	mta2	-10.363								550448	sde2	-10.5687
					325735	zmynd19	-10.3605								791155	tbck	-10.5683
					323974	gtf2a1	-10.3599								554204	polb	-10.5562
					317736	alkbh6	-10.3567								407709	si:dkeyp-113d7.1	-10.5551
					553368	mgmt	-10.3522								108179059	LOC108179059	-10.5549
					333979	ptpn11a	-10.3474								110437854	LOC110437854	-10.5518
					556846	si:ch73-311h14.2	-10.3472								118437	gpc4	-10.5513
					393763	aida	-10.3452								558499	chka	-10.5391
					100136875	kif2c	-10.3361								570062	ncaph	-10.5349
					569294	rcor1	-10.3266								393225	dmap1	-10.5266
					368856	cenpn	-10.3225								445394	wdr55	-10.5205
					192340	scarb2a	-10.3212								492477	mvk	-10.5056
					335830	gas6	-10.3198								541352	rpp30	-10.5048
					333939	lrpap1	-10.3119								550537	stk11	-10.5029
					553061	cog3	-10.2993								503749	mettl10	-10.4986
					794598	LOC794598	-10.2973								563543	inpp5b	-10.4956
					570945	nup210	-10.2946								334191	ythdf3	-10.4952
					30637	mdm2	-10.294								570425	diablob	-10.4946
					571561	LOC571561	-10.292								327124	lrwd1	-10.4923
					777634	telo2	-10.2856								553725	alg3	-10.4904
					553507	npm1b	-10.2815								100003254	mta3	-10.4863
					57925	cdc25b	-10.2719								393925	pdcd6	-10.4835
					336923	med14	-10.2699								393102	cmtr1	-10.4833
					30276	cx43.4	-10.269								494107	zdhhc13	-10.482
					445389	gtf3aa	-10.2675								394057	calub	-10.4816
					100151158	gak	-10.2665								406285	chaf1b	-10.4816
					556495	clgn	-10.2631								569887	klhdc4	-10.4785
					560222	trmt10a	-10.2597								541496	trmt13	-10.4784
					560756	znf346	-10.2438								556483	nmt2	-10.4764
					562678	ncaph2	-10.2374								406667	pi4k2a	-10.4756
					791142	sacm1lb	-10.225								336141	tarbp2	-10.4744
					570479	ska3	-10.2239								406740	hdac8	-10.4743
					556493	ncapd3	-10.2221								100616532	npc1l1	-10.4706
					567959	snapin	-10.2199								325735	zmynd19	-10.4705
					447904	ildr1b	-10.2177								563854	si:ch211-154o6.3	-10.4704
					768171	dr1	-10.2168								562014	cdc16	-10.468
					436594	slc30a5	-10.2138								326078	mta2	-10.4669
					791146	e2f3	-10.2117								553368	mgmt	-10.4606
					556443	crkl	-10.2097								317736	alkbh6	-10.4601
					436602	ube2z	-10.2093								323974	gtf2a1	-10.4581
					393956	cpeb4a	-10.2083								386901	mettl17	-10.4559
					393747	rmnd5b	-10.2014								393763	aida	-10.4543
					494110	lhfp	-10.1973								333979	ptpn11a	-10.4527
					541437	ptbp2a	-10.1944								556846	si:ch73-311h14.2	-10.4489
					368905	rab3gap2	-10.1932								100136875	kif2c	-10.4424
					327329	qrsl1	-10.1908								368856	cenpn	-10.4273
					447838	coasy	-10.1899								569294	rcor1	-10.4261
					554092	tbc1d17	-10.1863								192340	scarb2a	-10.4231
					555790	si:dkey-9i23.15	-10.1854								333939	lrpap1	-10.4217
					100003564	mplkip	-10.1843								335830	gas6	-10.4203
					567838	heatr6	-10.1815								794598	LOC794598	-10.405
					100149441	si:ch73-308m11.1	-10.1807								555279	tmem209	-10.4029
					552961	scaf4b	-10.1776								570945	nup210	-10.3969
					335444	ube2d2l	-10.1741								30637	mdm2	-10.3948
					561722	si:dkey-222f8.3	-10.1735								777634	telo2	-10.3869
					321590	sept8a	-10.1733								553507	npm1b	-10.3865
					393347	fgfrl1a	-10.1722								564706	noa1	-10.3792
					735249	vimp	-10.1631								100151158	gak	-10.3757
					325751	chchd3b	-10.1614								30276	cx43.4	-10.3727
					321575	maea	-10.1603								57925	cdc25b	-10.3725
					450042	nipa1	-10.16								445389	gtf3aa	-10.3688
					556465	mtif2	-10.159								336923	med14	-10.3665
					777617	pgghg	-10.1573								556495	clgn	-10.3642
					321636	rprd1b	-10.1561								560222	trmt10a	-10.3615
					494476	tfr2	-10.1524								323361	tomm34	-10.3587
					406723	exoc7	-10.1481								573084	tbx2a	-10.3532
					406759	ssbp3b	-10.1465								562678	ncaph2	-10.3372
					795522	rbl1	-10.1393								791142	sacm1lb	-10.3296
					553502	mis18a	-10.1388								570479	ska3	-10.3278
					550284	wdr92	-10.1377								447904	ildr1b	-10.3245
					767748	abcd4	-10.1376								436594	slc30a5	-10.324
					494097	mgme1	-10.137								556493	ncapd3	-10.324
					494154	lancl1	-10.1362								567959	snapin	-10.3236
					100005714	otulinb	-10.1354								436914	acss2	-10.3234
					333933	shcbp1	-10.134								768171	dr1	-10.3188
					541367	rca2.1	-10.1331								556443	crkl	-10.3163
					798252	si:ch1073-89b12.1	-10.1331								791146	e2f3	-10.3111
					569045	wdr44	-10.131								393747	rmnd5b	-10.3084
					450056	tbc1d16	-10.1301								436602	ube2z	-10.307
					402825	cdc6	-10.1296								393956	cpeb4a	-10.3069
					393911	ing3	-10.1283								494110	lhfp	-10.303
					325242	dtnba	-10.1216								541437	ptbp2a	-10.2991
					572562	gins4	-10.1171								327329	qrsl1	-10.2949
					550235	psmd5	-10.1154								368905	rab3gap2	-10.2937
					571851	kdm2aa	-10.1084								447838	coasy	-10.2933
					569903	shrprbck1r	-10.1079								100149441	si:ch73-308m11.1	-10.29
					559750	cdk16	-10.1055								100003564	mplkip	-10.289
					100332622	spata5	-10.1025								555790	si:dkey-9i23.15	-10.2883
					394230	st3gal5	-10.1025								567838	heatr6	-10.2877
					406671	epn1	-10.0969								554092	tbc1d17	-10.287
					445490	phax	-10.0962								552961	scaf4b	-10.2826
					553471	smarcc1b	-10.0948								335444	ube2d2l	-10.282
					100007877	ap1g2	-10.0878								561722	si:dkey-222f8.3	-10.2811
					553624	tmpob	-10.0864								321590	sept8a	-10.2805
					557103	u2af2a	-10.086								321636	rprd1b	-10.2705
					450030	chchd4b	-10.0805								556465	mtif2	-10.2694
					326098	med7	-10.078								450042	nipa1	-10.2671
					798073	acot9.1	-10.0714								777617	pgghg	-10.2668
					402863	gtpbp1l	-10.0658								321575	maea	-10.2643
					445166	ctu2	-10.062								494476	tfr2	-10.2536
					100001198	prkaa1	-10.0611								560253	atpaf2	-10.2536
					449772	zgc:103692	-10.06								406759	ssbp3b	-10.2505
					566923	haus3	-10.0581								406723	exoc7	-10.2502
					550408	zgc:165532	-10.0565								494097	mgme1	-10.2474
					556571	primpol	-10.045								767748	abcd4	-10.2473
					100009622	zgc:158619	-10.0427								553502	mis18a	-10.2469
					336811	ten1	-10.0388								550284	wdr92	-10.2463
					334496	rbm12b	-10.0386								326825	gna13a	-10.2463
					503713	ppm1k	-10.038								795522	rbl1	-10.243
					562538	dph2	-10.0377								333933	shcbp1	-10.2417
					492652	elac2	-10.0372								494154	lancl1	-10.2411
					321378	arrb2a	-10.0339								58035	fbxw4	-10.241
					100037337	ncapg2	-10.033								569045	wdr44	-10.2397
					327568	ccnt2a	-10.0276								562522	nsl1	-10.2387
					393907	cdc23	-10.0264								541367	rca2.1	-10.2375
					751732	zgc:153247	-10.0248								447864	ass1	-10.2375
					492355	ralab	-10.0222								100005714	otulinb	-10.2371
					100009650	zgc:158482	-10.0221								402825	cdc6	-10.2341
					327168	kdm5ba	-10.0182								798252	si:ch1073-89b12.1	-10.233
					548348	zgc:112962	-10.0126								393911	ing3	-10.2297
					562671	rcn1	-10.0119								450056	tbc1d16	-10.2285
					30701	lef1	-10.0087								572562	gins4	-10.226
					767778	agpat5	-10.0064								550235	psmd5	-10.2222
					553518	phf3	-10.0058								325242	dtnba	-10.222
					678545	gmpr2	-10.0052								445490	phax	-10.2098
					563993	pigo	-10.0045								569903	shrprbck1r	-10.2084
					664760	tbce	-9.9974								559750	cdk16	-10.2038
					567370	si:dkey-82j4.2	-9.98772								100007877	ap1g2	-10.2032
					558976	ranbp9	-9.98436								406671	epn1	-10.2023
					560688	lin54	-9.98349								553471	smarcc1b	-10.2013
					100148903	hdac12	-9.98295								100332622	spata5	-10.2013
					415096	vipas39	-9.98276								553624	tmpob	-10.1894
					393251	tspan31	-9.98063								450030	chchd4b	-10.1862
					497542	uggt2	-9.98013								557103	u2af2a	-10.1857
					100005813	sbno1	-9.97898								326098	med7	-10.1819
					777729	kank1a	-9.9737								436744	calca	-10.1798
					567560	med17	-9.97286								798073	acot9.1	-10.1737
					30704	ppm1aa	-9.97132								569631	basp1	-10.1737
					553414	rnd1b	-9.96891								449772	zgc:103692	-10.1676
					402922	dstyk	-9.96149								100001198	prkaa1	-10.1641
					322007	usp1	-9.95982								402863	gtpbp1l	-10.1637
					562636	csrp2bp	-9.95961								550408	zgc:165532	-10.1636
					565876	si:dkey-91i10.3	-9.95954								445166	ctu2	-10.1627
					100001169	si:dkey-57h18.1	-9.9571								393227	usp44	-10.162
					335521	efhd1	-9.95697								794841	plin2	-10.1603
					797134	med29	-9.95516								566923	haus3	-10.1584
					114427	vars	-9.95003								556571	primpol	-10.1543
					394197	bnip2	-9.94856								792865	glg1a	-10.1528
					550478	arhgap1	-9.9473								100002536	si:dkey-190g6.2	-10.1509
					554509	orc1	-9.94456								336811	ten1	-10.1501
					568615	sel1l	-9.944								321378	arrb2a	-10.1492
					100148360	gatd1	-9.93823								100009622	zgc:158619	-10.1486
					337784	hlcs	-9.93693								100037337	ncapg2	-10.1436
					557155	tubgcp4	-9.93485								334496	rbm12b	-10.1426
					58090	trpc4apa	-9.93121								492652	elac2	-10.1399
					436755	trappc5	-9.92852								503713	ppm1k	-10.1377
					334440	stau1	-9.92713								562538	dph2	-10.1367
					378721	gtpbp1	-9.921								393907	cdc23	-10.1356
					556454	csk	-9.91539								751732	zgc:153247	-10.1343
					100003611	si:ch211-26b3.2	-9.91499								327568	ccnt2a	-10.1337
					560869	elf3	-9.91481								100009650	zgc:158482	-10.1311
					403024	slc25a19	-9.91155								324832	sec22a	-10.1242
					406608	arhgap11a	-9.91079								569210	atxn2	-10.1233
					393112	ncbp3	-9.91076								548348	zgc:112962	-10.1185
					556680	mtfmt	-9.90727								30701	lef1	-10.1178
					492797	haus5	-9.90725								492355	ralab	-10.1167
					562131	ints1	-9.90024								562671	rcn1	-10.1163
					393280	nuf2	-9.89807								798517	rbm15	-10.1161
					334503	ric8b	-9.89405								678545	gmpr2	-10.1135
					497278	opa3	-9.89363								327168	kdm5ba	-10.1104
					559562	si:ch211-94l19.4	-9.89215								767778	agpat5	-10.1104
					560787	klf11a	-9.89073								563993	pigo	-10.1088
					562894	rint1	-9.8899								553518	phf3	-10.1061
					790940	palm3	-9.8895								553508	ugt8	-10.1034
					678566	ccdc93	-9.886								664760	tbce	-10.103
					767752	ccnyl1	-9.88265								567370	si:dkey-82j4.2	-10.0938
					100000709	whsc1	-9.88256								558976	ranbp9	-10.0912
					100005291	ercc6l	-9.88158								100148903	hdac12	-10.089
					445159	commd5	-9.87942								560688	lin54	-10.0851
					100126013	nagk	-9.87898								393251	tspan31	-10.085
					548340	abcb8	-9.87666								415096	vipas39	-10.0821
					326023	zgc:66447	-9.87256								567560	med17	-10.0805
					556103	dync1li1	-9.87218								30704	ppm1aa	-10.0774
					553433	pisd	-9.8709								777729	kank1a	-10.0771
					562140	smarcd3b	-9.86711								553414	rnd1b	-10.0695
					541523	eif4e2	-9.86545								322007	usp1	-10.0641
					558154	vegfab	-9.86326								797134	med29	-10.0637
					402796	cdkn3	-9.8605								402922	dstyk	-10.0614
					368848	g2e3	-9.86012								100318080	tfap4	-10.0611
					321818	ctsa	-9.85595								565876	si:dkey-91i10.3	-10.061
					327200	asb8	-9.8545								100001169	si:dkey-57h18.1	-10.0593
					567592	smpd5	-9.84231								562636	csrp2bp	-10.0572
					323368	ints10	-9.83929								554509	orc1	-10.0507
					553649	nr2c1	-9.83902								550478	arhgap1	-10.0471
					393125	nup155	-9.83831								100148360	gatd1	-10.0458
					777758	hps3	-9.8379								337784	hlcs	-10.0453
					368882	tbp	-9.8325								394197	bnip2	-10.0444
					566146	nde1	-9.83124								568615	sel1l	-10.0406
					322209	jade3	-9.83093								560869	elf3	-10.0379
					393213	gde1	-9.82956								58090	trpc4apa	-10.0375
					563517	tubgcp3	-9.82696								557155	tubgcp4	-10.0366
					550560	entpd6	-9.82621								436755	trappc5	-10.035
					571402	si:ch211-191a24.3	-9.8237								334440	stau1	-10.0318
					571294	wdr41	-9.821								406608	arhgap11a	-10.0274
					564200	mblac1	-9.8165								100003611	si:ch211-26b3.2	-10.0249
					327070	phf6	-9.81233								378721	gtpbp1	-10.0218
					560591	atad5a	-9.81207								556454	csk	-10.0196
					100003080	ppp4ca	-9.81162								393112	ncbp3	-10.0192
					492344	cyp1d1	-9.80711								556680	mtfmt	-10.0175
					324141	foxk2	-9.80464								403024	slc25a19	-10.0153
					569679	usp3	-9.80405								492797	haus5	-10.0146
					566537	slc38a2	-9.79766								405851	spast	-10.0126
					792145	ublcp1	-9.79223								554650	bnip3lb	-10.0074
					796750	si:dkey-15f17.8	-9.79173								393280	nuf2	-10.0031
					567619	si:dkey-25o16.4	-9.79125								334503	ric8b	-9.9985
					335226	syvn1	-9.78253								562894	rint1	-9.99847
					259194	prc1a	-9.78146								497278	opa3	-9.99723
					100034410	rmdn3	-9.7772								562131	ints1	-9.99723
					641497	eefsec	-9.77528								560787	klf11a	-9.99721
					393985	qtrt1	-9.77403								678566	ccdc93	-9.99508
					195816	lmnb1	-9.77295								559562	si:ch211-94l19.4	-9.99394
					564155	ccar2	-9.76708								445159	commd5	-9.9928
					792105	scfd2	-9.76352								100000709	whsc1	-9.98657
					402936	fancg	-9.76091								100126013	nagk	-9.98572
					445312	cep57l1	-9.7594								767752	ccnyl1	-9.9856
					327005	arih1	-9.75023								790940	palm3	-9.9853
					568683	usp9	-9.75012								548340	abcb8	-9.98102
					406695	cdc45	-9.74797								326023	zgc:66447	-9.97868
					494037	cdca4	-9.74614								100005291	ercc6l	-9.97815
					171465	phc2a	-9.7461								553433	pisd	-9.97344
					100534866	flnb	-9.73931								556103	dync1li1	-9.97311
					568170	eps15l1a	-9.72906								558154	vegfab	-9.97053
					561155	si:ch73-206d17.1	-9.72893								394083	slc33a1	-9.96934
					325494	pars2	-9.72498								368848	g2e3	-9.96913
					564171	adnp2b	-9.7243								393634	trappc6bl	-9.96841
					393222	ttll12	-9.72018								402796	cdkn3	-9.96573
					406516	khdrbs1b	-9.71775								541523	eif4e2	-9.96471
					402962	lhfpl2a	-9.71598								562140	smarcd3b	-9.96389
					678543	zgc:136858	-9.7128								321818	ctsa	-9.95925
					562516	ppp1r37	-9.71121								327200	asb8	-9.95904
					100002136	ece2a	-9.71118								402830	ehmt1b	-9.94978
					321756	tgif1	-9.7086								553769	tpd52l1	-9.94569
					550290	ppp1r11	-9.70198								563517	tubgcp3	-9.94496
					449862	ppip5k2	-9.6999								323368	ints10	-9.94422
					100136859	fbxw8	-9.69616								393125	nup155	-9.94331
					404617	zgc:77287	-9.69006								565251	mrs2	-9.94266
					393121	dcp2	-9.68711								567592	smpd5	-9.94141
					541486	mfge8a	-9.6856								553649	nr2c1	-9.93989
					795266	si:dkey-185e18.7	-9.68393								368882	tbp	-9.9387
					553303	cep135	-9.68046								322209	jade3	-9.93741
					100535215	pogza	-9.67921								393213	gde1	-9.93717
					436635	ppfibp2b	-9.6784								777758	hps3	-9.93625
					572183	phka1a	-9.67822								566146	nde1	-9.93612
					564032	dph7	-9.67623								555452	taf1	-9.93493
					541317	gatb	-9.66745								550560	entpd6	-9.92786
					100334605	fig4a	-9.66237								571294	wdr41	-9.9244
					559905	aggf1	-9.65816								327070	phf6	-9.92065
					573990	pex16	-9.65673								571402	si:ch211-191a24.3	-9.92005
					768189	ddx28	-9.65302								393816	rabgef1	-9.9185
					550274	zgc:110269	-9.64991								564200	mblac1	-9.91585
					393566	pym1	-9.64979								321277	mybbp1a	-9.91528
					394164	edem1	-9.64691								324141	foxk2	-9.91444
					100148281	wdr89	-9.64631								492344	cyp1d1	-9.91409
					406344	tram2	-9.64563								100003080	ppp4ca	-9.91337
					563359	ap3d1	-9.64421								569679	usp3	-9.91272
					100318736	wnk1a	-9.64174								560591	atad5a	-9.90894
					58081	baxa	-9.64106								555970	snx14	-9.90578
					100148379	zswim8	-9.63908								566537	slc38a2	-9.90019
					327237	ap1s2	-9.6389								792145	ublcp1	-9.89278
					393872	rad1	-9.63711								567619	si:dkey-25o16.4	-9.8917
					555517	kat2a	-9.63316								796750	si:dkey-15f17.8	-9.8916
					431744	sh3bgrl2	-9.63262								641497	eefsec	-9.88938
					503939	senp6a	-9.63004								335226	syvn1	-9.88867
					436995	ttc33	-9.62889								259194	prc1a	-9.88517
					259195	caska	-9.62285								393985	qtrt1	-9.88217
					492817	vps53	-9.62283								100034410	rmdn3	-9.87714
					573207	creb1a	-9.61266								564155	ccar2	-9.87038
					100037336	rfc1	-9.60914								334618	eif4g2b	-9.86942
					100329277	si:ch73-308l14.2	-9.60874								792105	scfd2	-9.86512
					492501	tprkb	-9.60527								402936	fancg	-9.86493
					553467	cideb	-9.60433								445312	cep57l1	-9.86425
					641491	taf5	-9.6034								171465	phc2a	-9.86123
					561830	gigfy2	-9.60042								406695	cdc45	-9.85551
					791158	tmed1b	-9.60036								494037	cdca4	-9.8534
					378965	fem1c	-9.60014								327005	arih1	-9.85222
					327232	dcun1d1	-9.59802								100534866	flnb	-9.85107
					359833	tfpia	-9.59484								568683	usp9	-9.84636
					100136862	44627	-9.59333								561155	si:ch73-206d17.1	-9.84181
					368425	ube2h	-9.59323								561891	minpp1a	-9.83432
					100331439	slc29a1b	-9.5863								568170	eps15l1a	-9.83308
					565154	rspry1	-9.5806								325494	pars2	-9.8303
					402952	zgc:77262	-9.57984								564171	adnp2b	-9.82799
					445254	slc38a7	-9.57919								768124	ints9	-9.82791
					335339	mak	-9.57765								402962	lhfpl2a	-9.82352
					796833	sidt2	-9.57738								562516	ppp1r37	-9.81733
					798985	vps16	-9.57512								100002136	ece2a	-9.8164
					325316	pigp	-9.5675								321756	tgif1	-9.80579
					567809	slc6a16b	-9.56546								550290	ppp1r11	-9.80325
					325922	retsat	-9.56537								404617	zgc:77287	-9.79719
					555187	cars2	-9.5651								100136859	fbxw8	-9.79637
					335494	fuca1.1	-9.56473								571870	sec24c	-9.79548
					30194	alcama	-9.5643								795266	si:dkey-185e18.7	-9.79107
					678587	st7	-9.56402								541486	mfge8a	-9.78693
					406561	ddah1	-9.56364								564032	dph7	-9.78547
					378872	fam49a	-9.55831								393121	dcp2	-9.78506
					553318	gtf3c3	-9.55551								572183	phka1a	-9.78469
					565736	usp12a	-9.55098								100535215	pogza	-9.78302
					108180213	znf521	-9.55049								553303	cep135	-9.77964
					447912	vac14	-9.54769								436635	ppfibp2b	-9.77828
					553950	rnf130	-9.54629								541317	gatb	-9.76848
					799102	fam118b	-9.54498								100334605	fig4a	-9.76751
					561568	rabl2	-9.54487								573990	pex16	-9.76553
					405873	mycla	-9.54337								559905	aggf1	-9.76283
					561760	lyrm5b	-9.53818								393566	pym1	-9.75748
					562838	rac1b	-9.53602								550274	zgc:110269	-9.75547
					321390	mipol1	-9.534								394164	edem1	-9.7532
					570205	isy1	-9.53377								406344	tram2	-9.75268
					30311	ek1	-9.53317								58081	baxa	-9.74924
					393990	ergic3	-9.53317								393872	rad1	-9.74841
					563548	prosc	-9.53311								327237	ap1s2	-9.74711
					100535163	nhlrc2	-9.53037								100318736	wnk1a	-9.74696
					566547	tab3	-9.52758								100148281	wdr89	-9.74523
					791155	tbck	-9.52524								431744	sh3bgrl2	-9.74153
					796456	pold2	-9.52368								563359	ap3d1	-9.74097
					557858	dnajc10	-9.52313								555517	kat2a	-9.74035
					566226	homezb	-9.52182								100148379	zswim8	-9.73678
					561239	engase	-9.51715								436995	ttc33	-9.73463
					561589	ezrb	-9.51524								447813	pdxdc1	-9.73441
					795752	arhgap5	-9.51361								503939	senp6a	-9.72891
					561372	comta	-9.51229								492817	vps53	-9.72761
					793359	camk2g2	-9.51017								259195	caska	-9.72485
					449947	slc16a12b	-9.50955								573207	creb1a	-9.7154
					436884	tyw3	-9.50875								492501	tprkb	-9.71529
					791218	aifm4	-9.50518								100329277	si:ch73-308l14.2	-9.71153
					195824	atp6ap1b	-9.50502								791158	tmed1b	-9.70751
					791138	sgol1	-9.50474								641491	taf5	-9.7073
					567774	ergic1	-9.50053								100037336	rfc1	-9.70725
					560596	tprg1	-9.49866								561830	gigfy2	-9.70711
					555616	si:ch211-113e8.10	-9.49852								100136862	44627	-9.70686
					503732	rtel1	-9.4961								327232	dcun1d1	-9.70146
					619264	tmem115	-9.49329								378965	fem1c	-9.70022
					393588	c2h1orf27	-9.492								393493	gstt2	-9.69759
					30271	nr1d2b	-9.49108								368425	ube2h	-9.69739
					406790	usp25	-9.48923								100331439	slc29a1b	-9.69712
					561272	ppcs	-9.48707								359833	tfpia	-9.69467
					692323	aven	-9.48661								796833	sidt2	-9.68341
					100192215	zgc:194469	-9.48607								402952	zgc:77262	-9.6824
					333999	porcnl	-9.48559								325922	retsat	-9.68157
					324185	fanci	-9.48523								567809	slc6a16b	-9.68075
					100330789	si:cabz01113374.3	-9.48008								335339	mak	-9.68069
					568830	spata2	-9.47971								565154	rspry1	-9.68003
					393628	phf10	-9.47707								325316	pigp	-9.67873
					436898	supt3h	-9.46456								445254	slc38a7	-9.67856
					58130	tradd	-9.46314								393632	mlh1	-9.67788
					544655	nbn	-9.46023								30194	alcama	-9.67489
					336503	ifi30	-9.45956								334682	wdr48b	-9.67302
					553277	dido1	-9.45313								335494	fuca1.1	-9.67234
					30659	dnmt3bb.2	-9.44933								555187	cars2	-9.67192
					568176	dcp1b	-9.44898								798985	vps16	-9.67114
					450081	rad51c	-9.44892								678587	st7	-9.66945
					768247	cog7	-9.44032								406561	ddah1	-9.66879
					560428	hpdl	-9.43966								405856	wrnip1	-9.66386
					58154	dnajc3b	-9.43665								447912	vac14	-9.66325
					560542	epn2	-9.4345								560807	adcy6b	-9.66184
					393683	paqr3a	-9.43441								378872	fam49a	-9.66125
					550347	ttc5	-9.43257								405873	mycla	-9.65971
					553700	creb3l3a	-9.43205								553318	gtf3c3	-9.65961
					558097	fbxo7	-9.42757								565736	usp12a	-9.65794
					447818	taf6	-9.42754								553950	rnf130	-9.65153
					556684	slc15a2	-9.42552								108180213	znf521	-9.6503
					100005514	spop	-9.42094								447926	zgc:103670	-9.64657
					393976	arl2bp	-9.4209								561568	rabl2	-9.64647
					286776	ints7	-9.42023								799102	fam118b	-9.64627
					393400	zgc:66313	-9.41569								30311	ek1	-9.64215
					799015	dbf4	-9.41434								561760	lyrm5b	-9.64066
					394085	ube2d1a	-9.41363								562838	rac1b	-9.63898
					108179061	LOC108179061	-9.40874								393990	ergic3	-9.6388
					553731	fbxo3	-9.40855								321390	mipol1	-9.6358
					555585	si:dkey-68o6.5	-9.40542								566547	tab3	-9.63114
					555936	zgc:162613	-9.40387								561589	ezrb	-9.63079
					562995	depdc5	-9.40098								563548	prosc	-9.6305
					569940	fastkd5	-9.40082								557858	dnajc10	-9.62791
					100150674	polg2	-9.39807								100535163	nhlrc2	-9.62777
					368412	atad1b	-9.39764								796456	pold2	-9.62276
					561653	vps45	-9.39532								566226	homezb	-9.62147
					447806	mpdu1a	-9.39382								393290	cog6	-9.61961
					100307086	pttg1	-9.38935								795752	arhgap5	-9.61949
					561769	si:dkey-276j7.1	-9.38719								195824	atp6ap1b	-9.61802
					558841	prmt2	-9.38356								449947	slc16a12b	-9.61683
					406857	zbtb14	-9.38252								561239	engase	-9.61522
					445489	elf2a	-9.37896								793359	camk2g2	-9.61243
					445203	mnd1	-9.37894								436884	tyw3	-9.6117
					317738	elovl6	-9.3759								791218	aifm4	-9.60817
					550413	tmem184ba	-9.37495								791138	sgol1	-9.6045
					562804	si:dkey-6b12.5	-9.37155								619264	tmem115	-9.60389
					393133	slc25a14	-9.37136								560596	tprg1	-9.60366
					393423	asl	-9.37133								567774	ergic1	-9.6024
					567870	cfdp1	-9.36701								503732	rtel1	-9.60086
					100049158	pkmyt1	-9.36682								692323	aven	-9.60005
					323865	nxf1	-9.36554								324185	fanci	-9.59938
					541443	vrk3	-9.36123								393588	c2h1orf27	-9.59887
					568719	znf800a	-9.36119								555616	si:ch211-113e8.10	-9.59718
					799521	sowahd	-9.36034								406790	usp25	-9.59178
					406809	actr5	-9.35968								30271	nr1d2b	-9.58977
					100000122	si:dkey-175g6.5	-9.35966								561272	ppcs	-9.58815
					553331	lnx2a	-9.35957								568830	spata2	-9.58706
					559355	bcl2l13	-9.35898								100330789	si:cabz01113374.3	-9.5863
					447824	gdap2	-9.35317								100192215	zgc:194469	-9.5844
					323479	prkcbp1l	-9.35273								393628	phf10	-9.58338
					554366	chtf18	-9.35095								436898	supt3h	-9.57001
					100536880	znf654	-9.34635								336503	ifi30	-9.56611
					678608	ing1	-9.34282								58130	tradd	-9.56573
					170783	mkrn2	-9.34237								393955	ankrd10a	-9.55871
					322178	si:ch211-168f7.5	-9.33966								30659	dnmt3bb.2	-9.55779
					494532	foxo3a	-9.33783								544655	nbn	-9.556
					494082	ift80	-9.33725								553277	dido1	-9.55523
					566858	mov10a	-9.33635								450081	rad51c	-9.55448
					565235	aldh5a1	-9.33528								568176	dcp1b	-9.55328
					798766	ccdc61	-9.33321								393850	dhx38	-9.55232
					793873	snip1	-9.32973								560428	hpdl	-9.5438
					100537698	si:cabz01066312.1	-9.32628								768200	mettl9	-9.54187
					336099	trim9	-9.32422								393683	paqr3a	-9.54065
					393824	ntan1	-9.32337								553700	creb3l3a	-9.53923
					492343	ctdnep1a	-9.317								286776	ints7	-9.53649
					386660	zhx2a	-9.31644								558097	fbxo7	-9.53486
					767769	cep44	-9.31586								393976	arl2bp	-9.53378
					393231	klhdc10	-9.31043								798632	myl6	-9.53277
					100007503	LOC100007503	-9.3084								550347	ttc5	-9.53208
					560030	arl15b	-9.30817								58154	dnajc3b	-9.53096
					323683	zcchc11	-9.30637								30298	jak2b	-9.53005
					553260	pih1d1	-9.30248								447818	taf6	-9.52949
					795785	cxcl18b	-9.29846								560542	epn2	-9.52888
					393579	slc25a1a	-9.29773								556684	slc15a2	-9.52653
					100000956	golim4a	-9.29445								100005514	spop	-9.52433
					100000478	mgat2	-9.29368								394085	ube2d1a	-9.52319
					324340	cyp3c1	-9.28939								393400	zgc:66313	-9.52164
					564410	zcchc4	-9.28496								799015	dbf4	-9.51922
					558790	sult3st1	-9.28463								555585	si:dkey-68o6.5	-9.51809
					560281	flii	-9.28029								323702	pou2f1b	-9.51048
					566349	pxdc1b	-9.27629								108179061	LOC108179061	-9.5094
					555400	ccdc77	-9.27422								562530	si:ch73-103b11.2	-9.5054
					541417	pgap2	-9.27305								368412	atad1b	-9.50441
					436617	rxrgb	-9.2727								553731	fbxo3	-9.50425
					550427	prkar1ab	-9.27118								100150674	polg2	-9.50361
					407638	dctn1a	-9.26546								555936	zgc:162613	-9.50357
					558814	haus6	-9.26529								561769	si:dkey-276j7.1	-9.50292
					393897	vldlr	-9.26323								569940	fastkd5	-9.50014
					436888	mterf3	-9.2609								100307086	pttg1	-9.49835
					449663	gpd1l	-9.25876								562995	depdc5	-9.49733
					100333777	hsd11b1lb	-9.25735								447806	mpdu1a	-9.49696
					492364	cbl	-9.25651								561653	vps45	-9.49372
					100330353	pkp3b	-9.25606								572623	tango6	-9.4924
					558387	si:dkey-226l10.6	-9.25558								445203	mnd1	-9.4891
					790929	zgc:158316	-9.25552								406857	zbtb14	-9.48755
					566517	aga	-9.25367								317738	elovl6	-9.48624
					373116	hes6	-9.25289								558841	prmt2	-9.48521
					100538081	cacul1	-9.24846								567870	cfdp1	-9.47942
					100004398	mettl3	-9.24607								445489	elf2a	-9.47745
					436752	zgc:92873	-9.2454								323479	prkcbp1l	-9.4764
					541541	tdrkh	-9.24536								562804	si:dkey-6b12.5	-9.47531
					678547	brat1	-9.24165								393133	slc25a14	-9.47498
					394248	prrc2a	-9.24052								550413	tmem184ba	-9.47471
					565144	cenpk	-9.23471								541443	vrk3	-9.47427
					386701	tubb5	-9.23402								100049158	pkmyt1	-9.47029
					558442	si:dkeyp-110e4.6	-9.23361								799521	sowahd	-9.46623
					664684	cnpy2	-9.22804								568719	znf800a	-9.46302
					100537717	mapk8ip1a	-9.22763								559355	bcl2l13	-9.46173
					336439	zwilch	-9.22464								406809	actr5	-9.4609
					323201	marcksb	-9.2167								553331	lnx2a	-9.45953
					449813	sgf29	-9.21495								569538	ttc17	-9.45809
					445491	crbn	-9.21249								447824	gdap2	-9.45345
					100333578	sstr2a	-9.21038								554366	chtf18	-9.4484
					100001424	ghra	-9.20933								170783	mkrn2	-9.44788
					100073336	zgc:165502	-9.20912								566858	mov10a	-9.44266
					100535378	si:ch73-269m14.2	-9.20891								494082	ift80	-9.44238
					393467	hnrnpa1a	-9.20708								100536880	znf654	-9.44225
					541522	rufy3	-9.20236								793873	snip1	-9.44034
					558638	zgc:162200	-9.20099								556544	si:dkey-199f5.8	-9.43945
					564322	rps6kc1	-9.20076								322178	si:ch211-168f7.5	-9.43805
					338204	tfdp2	-9.19911								570598	cspp1b	-9.4379
					767784	clk2b	-9.19754								798766	ccdc61	-9.43554
					553626	papd4	-9.19558								494532	foxo3a	-9.43486
					405780	rnd1a	-9.19509								568510	gtf3c4	-9.43345
					406624	ggh	-9.19093								393824	ntan1	-9.43278
					393799	pycr1a	-9.19072								565235	aldh5a1	-9.43232
					541379	cog8	-9.18919								767769	cep44	-9.42593
					30418	nr2f1a	-9.18817								100537698	si:cabz01066312.1	-9.42181
					100005529	dnal4b	-9.17914								323683	zcchc11	-9.42039
					555775	ginm1	-9.17671								336099	trim9	-9.41981
					326933	dpf2l	-9.17545								492343	ctdnep1a	-9.41863
					567236	si:dkeyp-20g2.3	-9.17469								393231	klhdc10	-9.41739
					403050	pard3ab	-9.17348								562780	strn4	-9.41568
					445136	rpp21	-9.17235								386660	zhx2a	-9.41398
					553794	ints8	-9.17002								504054	edc3	-9.413
					30188	ccne1	-9.16898								407679	topbp1	-9.41293
					565088	rpusd2	-9.16478								555733	nemp1	-9.41229
					100319138	ipo13	-9.16458								393579	slc25a1a	-9.40982
					563175	smarcad1b	-9.16027								795785	cxcl18b	-9.4093
					568911	si:dkey-122a22.2	-9.15703								553260	pih1d1	-9.40834
					335756	wrb	-9.15552								560030	arl15b	-9.4083
					445024	rab3aa	-9.14747								100007503	LOC100007503	-9.40517
					492460	trmt10c	-9.14709								564410	zcchc4	-9.39857
					326887	gopc	-9.14265								324340	cyp3c1	-9.39373
					556852	irf2bp1	-9.14127								555400	ccdc77	-9.3905
					799520	LOC799520	-9.1396								100000956	golim4a	-9.3899
					393266	usf1	-9.13803								558790	sult3st1	-9.3894
					550332	dctd	-9.13632								560281	flii	-9.3816
					335107	tpd52l2a	-9.13569								566349	pxdc1b	-9.37615
					792831	pan2	-9.13475								541417	pgap2	-9.37537
					100126813	cactin	-9.13474								436888	mterf3	-9.37505
					503523	znf281b	-9.13247								567667	slc12a7b	-9.37165
					569631	basp1	-9.13111								407638	dctn1a	-9.37009
					567022	zzz3	-9.13079								558814	haus6	-9.36773
					394249	bmi1b	-9.12874								790929	zgc:158316	-9.36538
					324303	slc39a6	-9.12491								566517	aga	-9.36442
					394107	tial1	-9.12362								556310	lancl2	-9.36352
					767713	tsen2	-9.11927								449663	gpd1l	-9.36211
					393967	pds5a	-9.11832								100330353	pkp3b	-9.36049
					100001676	shpk	-9.1173								558387	si:dkey-226l10.6	-9.35881
					334911	sh3glb1b	-9.11532								393897	vldlr	-9.3575
					259306	cyp2ad2	-9.11298								373116	hes6	-9.3572
					553321	p3h1	-9.11165								100333777	hsd11b1lb	-9.35676
					556797	pign	-9.11044								100004398	mettl3	-9.35599
					393640	sypl2a	-9.10914								394248	prrc2a	-9.35446
					100537540	znf217	-9.10687								492364	cbl	-9.35439
					797343	yrdc	-9.10547								100538081	cacul1	-9.35062
					566821	ablim3	-9.10545								436752	zgc:92873	-9.35047
					566836	si:ch211-63o20.7	-9.10376								570225	dhx40	-9.3492
					767675	pigs	-9.10252								565144	cenpk	-9.34699
					327538	ccdc82	-9.1022								678547	brat1	-9.34297
					563267	arhgap12a	-9.10131								541541	tdrkh	-9.34098
					555828	pusl1	-9.10088								386701	tubb5	-9.34026
					387006	smim29	-9.09981								664684	cnpy2	-9.33967
					100009632	zgc:158366	-9.09815								336439	zwilch	-9.33394
					110437773	LOC110437773	-9.09476								323201	marcksb	-9.33364
					723995	lgalsla	-9.09368								563597	si:ch211-243j20.2	-9.33287
					100537613	LOC100537613	-9.09345								558442	si:dkeyp-110e4.6	-9.33081
					568927	reep2	-9.08994								100537717	mapk8ip1a	-9.32979
					100334858	si:ch211-166e11.5	-9.08993								449813	sgf29	-9.32452
					560916	cxxc5b	-9.08538								100333578	sstr2a	-9.3211
					558170	spoplb	-9.08467								100073336	zgc:165502	-9.31972
					323482	slc35c2	-9.08316								541522	rufy3	-9.31925
					563124	strn3	-9.08306								100535378	si:ch73-269m14.2	-9.31611
					445039	nkiras2	-9.08231								445491	crbn	-9.31311
					100000855	fam173a	-9.08122								393467	hnrnpa1a	-9.31226
					553294	ube3d	-9.07956								338204	tfdp2	-9.31049
					777631	zgc:153215	-9.07654								553626	papd4	-9.30853
					100148439	mcf2la	-9.07561								30418	nr2f1a	-9.30492
					445076	prkacab	-9.07222								100001424	ghra	-9.3044
					798517	rbm15	-9.07092								393799	pycr1a	-9.30298
					554136	spra	-9.07062								777635	plod1a	-9.30288
					563262	msl1b	-9.0705								567366	prr11	-9.29934
					445304	tmem167b	-9.06532								100005529	dnal4b	-9.29371
					100150924	polg	-9.06211								564322	rps6kc1	-9.29349
					556409	g3bp2	-9.06101								767784	clk2b	-9.29168
					445181	pibf1	-9.06051								406624	ggh	-9.29019
					566242	slc41a2b	-9.05977								541379	cog8	-9.2869
					567297	usf2	-9.05961								555775	ginm1	-9.28343
					30126	foxa2	-9.05922								562820	crfb6	-9.28004
					561673	nars2	-9.05871								326933	dpf2l	-9.27927
					654446	ripply1	-9.0576								794952	LOC794952	-9.27916
					559081	zbtb12.2	-9.05393								445136	rpp21	-9.27658
					797003	si:ch211-215k15.5	-9.05378								445403	uspl1	-9.27593
					564584	nck1a	-9.05356								30188	ccne1	-9.27465
					559362	si:ch211-266k8.4	-9.04892								567236	si:dkeyp-20g2.3	-9.27157
					404050	rnf8	-9.04741								565088	rpusd2	-9.27057
					541502	ercc5	-9.03981								403050	pard3ab	-9.26712
					406385	galcb	-9.03487								570149	zmym2	-9.26644
					373132	p4ha2	-9.03375								571851	kdm2aa	-9.26611
					436638	kat5a	-9.03335								568911	si:dkey-122a22.2	-9.26517
					564681	ints4	-9.02813								563175	smarcad1b	-9.26363
					100009661	brd1b	-9.02599								100319138	ipo13	-9.26189
					560816	si:ch73-22o12.1	-9.02524								335756	wrb	-9.26039
					553566	zgc:109986	-9.02138								556852	irf2bp1	-9.2558
					550279	lypla1	-9.02117								101883659	LOC101883659	-9.25257
					571744	oafa	-9.01996								445024	rab3aa	-9.25163
					100005887	vps18	-9.01763								326887	gopc	-9.25116
					100007502	kif20bb	-9.01472								550421	znf367	-9.24712
					564886	si:ch1073-296d18.1	-9.01174								799520	LOC799520	-9.24526
					406721	rad51b	-9.01075								393266	usf1	-9.2443
					550267	kif3a	-9.00986								550332	dctd	-9.23949
					553565	wbp2	-9.00956								100126813	cactin	-9.23869
					326723	ppp4r2a	-9.00848								767754	cenpe	-9.23429
					325231	si:dkey-260j18.2	-9.00787								335107	tpd52l2a	-9.23334
					334402	brf1a	-9.00743								503523	znf281b	-9.23207
					100126021	lars2	-9.00363								561747	plcg2	-9.23162
					557682	dcun1d3	-9.00208								567022	zzz3	-9.23103
					569666	tox	-9.00147								792831	pan2	-9.22931
					393302	zgc:56556	-8.99642								394107	tial1	-9.22791
					768180	pros1	-8.99532								394249	bmi1b	-9.22729
					571242	malt3	-8.9922								767713	tsen2	-9.22395
					415193	atg4c	-8.98349								324303	slc39a6	-9.22035
					558619	si:dkey-42i9.6	-8.98035								334911	sh3glb1b	-9.22011
					557565	nrd1b	-8.9802								393640	sypl2a	-9.21923
					558239	si:ch211-113j14.1	-8.97965								100001676	shpk	-9.21381
					83780	cry1bb	-8.97955								553321	p3h1	-9.21243
					100333733	mtrf1l	-8.97943								556797	pign	-9.21241
					286830	lamb1a	-8.97532								797343	yrdc	-9.21162
					791996	lysmd1	-8.9723								566821	ablim3	-9.21122
					393685	gid8a	-8.97184								100009632	zgc:158366	-9.21068
					100001853	nrip1b	-8.97068								767675	pigs	-9.21064
					563030	iqgap2	-8.97033								406322	poc1a	-9.21013
					558403	mutyh	-8.96904								555828	pusl1	-9.20764
					324342	xpo4	-8.96778								566836	si:ch211-63o20.7	-9.20742
					565373	agrn	-8.96319								723995	lgalsla	-9.20739
					557525	si:dkey-239i20.2	-8.96212								327538	ccdc82	-9.20696
					503737	dpp7	-8.96187								100537540	znf217	-9.20353
					569122	samd11	-8.96156								100334858	si:ch211-166e11.5	-9.20343
					101886806	mad2l1bp	-8.96066								387006	smim29	-9.20115
					323839	scyl3	-8.95995								110437773	LOC110437773	-9.20025
					553191	tubgcp5	-8.95925								568927	reep2	-9.19851
					445021	med19b	-8.95797								563267	arhgap12a	-9.19677
					30206	tle3a	-8.95785								565971	etnk1	-9.19675
					562857	stx16	-8.95626								503744	nfybb	-9.19565
					553716	b3galnt2	-8.95296								558170	spoplb	-9.1956
					560948	zgc:174160	-8.95191								560884	mier3a	-9.19407
					100151626	tatdn1	-8.9518								100537613	LOC100537613	-9.19339
					450084	gss	-8.94941								445039	nkiras2	-9.19141
					558652	sp3a	-8.94815								553294	ube3d	-9.19011
					560131	mtss1	-8.94641								777631	zgc:153215	-9.18925
					437018	impa1	-8.94379								323482	slc35c2	-9.18852
					559928	dnajc18	-8.94317								337153	zgc:77151	-9.18844
					321033	aif1l	-8.94168								100000855	fam173a	-9.1875
					566484	scaf11	-8.93998								100148439	mcf2la	-9.18643
					393224	snapc1b	-8.93033								563124	strn3	-9.18247
					565370	comtb	-8.92979								560916	cxxc5b	-9.18046
					678600	rab40c	-8.92977								563262	msl1b	-9.17882
					393381	fibpa	-8.92882								445076	prkacab	-9.17608
					100334230	tti2	-8.92766								566242	slc41a2b	-9.17018
					557926	ppp3cca	-8.92518								556409	g3bp2	-9.16868
					564738	ildr2	-8.92356								654446	ripply1	-9.16821
					393565	srsf1b	-8.92323								554136	spra	-9.16816
					317733	esr2b	-8.92248								30126	foxa2	-9.1675
					559762	dnajc16	-8.9223								445304	tmem167b	-9.16554
					556933	zgc:123244	-8.92152								404050	rnf8	-9.165
					541414	xrcc3	-8.91679								445181	pibf1	-9.16491
					100331431	wu:fj36a11	-8.91519								559081	zbtb12.2	-9.16314
					566106	dis3l2	-8.90833								567297	usf2	-9.15972
					103908660	si:cabz01071911.3	-8.90815								564584	nck1a	-9.1596
					492333	ppp1r21	-8.90757								561673	nars2	-9.1583
					100004610	pop7	-8.90755								797003	si:ch211-215k15.5	-9.1564
					559441	rnf216	-8.90731								558346	slc20a2	-9.15183
					792266	alkbh3	-8.90619								558662	xpo5	-9.14869
					402887	ccdc130	-8.90609								393254	trim47	-9.1482
					550327	pcyt1aa	-8.90308								559362	si:ch211-266k8.4	-9.14696
					562545	si:dkey-72l14.4	-8.90019								541502	ercc5	-9.1445
					100005019	dyrk1aa	-8.89831								436638	kat5a	-9.14096
					553029	rad50	-8.89737								373132	p4ha2	-9.13971
					572187	dock1	-8.89339								570298	fbxl18	-9.13497
					565357	btaf1	-8.89098								406385	galcb	-9.13422
					556651	nudt17	-8.88929								100009661	brd1b	-9.1312
					565799	si:ch211-200p22.4	-8.88629								100007502	kif20bb	-9.12993
					494074	ttc26	-8.88621								550279	lypla1	-9.1291
					368727	mis18bp1	-8.88238								445225	uevld	-9.12902
					321709	pcm1	-8.87892								553566	zgc:109986	-9.12869
					570640	nat15	-8.87862								560816	si:ch73-22o12.1	-9.12617
					337436	dennd6b	-8.87717								571744	oafa	-9.12453
					445236	wdr54	-8.87402								564681	ints4	-9.11971
					552973	npat	-8.87072								550267	kif3a	-9.11944
					564994	rbms1a	-8.86845								406721	rad51b	-9.1165
					100332309	clpxb	-8.8678								569666	tox	-9.11503
					566757	afap1l1a	-8.86163								100005887	vps18	-9.11484
					100334602	si:ch211-108c17.2	-8.85921								326723	ppp4r2a	-9.11465
					567720	idua	-8.85861								393302	zgc:56556	-9.11398
					791681	brms1	-8.85604								557758	znf451	-9.1138
					562515	si:dkey-114g7.4	-8.85559								100126021	lars2	-9.11295
					337142	cnn3b	-8.85449								405821	rab5b	-9.11255
					555715	si:ch211-125a15.1	-8.85329								564886	si:ch1073-296d18.1	-9.10942
					559992	tpd52	-8.85308								405858	otud3	-9.10828
					570430	si:ch1073-174d20.2	-8.85217								553565	wbp2	-9.10728
					792787	aars2	-8.85206								334402	brf1a	-9.10554
					100126012	pan3	-8.85135								325231	si:dkey-260j18.2	-9.10535
					406550	helz	-8.84904								768180	pros1	-9.1039
					100003691	socs9	-8.84898								393766	rbm18	-9.10389
					553323	tctex1d2	-8.84668								557565	nrd1b	-9.10218
					436739	brap	-8.84656								571242	malt3	-9.10104
					369196	tshz1	-8.84562								557682	dcun1d3	-9.09692
					100005208	stard13b	-8.84406								415219	rab1bb	-9.09657
					767661	blvra	-8.84353								100002842	cfap61	-9.09032
					335618	wu:fj29h11	-8.83791								558239	si:ch211-113j14.1	-9.0896
					100329327	rfwd3	-8.83662								558619	si:dkey-42i9.6	-9.08691
					334351	cuedc2	-8.83453								83780	cry1bb	-9.08665
					541318	spopla	-8.8327								436798	rpp38	-9.08353
					403079	igfbp3	-8.83157								100333733	mtrf1l	-9.08307
					569270	apitd1	-8.83144								100001853	nrip1b	-9.08142
					58136	pbx2	-8.83118								286830	lamb1a	-9.08076
					565434	usp8	-8.83028								393685	gid8a	-9.0805
					558885	bap1	-8.82599								558403	mutyh	-9.07696
					503706	zgc:112980	-8.82362								791996	lysmd1	-9.07556
					327437	jade1	-8.82308								445021	med19b	-9.07536
					553290	prmt9	-8.821								324342	xpo4	-9.07075
					402862	cdkn1ba	-8.82096								553191	tubgcp5	-9.06779
					101886963	LOC101886963	-8.8197								323839	scyl3	-9.06647
					393590	fam84a	-8.81903								557525	si:dkey-239i20.2	-9.06587
					373882	mmp14a	-8.81799								101886806	mad2l1bp	-9.06554
					767666	zgc:152948	-8.81535								565373	agrn	-9.06336
					327483	si:zfos-943e10.1	-8.81439								100151626	tatdn1	-9.06184
					565458	fan1	-8.80693								30206	tle3a	-9.05976
					402850	dcps	-8.8069								569122	samd11	-9.05601
					793294	smpd4	-8.80636								560948	zgc:174160	-9.05423
					100037363	trafd1	-8.80553								678600	rab40c	-9.05301
					560362	dis3l	-8.80544								560131	mtss1	-9.05243
					565970	btbd2a	-8.80311								553716	b3galnt2	-9.05111
					386762	apc	-8.80215								562857	stx16	-9.05064
					393096	lipg	-8.7989								437018	impa1	-9.05013
					792854	stbd1	-8.79723								559928	dnajc18	-9.05012
					100537552	tgs1	-8.79527								406516	khdrbs1b	-9.04735
					568744	gstm.3	-8.79455								450084	gss	-9.04607
					406278	ggctb	-8.79413								567359	cenph	-9.04603
					559090	pwwp2a	-8.79358								558652	sp3a	-9.04565
					799071	adck4	-8.78765								321033	aif1l	-9.04235
					561030	pdxp	-8.78026								393224	snapc1b	-9.03808
					326058	scrn3	-8.77746								393565	srsf1b	-9.03554
					436912	dedd	-8.77252								393381	fibpa	-9.03515
					100334859	vclb	-8.77243								317733	esr2b	-9.03134
					768291	ppm1h	-8.76663								556933	zgc:123244	-9.0311
					386887	ankrd27	-8.76542								100331431	wu:fj36a11	-9.02898
					555257	synrg	-8.7618								100334230	tti2	-9.02712
					386641	fam107b	-8.76117								553052	zgc:153845	-9.02594
					100002197	si:dkey-31c13.1	-8.75834								541414	xrcc3	-9.02446
					100093708	slc25a17	-8.75794								565370	comtb	-9.02328
					567159	tnfaip2a	-8.75774								557926	ppp3cca	-9.0228
					445210	fam92a1	-8.75761								564738	ildr2	-9.02105
					563708	skp2	-8.75716								559762	dnajc16	-9.01964
					326643	kdm3b	-8.75699								559441	rnf216	-9.01485
					406346	med15	-8.75669								792266	alkbh3	-9.01272
					393318	tmem54a	-8.7528								103908660	si:cabz01071911.3	-9.0108
					431737	rgcc	-8.75274								492333	ppp1r21	-9.01012
					562797	thumpd2	-8.75202								566106	dis3l2	-9.0092
					83776	cry5	-8.74971								100005019	dyrk1aa	-9.00845
					796066	mettl22	-8.74788								553029	rad50	-9.00656
					321690	mier1a	-8.74602								100004610	pop7	-9.00656
					30724	melk	-8.74582								572187	dock1	-9.00119
					492808	stx17	-8.74561								550327	pcyt1aa	-9.00075
					404631	igsf8	-8.74379								565357	btaf1	-8.99958
					560202	ghrb	-8.74298								368727	mis18bp1	-8.99768
					563475	trmt6	-8.74047								562545	si:dkey-72l14.4	-8.9974
					447886	zgc:101772	-8.73968								565799	si:ch211-200p22.4	-8.99465
					448942	vps33a	-8.7381								494074	ttc26	-8.99209
					560867	lin9	-8.73783								556651	nudt17	-8.99152
					558474	lemd3	-8.73275								570640	nat15	-8.98805
					30765	prtfdc1	-8.72601								101883563	LOC101883563	-8.98778
					324023	dspa	-8.72388								101886546	LOC101886546	-8.98468
					558864	flrt3	-8.72354								445236	wdr54	-8.98248
					108191561	cdk2ap1	-8.72171								337436	dennd6b	-8.98022
					415147	gnptg	-8.72154								565026	tgfbrap1	-8.97285
					768158	pm20d1.2	-8.71967								100332309	clpxb	-8.9723
					30183	acvr1ba	-8.71761								552973	npat	-8.96776
					664750	ppox	-8.71669								541510	accs	-8.96432
					556618	tp53i11b	-8.71478								100334602	si:ch211-108c17.2	-8.96419
					100003182	LOC100003182	-8.71337								564994	rbms1a	-8.9635
					393138	garem	-8.71225								555715	si:ch211-125a15.1	-8.96126
					563090	sin3aa	-8.71213								567720	idua	-8.96074
					557285	hcn2b	-8.71186								562515	si:dkey-114g7.4	-8.96019
					100034434	polrmt	-8.7068								566757	afap1l1a	-8.95708
					554960	ubxn6	-8.70548								369196	tshz1	-8.95697
					393454	jkamp	-8.70508								337142	cnn3b	-8.95672
					100003721	fam208b	-8.70458								570430	si:ch1073-174d20.2	-8.95567
					323559	grcc10	-8.70391								791681	brms1	-8.95416
					406593	nhej1	-8.70235								767661	blvra	-8.95311
					100005485	atf7ip2	-8.70153								792787	aars2	-8.953
					569510	mylka	-8.69585								553323	tctex1d2	-8.95245
					100148891	si:ch211-269m15.3	-8.69171								406550	helz	-8.94973
					565513	snx29	-8.69071								100329327	rfwd3	-8.94849
					565673	sergef	-8.69054								436739	brap	-8.94761
					572216	arvcfa	-8.69017								565062	tor1	-8.94678
					100329171	bmp16	-8.68923								541318	spopla	-8.94629
					553778	rab23	-8.68779								100003691	socs9	-8.94553
					100003708	si:ch211-226m16.2	-8.68633								494080	tmprss2	-8.94411
					100000570	hirip3	-8.68408								503706	zgc:112980	-8.94372
					58125	dedd1	-8.68252								100126012	pan3	-8.94341
					553659	banp	-8.68238								335618	wu:fj29h11	-8.94125
					326099	plekhg4	-8.67877								558402	anapc7	-8.9399
					393393	adprm	-8.67823								100005208	stard13b	-8.9386
					565228	si:ch211-215a10.4	-8.67771								569270	apitd1	-8.93635
					562799	arid3a	-8.67641								403079	igfbp3	-8.93591
					436926	serpinb1	-8.67446								565434	usp8	-8.93571
					406856	zgc:66443	-8.67445								393590	fam84a	-8.93082
					792067	ccdc127b	-8.6729								334351	cuedc2	-8.93048
					724012	mob2b	-8.67287								58136	pbx2	-8.92957
					140422	jag2b	-8.67214								402862	cdkn1ba	-8.92857
					110437721	LOC110437721	-8.67184								553290	prmt9	-8.92602
					562459	znf414	-8.66998								327483	si:zfos-943e10.1	-8.92521
					553600	asb6	-8.66908								560957	si:ch211-127d4.3	-8.92521
					793097	fars2	-8.66871								327437	jade1	-8.92506
					768163	chtopb	-8.6658								386762	apc	-8.9235
					393890	panx1a	-8.66561								100331041	trib2	-8.9222
					321875	rchy1	-8.66258								373882	mmp14a	-8.92203
					415251	ints12	-8.66242								558885	bap1	-8.92007
					558830	si:dkey-229b18.3	-8.66224								101886963	LOC101886963	-8.91994
					561925	ulk4	-8.66203								565458	fan1	-8.91956
					796087	toporsb	-8.65997								767666	zgc:152948	-8.91621
					323474	fbxo34	-8.6588								565970	btbd2a	-8.90956
					100149636	fkbpl	-8.65597								792854	stbd1	-8.90829
					406416	otulina	-8.65572								393096	lipg	-8.90808
					568826	si:ch211-266i6.3	-8.65551								402850	dcps	-8.90732
					553745	zgc:113184	-8.65436								100037363	trafd1	-8.90393
					790923	ogfod2	-8.65373								100537552	tgs1	-8.90107
					449878	trdmt1	-8.65068								100170822	zgc:173693	-8.90103
					436914	acss2	-8.64932								560362	dis3l	-8.90039
					445408	gle1	-8.64419								568744	gstm.3	-8.89979
					327494	zgc:66472	-8.64135								559090	pwwp2a	-8.89804
					100003959	depdc1a	-8.64								406278	ggctb	-8.89649
					560764	paqr3b	-8.63944								565498	ube2s	-8.88851
					641488	ugt1a1	-8.63854								326058	scrn3	-8.88664
					393142	ccdc53	-8.63798								386641	fam107b	-8.88488
					100005965	LOC100005965	-8.63658								561030	pdxp	-8.88265
					322961	sp3b	-8.63248								799071	adck4	-8.88231
					393438	ptpn2a	-8.63218								768291	ppm1h	-8.87722
					100535386	mapkbp1	-8.63191								436912	dedd	-8.87514
					550238	lmbrd2a	-8.62922								326643	kdm3b	-8.8697
					30486	rxrbb	-8.62435								563708	skp2	-8.86801
					569097	LOC569097	-8.62271								100334859	vclb	-8.86743
					793939	mgrn1a	-8.62254								445210	fam92a1	-8.86736
					100003675	p4ha1b	-8.6194								100093708	slc25a17	-8.86735
					568309	bcar1	-8.6192								406346	med15	-8.86337
					556823	cylda	-8.61491								83776	cry5	-8.8632
					692127	fancc	-8.61378								386887	ankrd27	-8.86318
					403038	lman2la	-8.60771								431737	rgcc	-8.85979
					334550	strada	-8.60625								100002197	si:dkey-31c13.1	-8.85957
					100006320	ugt2a1	-8.60621								492808	stx17	-8.85906
					100000160	fgfr4	-8.60476								567159	tnfaip2a	-8.85905
					335888	mylipa	-8.60349								560202	ghrb	-8.85879
					325757	snrnp48	-8.60347								555257	synrg	-8.85694
					100000140	si:dkey-225f5.5	-8.60232								797829	flr	-8.85441
					555979	slc22a23	-8.60092								404631	igsf8	-8.85419
					393498	spryd7b	-8.60052								796066	mettl22	-8.85409
					492466	glt8d1	-8.59859								393318	tmem54a	-8.85237
					796174	si:dkey-174n20.1	-8.59859								562797	thumpd2	-8.85149
					450083	gla	-8.59806								30724	melk	-8.84872
					559069	tmco6	-8.59792								448942	vps33a	-8.84772
					560481	hspa13	-8.59604								321690	mier1a	-8.84771
					564210	znf76	-8.59537								560867	lin9	-8.84467
					326091	si:dkey-156n14.3	-8.59505								563475	trmt6	-8.84412
					474324	dpf2	-8.59411								30183	acvr1ba	-8.84355
					415105	adgrv1	-8.58685								558474	lemd3	-8.84294
					565431	golga2	-8.58565								368635	osgepl1	-8.83927
					445217	mettl16	-8.58476								447886	zgc:101772	-8.83916
					406724	zbtb2b	-8.5845								30765	prtfdc1	-8.83796
					541387	zgc:113210	-8.58301								768158	pm20d1.2	-8.8341
					100034441	znf1167	-8.58175								561117	atp6v0a2b	-8.83275
					558006	grip1	-8.57971								664750	ppox	-8.8301
					559280	gcfc2	-8.57882								108191561	cdk2ap1	-8.82852
					569875	zgc:112356	-8.5784								415147	gnptg	-8.82579
					557109	raf1b	-8.57831								393138	garem	-8.82432
					100331367	LOC100331367	-8.57541								557285	hcn2b	-8.82189
					550390	rnmtl1a	-8.57457								100003182	LOC100003182	-8.82162
					796407	nrip1a	-8.57268								558864	flrt3	-8.82036
					678551	ttc8	-8.57243								324023	dspa	-8.81762
					564100	si:ch211-107p11.3	-8.57164								556618	tp53i11b	-8.81421
					407983	tp53bp2a	-8.57144								563090	sin3aa	-8.8122
					101884717	glt1d1	-8.57004								393454	jkamp	-8.81141
					100150229	LOC100150229	-8.56989								100003721	fam208b	-8.81139
					58035	fbxw4	-8.56642								554960	ubxn6	-8.80734
					415213	ralbb	-8.5659								565673	sergef	-8.80587
					101882554	rbm10	-8.56098								100005485	atf7ip2	-8.80561
					570589	gpr107	-8.55795								569510	mylka	-8.80059
					327294	gatsl2	-8.55617								100034434	polrmt	-8.79999
					402898	wdr91	-8.55524								565513	snx29	-8.79025
					415244	ap3m2	-8.55312								100148891	si:ch211-269m15.3	-8.78981
					570610	bcar3	-8.55064								100329171	bmp16	-8.78956
					559794	si:dkey-30k6.5	-8.54945								100003708	si:ch211-226m16.2	-8.78776
					559330	fam13a	-8.54798								393393	adprm	-8.78404
					110438534	LOC110438534	-8.54368								553778	rab23	-8.78285
					553326	hacd1	-8.5412								326099	plekhg4	-8.78208
					564524	chic1	-8.541								572216	arvcfa	-8.78183
					559644	si:ch211-113p18.3	-8.53539								553659	banp	-8.78172
					407615	spryd7a	-8.53283								100000570	hirip3	-8.78135
					368473	scrib	-8.5325								436967	prcp	-8.78084
					562517	anln	-8.53167								436926	serpinb1	-8.78037
					795944	si:ch211-156j22.4	-8.53132								562799	arid3a	-8.77881
					402893	ikzf5	-8.53074								58125	dedd1	-8.77859
					558071	atf6	-8.52747								768163	chtopb	-8.77845
					447827	manea	-8.52581								565228	si:ch211-215a10.4	-8.77728
					100331662	slc35e2b	-8.52387								562459	znf414	-8.77672
					796453	LOC796453	-8.52379								793097	fars2	-8.77628
					563405	gprc5c	-8.52332								724012	mob2b	-8.77581
					100037380	zgc:163098	-8.51995								110437721	LOC110437721	-8.77565
					393954	znf143b	-8.51842								792067	ccdc127b	-8.77543
					324984	txlng	-8.51639								406856	zgc:66443	-8.7753
					557744	tbc1d14	-8.51431								553600	asb6	-8.77516
					442931	gins3	-8.51416								140422	jag2b	-8.77249
					541441	mettl21a	-8.51274								415251	ints12	-8.76844
					100330160	nampta	-8.51265								553745	zgc:113184	-8.76819
					100148927	mettl8	-8.51215								393890	panx1a	-8.76677
					767693	znf740b	-8.50977								561925	ulk4	-8.76574
					436744	calca	-8.50921								568826	si:ch211-266i6.3	-8.76428
					368688	si:ch73-314g15.3	-8.50905								796087	toporsb	-8.7635
					562742	dlgap4a	-8.50517								449878	trdmt1	-8.76132
					553633	parp12b	-8.50481								100149636	fkbpl	-8.76037
					567014	letmd1	-8.50193								790923	ogfod2	-8.76013
					557754	zc3h7b	-8.5008								406416	otulina	-8.75917
					406666	gab1	-8.49438								327494	zgc:66472	-8.75825
					393303	tnfaip8l1	-8.49397								323474	fbxo34	-8.75561
					565077	znf827	-8.49328								445408	gle1	-8.75524
					555865	zgc:162297	-8.49277								558830	si:dkey-229b18.3	-8.75452
					406741	e2f4	-8.49254								641488	ugt1a1	-8.75379
					393175	erap1b	-8.49206								393438	ptpn2a	-8.74994
					436913	tm2d2	-8.49049								100003959	depdc1a	-8.74619
					117604	ywhag1	-8.48793								100005965	LOC100005965	-8.74045
					368900	pcgf1	-8.48739								560764	paqr3b	-8.73944
					567033	gse1	-8.48168								393142	ccdc53	-8.73831
					334110	tmem39b	-8.4789								568309	bcar1	-8.73809
					777721	wdsub1	-8.47871								550238	lmbrd2a	-8.73692
					557799	tmem181	-8.47538								322961	sp3b	-8.73529
					100334415	grb14	-8.47274								569097	LOC569097	-8.73335
					563976	wipf2a	-8.47186								449653	stk25a	-8.73051
					566404	edrf1	-8.47141								30486	rxrbb	-8.72973
					799483	si:ch211-251j10.3	-8.46575								100003675	p4ha1b	-8.72962
					30331	cahz	-8.4653								793939	mgrn1a	-8.72499
					565499	herpud1	-8.46164								100535386	mapkbp1	-8.72374
					333996	brdt	-8.45626								403038	lman2la	-8.71322
					324832	sec22a	-8.45421								100006320	ugt2a1	-8.71316
					100536352	urb1	-8.45418								556823	cylda	-8.7128
					30739	tgfbr2b	-8.45272								393498	spryd7b	-8.71093
					568453	supt20	-8.45188								334550	strada	-8.7105
					110437704	LOC110437704	-8.44708								325757	snrnp48	-8.70966
					406802	tspan7	-8.44705								555979	slc22a23	-8.70676
					436592	stard3nl	-8.44697								560481	hspa13	-8.70547
					100006345	fktn	-8.44546								326091	si:dkey-156n14.3	-8.70428
					566292	snapc2	-8.44322								564210	znf76	-8.7038
					563463	pbxip1a	-8.44173								474324	dpf2	-8.70321
					569131	mettl7a	-8.44168								559069	tmco6	-8.70225
					563448	zgc:193690	-8.44163								796174	si:dkey-174n20.1	-8.70188
					565274	si:ch211-137i24.10	-8.44117								335888	mylipa	-8.70138
					553650	fam58a	-8.44071								450083	gla	-8.70122
					445248	kptn	-8.44054								100000140	si:dkey-225f5.5	-8.69995
					100002302	mri1	-8.43946								492466	glt8d1	-8.69956
					100007321	wu:fe05a04	-8.43913								541387	zgc:113210	-8.69926
					393589	rars2	-8.43621								100000160	fgfr4	-8.69837
					325430	katnbl1	-8.43423								796407	nrip1a	-8.6968
					572518	oat	-8.43178								565431	golga2	-8.69251
					566115	si:dkey-81e3.1	-8.43113								445217	mettl16	-8.69164
					450074	rab34a	-8.42731								406724	zbtb2b	-8.68923
					323723	dnmt3bb.3	-8.42546								321937	frmd6	-8.68804
					799202	si:ch211-150o23.3	-8.42466								415105	adgrv1	-8.6853
					100007679	map2k5	-8.42045								559280	gcfc2	-8.68424
					323856	tgm2b	-8.42045								550390	rnmtl1a	-8.68377
					100003326	im:7160594	-8.41788								569875	zgc:112356	-8.68323
					393410	gpsm2	-8.41777								100331367	LOC100331367	-8.68148
					393796	kif4	-8.41723								100034441	znf1167	-8.68118
					504088	enpep	-8.4171								334386	mbd1b	-8.68044
					567573	si:ch211-262i1.5	-8.41649								407983	tp53bp2a	-8.67993
					560194	gsk3aa	-8.41574								566775	fam208ab	-8.67744
					393856	pabpc1b	-8.41512								557109	raf1b	-8.67562
					282559	aldh3b1	-8.41405								678551	ttc8	-8.67315
					494092	csnk1g1	-8.41367								558006	grip1	-8.67151
					558499	chka	-8.4134								100150229	LOC100150229	-8.671
					338246	bmper	-8.40875								564100	si:ch211-107p11.3	-8.67054
					100332329	LOC100332329	-8.40591								570589	gpr107	-8.67004
					562434	ptbp2b	-8.4055								415244	ap3m2	-8.66819
					447857	gtf2h1	-8.40437								101884717	glt1d1	-8.66696
					563603	si:ch211-148l7.4	-8.40308								415213	ralbb	-8.6638
					445314	zmat5	-8.40186								101882554	rbm10	-8.6604
					447908	osbpl3a	-8.40034								492463	neil3	-8.6597
					335032	rapgef6	-8.3983								559330	fam13a	-8.6597
					100151141	rnf111	-8.39765								402898	wdr91	-8.65651
					336271	si:dkey-89b17.4	-8.39497								327294	gatsl2	-8.6551
					393655	akap17a	-8.39285								570610	bcar3	-8.65332
					569456	ints6	-8.39196								110438534	LOC110438534	-8.64969
					567331	sparcl1	-8.39119								559644	si:ch211-113p18.3	-8.64737
					568510	gtf3c4	-8.38998								559794	si:dkey-30k6.5	-8.64593
					474325	dck	-8.38394								564524	chic1	-8.64384
					568092	tmem17	-8.38299								407615	spryd7a	-8.63777
					327597	agfg1a	-8.38055								562517	anln	-8.63583
					100001845	slx1b	-8.38044								553326	hacd1	-8.63373
					30038	sox19a	-8.38026								795944	si:ch211-156j22.4	-8.63371
					793922	fam222a	-8.38024								558071	atf6	-8.63347
					569781	zgc:193711	-8.378								402893	ikzf5	-8.63253
					101884408	usf3	-8.3771								563405	gprc5c	-8.63135
					563181	map2k2a	-8.37211								442931	gins3	-8.63046
					569404	pdlim4	-8.37179								368473	scrib	-8.6301
					555586	ftsj2	-8.36936								447827	manea	-8.62776
					492786	brox	-8.36811								393954	znf143b	-8.62761
					450066	trmt44	-8.36783								796453	LOC796453	-8.62535
					555899	si:ch211-160o17.2	-8.36326								100148927	mettl8	-8.62509
					405837	zer1	-8.36255								100037380	zgc:163098	-8.62217
					569538	ttc17	-8.3619								100331662	slc35e2b	-8.62154
					406513	spred1	-8.35921								324984	txlng	-8.62075
					568385	si:dkeyp-38g8.5	-8.35716								557744	tbc1d14	-8.61769
					393444	pygmb	-8.35666								393303	tnfaip8l1	-8.61647
					565380	n4bp2l2	-8.35499								541441	mettl21a	-8.61582
					565521	si:rp71-15i12.1	-8.3503								368688	si:ch73-314g15.3	-8.61506
					563294	stoml1	-8.34964								100330160	nampta	-8.61495
					777611	zgc:153935	-8.34819								562742	dlgap4a	-8.6133
					562343	specc1	-8.34684								553633	parp12b	-8.61189
					445208	camk2d1	-8.3461								567014	letmd1	-8.60987
					100004030	lsm11	-8.34264								767693	znf740b	-8.60976
					558690	si:dkey-14d8.1	-8.34248								406666	gab1	-8.60963
					100007636	si:dkey-21c19.3	-8.34081								557754	zc3h7b	-8.60038
					360150	cxxc1b	-8.33804								368900	pcgf1	-8.597
					368672	atad1a	-8.33358								777721	wdsub1	-8.59666
					100000884	LOC100000884	-8.33168								393175	erap1b	-8.59643
					566053	si:ch211-102c2.7	-8.33137								565077	znf827	-8.59589
					327590	tk1	-8.33113								436913	tm2d2	-8.59529
					678617	gatad1	-8.32967								406741	e2f4	-8.59033
					108179053	fancb	-8.3264								117604	ywhag1	-8.58893
					406626	crtap	-8.32483								799483	si:ch211-251j10.3	-8.58863
					556310	lancl2	-8.32391								100334415	grb14	-8.5868
					567899	gtf2e1	-8.3217								334110	tmem39b	-8.58422
					569030	si:dkey-197c15.6	-8.32133								567033	gse1	-8.57831
					323607	tmx1	-8.32129								30331	cahz	-8.5778
					334203	rnf34a	-8.32125								566404	edrf1	-8.57435
					100005214	ttc3	-8.32103								563976	wipf2a	-8.57288
					751717	srrd	-8.31978								30739	tgfbr2b	-8.57278
					556763	tmcc3	-8.31707								557799	tmem181	-8.56942
					566307	si:dkey-48p11.3	-8.31531								333996	brdt	-8.56442
					678595	tchp	-8.3153								110437704	LOC110437704	-8.56039
					553209	brwd3	-8.3118								406802	tspan7	-8.56018
					794038	brip1	-8.31137								565499	herpud1	-8.55745
					450031	tmem189	-8.31044								568453	supt20	-8.55679
					445487	fuca2	-8.30914								100536352	urb1	-8.55579
					100330629	ptprd	-8.30901								553650	fam58a	-8.5538
					571961	slc25a38b	-8.30756								565274	si:ch211-137i24.10	-8.54899
					100101645	usp47	-8.30567								445248	kptn	-8.54874
					431722	sntb1	-8.30535								393589	rars2	-8.54735
					100002393	zgc:175066	-8.30408								100007321	wu:fe05a04	-8.54729
					100320270	srbd1	-8.30336								100002302	mri1	-8.54714
					407635	ptpn3	-8.29964								436592	stard3nl	-8.5457
					767808	trappc2	-8.29776								563448	zgc:193690	-8.54466
					337599	zgc:172121	-8.29281								325430	katnbl1	-8.54259
					561837	si:dkey-157g16.6	-8.29198								566292	snapc2	-8.54094
					100333146	LOC100333146	-8.29019								569131	mettl7a	-8.54085
					548347	fam8a1b	-8.28874								563463	pbxip1a	-8.53959
					436900	lrrc57	-8.28838								100006345	fktn	-8.53953
					767690	jmjd4	-8.28709								566115	si:dkey-81e3.1	-8.53943
					563597	si:ch211-243j20.2	-8.28656								323723	dnmt3bb.3	-8.53256
					327642	lrrc8aa	-8.28602								494092	csnk1g1	-8.52978
					445215	mastl	-8.28556								450074	rab34a	-8.52955
					394066	lin28a	-8.28556								30559	foxa3	-8.52829
					553539	nos1apa	-8.2852								100003326	im:7160594	-8.52749
					101886162	sprtn	-8.28497								567573	si:ch211-262i1.5	-8.52635
					572347	klhl8	-8.28314								323856	tgm2b	-8.52617
					100537002	arhgap19	-8.28112								799202	si:ch211-150o23.3	-8.52562
					492342	mllt10	-8.27995								504088	enpep	-8.52552
					569865	si:dkey-57a22.11	-8.27951								572518	oat	-8.52492
					541542	fam219b	-8.27936								100007679	map2k5	-8.5231
					114412	lmo4a	-8.27875								393796	kif4	-8.52208
					447864	ass1	-8.27402								393856	pabpc1b	-8.52076
					110438398	LOC110438398	-8.27257								282559	aldh3b1	-8.51842
					561489	kifap3b	-8.27097								562434	ptbp2b	-8.51756
					100332265	ap1ar	-8.26964								393410	gpsm2	-8.51697
					797346	spint1b	-8.26785								338246	bmper	-8.51653
					323182	pkn3	-8.26132								447857	gtf2h1	-8.51228
					368631	pms1	-8.25968								445314	zmat5	-8.50974
					394182	plekha3	-8.25796								560194	gsk3aa	-8.5095
					558558	bmt2	-8.25761								336271	si:dkey-89b17.4	-8.5067
					436953	prkrirb	-8.2543								447908	osbpl3a	-8.50632
					322115	hiat1a	-8.25329								563603	si:ch211-148l7.4	-8.50566
					572540	blm	-8.24687								100332329	LOC100332329	-8.50356
					559561	scml2	-8.24568								100151141	rnf111	-8.50174
					555584	prr5a	-8.24244								327597	agfg1a	-8.5012
					768289	krt94	-8.24169								393655	akap17a	-8.49755
					560747	ankrd28b	-8.24145								569456	ints6	-8.49648
					541353	napga	-8.23991								335032	rapgef6	-8.49483
					560882	si:ch211-165g14.1	-8.23796								450066	trmt44	-8.49136
					386705	ptk2aa	-8.23779								100001845	slx1b	-8.49052
					567111	crebbpb	-8.22933								567331	sparcl1	-8.48512
					541501	ttc14	-8.22882								568092	tmem17	-8.48425
					563573	lgals8a	-8.22858								569781	zgc:193711	-8.48377
					334205	fam3c	-8.22704								101884408	usf3	-8.48053
					565785	l3hypdh	-8.22509								406513	spred1	-8.47972
					555703	map3k5	-8.22032								30038	sox19a	-8.47819
					449836	fra10ac1	-8.22005								793922	fam222a	-8.47419
					30579	ldb1a	-8.21729								555586	ftsj2	-8.4733
					447920	aldh3a2b	-8.21725								568385	si:dkeyp-38g8.5	-8.46973
					327056	rnf145b	-8.21405								492786	brox	-8.46936
					100330315	adnpb	-8.21398								405837	zer1	-8.46805
					565964	sdr42e1	-8.21265								555899	si:ch211-160o17.2	-8.46625
					399645	insig2	-8.21082								569404	pdlim4	-8.46442
					557813	zgc:194930	-8.20748								563294	stoml1	-8.46301
					550335	zgc:110224	-8.20727								393444	pygmb	-8.4596
					541409	zgc:101744	-8.2065								565380	n4bp2l2	-8.45863
					799556	rell1	-8.20606								565521	si:rp71-15i12.1	-8.45732
					568634	pglyrp2	-8.20475								360150	cxxc1b	-8.44995
					368348	cmtm6	-8.20464								100004030	lsm11	-8.44946
					100320511	si:dkey-187a12.4	-8.20451								777611	zgc:153935	-8.44871
					553231	ccdc88c	-8.20276								562343	specc1	-8.44796
					325938	plxna4	-8.20205								100007636	si:dkey-21c19.3	-8.44749
					393612	flot2b	-8.20141								558690	si:dkey-14d8.1	-8.44539
					566236	tefm	-8.19493								569006	upf2	-8.44041
					550516	creb1b	-8.19436								445208	camk2d1	-8.4399
					325586	cyth1b	-8.19323								368672	atad1a	-8.43622
					100002738	hhipl1	-8.18612								100000884	LOC100000884	-8.43618
					449660	rras	-8.18555								678617	gatad1	-8.43008
					436934	rad17	-8.18399								566053	si:ch211-102c2.7	-8.42966
					100005261	jam2a	-8.17894								327590	tk1	-8.42908
					560634	miip	-8.17849								751717	srrd	-8.42652
					566920	akap10	-8.17641								108179053	fancb	-8.42444
					554090	metap1d	-8.17609								323607	tmx1	-8.42436
					569277	kdm6a	-8.1757								326923	rab28	-8.42387
					799087	oip5	-8.17116								334203	rnf34a	-8.42347
					336007	rcbtb1	-8.17037								100005214	ttc3	-8.42297
					565897	rsad1	-8.16936								567899	gtf2e1	-8.42213
					563780	LOC563780	-8.16818								406626	crtap	-8.42143
					573719	nfyal	-8.16576								553209	brwd3	-8.42134
					556499	atp7b	-8.16539								569030	si:dkey-197c15.6	-8.42133
					560935	wdyhv1	-8.16502								445487	fuca2	-8.41671
					550342	arfip2b	-8.1633								431722	sntb1	-8.41608
					393171	tpst1l	-8.16195								794038	brip1	-8.41545
					558513	si:dkeyp-11e3.1	-8.16193								556763	tmcc3	-8.41477
					393263	ddrgk1	-8.15839								566307	si:dkey-48p11.3	-8.41402
					541402	asrgl1	-8.15736								450031	tmem189	-8.4135
					497082	xkr8.3	-8.14947								100002393	zgc:175066	-8.41252
					393586	hsc70	-8.14899								678595	tchp	-8.41067
					100150220	si:ch73-42k18.1	-8.14738								100330629	ptprd	-8.40951
					556980	sdccag8	-8.14679								571961	slc25a38b	-8.4088
					80965	hdgfrp2	-8.14421								100320270	srbd1	-8.40718
					394034	waslb	-8.14347								100333146	LOC100333146	-8.40345
					100002680	msi2a	-8.14043								767808	trappc2	-8.4023
					394177	phc2b	-8.14014								100101645	usp47	-8.40148
					568951	map2k4b	-8.13921								548347	fam8a1b	-8.40056
					555852	si:dkey-7n6.2	-8.13651								436900	lrrc57	-8.40035
					100003014	zgc:153292	-8.13596								407635	ptpn3	-8.39722
					562808	map1sa	-8.13205								337599	zgc:172121	-8.39695
					553582	tusc3	-8.12959								101886162	sprtn	-8.39482
					556657	tsnax	-8.12957								553539	nos1apa	-8.3903
					30681	mapk12a	-8.12886								327642	lrrc8aa	-8.38866
					553495	zgc:162472	-8.12754								114412	lmo4a	-8.38795
					559491	tmem160	-8.12499								767690	jmjd4	-8.38736
					100007472	cep83	-8.1246								445215	mastl	-8.3873
					567045	kif16bb	-8.12225								100332265	ap1ar	-8.38729
					641417	zgc:123335	-8.12115								569865	si:dkey-57a22.11	-8.38713
					557730	tulp4a	-8.12085								100537002	arhgap19	-8.38704
					553396	mcm10	-8.1195								394066	lin28a	-8.38271
					565795	nab1a	-8.11918								572347	klhl8	-8.38001
					100005490	zrsr2	-8.11438								561489	kifap3b	-8.37881
					562522	nsl1	-8.11036								492342	mllt10	-8.37786
					560418	si:dkey-27c15.3	-8.10864								541542	fam219b	-8.37655
					565314	cdan1	-8.10777								394182	plekha3	-8.37004
					100147851	znf385a	-8.106								110438398	LOC110438398	-8.36978
					393269	bbs5	-8.10431								558558	bmt2	-8.36901
					565484	mllt1a	-8.10404								436953	prkrirb	-8.36856
					100147913	bard1	-8.10242								797346	spint1b	-8.36399
					327574	klhl18	-8.10105								323182	pkn3	-8.3604
					81582	cldnc	-8.10007								768289	krt94	-8.35979
					378722	rdh10b	-8.0975								560882	si:ch211-165g14.1	-8.35675
					791890	rnaset2	-8.09657								572540	blm	-8.35634
					100331680	zmp:0000001020	-8.09499								368631	pms1	-8.35579
					100004439	zbtb34	-8.0943								322115	hiat1a	-8.35508
					561889	gra	-8.0941								555584	prr5a	-8.35421
					569184	si:dkey-19b23.15	-8.0925								541353	napga	-8.34504
					559922	si:rp71-1g18.1	-8.09038								541501	ttc14	-8.34489
					323621	med24	-8.089								559561	scml2	-8.3443
					100332969	LOC100332969	-8.08648								334205	fam3c	-8.34103
					393185	trmt11	-8.0852								386705	ptk2aa	-8.33502
					503605	supt7l	-8.08419								450073	scp2b	-8.33185
					100136839	igf2bp2a	-8.08363								565785	l3hypdh	-8.32788
					407709	si:dkeyp-113d7.1	-8.08123								567111	crebbpb	-8.32743
					751646	zgc:153151	-8.08104								449836	fra10ac1	-8.32634
					30725	chrna1	-8.08008								100330315	adnpb	-8.32494
					797303	tada2a	-8.07899								563573	lgals8a	-8.32472
					415224	tmed4	-8.07542								100136857	cep70	-8.32464
					564612	nemp2	-8.07335								503531	zgc:113518	-8.32442
					541488	tcp11l1	-8.07328								555703	map3k5	-8.32269
					324428	hmga2	-8.06828								327056	rnf145b	-8.31907
					558357	tmem169a	-8.06703								541409	zgc:101744	-8.31809
					100329711	fig4b	-8.06579								399645	insig2	-8.31694
					101883427	si:ch73-236j9.2	-8.06574								550335	zgc:110224	-8.31628
					503702	prnprs3	-8.06327								565964	sdr42e1	-8.31617
					559677	nelfa	-8.06236								799556	rell1	-8.31603
					100004913	phyhiplb	-8.06231								447920	aldh3a2b	-8.31359
					562849	coro1cb	-8.06012								568634	pglyrp2	-8.31168
					550341	dnajc28	-8.05192								368348	cmtm6	-8.31157
					100332318	gramd1bb	-8.05128								553231	ccdc88c	-8.31017
					100148748	cables2a	-8.04922								325938	plxna4	-8.30968
					751677	batf3	-8.04503								393612	flot2b	-8.3095
					335817	pkma	-8.04437								557813	zgc:194930	-8.30832
					550401	hcfc2	-8.0428								100320511	si:dkey-187a12.4	-8.30173
					541435	acss1	-8.04195								550516	creb1b	-8.30004
					393997	lipca	-8.04029								325586	cyth1b	-8.29901
					30457	acvr2b	-8.03933								100002738	hhipl1	-8.29859
					415255	wipf2b	-8.03502								562064	camk2b1	-8.29758
					326908	hmg20a	-8.03317								566236	tefm	-8.29491
					553511	tmeff1b	-8.03233								560634	miip	-8.29457
					393493	gstt2	-8.03041								436934	rad17	-8.28873
					322339	cs	-8.0284								565897	rsad1	-8.28675
					494180	atg5	-8.0284								564788	ttc19	-8.28591
					352914	sepn1	-8.02749								563780	LOC563780	-8.28067
					555753	znf1005	-8.02177								100005261	jam2a	-8.28042
					555271	tmlhe	-8.02068								554090	metap1d	-8.27817
					402915	sult1st4	-8.01985								566920	akap10	-8.27581
					100002536	si:dkey-190g6.2	-8.01875								573719	nfyal	-8.27344
					327124	lrwd1	-8.01774								569277	kdm6a	-8.27275
					566190	si:dkeyp-68b7.7	-8.01526								541402	asrgl1	-8.27078
					405799	dact1	-8.01524								393171	tpst1l	-8.27071
					100034522	mthfd1l	-8.01518								799087	oip5	-8.26975
					100149074	LOC100149074	-8.01457								497082	xkr8.3	-8.26656
					559149	nudt14	-8.01451								550342	arfip2b	-8.26608
					405801	rbm24a	-8.01279								336007	rcbtb1	-8.26598
					566398	adpgk2	-8.01229								393263	ddrgk1	-8.26388
					553725	alg3	-8.01018								393586	hsc70	-8.25969
					550523	stoml3b	-8.0078								560935	wdyhv1	-8.25947
					553237	zranb3	-8.00656								558513	si:dkeyp-11e3.1	-8.25539
					266749	pak2a	-8.0053								100003014	zgc:153292	-8.25284
					556043	aftpha	-8.00018								100150220	si:ch73-42k18.1	-8.24893
					323163	fbxl6	-7.99639								394177	phc2b	-8.24749
					564114	si:dkey-58f10.7	-7.99543								553495	zgc:162472	-8.24739
					368230	sgce	-7.99401								556980	sdccag8	-8.24728
					393439	tmem110	-7.99042								557730	tulp4a	-8.24447
					564336	st6galnac1.1	-7.99042								568951	map2k4b	-8.24412
					338306	impdh1b	-7.99004								449818	bace2	-8.24404
					562677	si:ch211-188c16.1	-7.98901								553582	tusc3	-8.24229
					560257	dcaf5	-7.98695								555852	si:dkey-7n6.2	-8.24147
					494107	zdhhc13	-7.98633								394034	waslb	-8.23695
					562244	arhgap23b	-7.98592								100002680	msi2a	-8.23608
					503530	mtrf1	-7.98385								562808	map1sa	-8.23542
					100038796	si:dkey-286j15.3	-7.9833								445066	usb1	-8.23526
					556483	nmt2	-7.9829								559491	tmem160	-8.23261
					393581	tbl1xr1b	-7.98181								30681	mapk12a	-8.22675
					556484	ighmbp2	-7.98098								556657	tsnax	-8.22668
					321696	scnm1	-7.98093								641417	zgc:123335	-8.22604
					570455	cyp7b1	-7.97943								553396	mcm10	-8.22602
					100331902	mocos	-7.97934								100007472	cep83	-8.22227
					566685	arrdc3a	-7.97726								567045	kif16bb	-8.22226
					571445	tmem259	-7.97659								565795	nab1a	-8.22112
					100002842	cfap61	-7.97525								565314	cdan1	-8.21635
					81591	cldn15la	-7.97412								497542	uggt2	-8.21339
					561471	pigl	-7.97394								100005490	zrsr2	-8.21237
					558007	gltpa	-7.97294								565484	mllt1a	-8.21177
					555286	tox3	-7.97115								100332969	LOC100332969	-8.21173
					692275	usp22	-7.97006								791890	rnaset2	-8.21156
					492783	dhrs13a.3	-7.96648								553030	guf1	-8.21067
					100536710	tmem220	-7.96466								327574	klhl18	-8.21017
					100329563	nxph4	-7.96225								560418	si:dkey-27c15.3	-8.20833
					678519	mettl25	-7.96074								100147851	znf385a	-8.20738
					393264	uap1l1	-7.95858								100147913	bard1	-8.20596
					335897	sap130b	-7.95149								393269	bbs5	-8.20496
					569741	creld1	-7.94826								378722	rdh10b	-8.20388
					767760	slc17a5	-7.94812								100331680	zmp:0000001020	-8.20245
					386901	mettl17	-7.946								561889	gra	-8.19976
					100534928	slc35d2	-7.94262								100004439	zbtb34	-8.19938
					541316	lrrc1	-7.94025								30725	chrna1	-8.19855
					406841	tmem184a	-7.93892								797303	tada2a	-8.19393
					394017	zdhhc16a	-7.93759								568080	stk35	-8.192
					565621	clp1	-7.93589								559922	si:rp71-1g18.1	-8.19097
					550539	slc18b1	-7.93421								569184	si:dkey-19b23.15	-8.18833
					751737	ctdspla	-7.9292								541488	tcp11l1	-8.18547
					492758	fgf13a	-7.92814								503605	supt7l	-8.18412
					561344	tmem123	-7.92421								497312	cobl	-8.18245
					393166	tmem110l	-7.92397								564612	nemp2	-8.18127
					751707	acsf2	-7.92222								751646	zgc:153151	-8.18094
					494091	adoa	-7.92111								415224	tmed4	-8.17976
					553052	zgc:153845	-7.92089								100136839	igf2bp2a	-8.17885
					100001628	glb1l	-7.91427								324428	hmga2	-8.17782
					553317	si:ch211-173p18.3	-7.91379								558357	tmem169a	-8.1769
					445186	klhl15	-7.91295								100332318	gramd1bb	-8.17589
					563632	wasf3b	-7.91287								100150924	polg	-8.17434
					337199	rab20	-7.91236								100329711	fig4b	-8.17314
					393295	zgc:56409	-7.9106								100004913	phyhiplb	-8.1719
					568775	zgc:172143	-7.91043								562849	coro1cb	-8.16787
					100002736	si:dkey-54n8.2	-7.9089								503702	prnprs3	-8.16706
					386721	fam60al	-7.908								101883427	si:ch73-236j9.2	-8.16502
					553460	snap29	-7.90729								559677	nelfa	-8.16196
					792998	pex6	-7.89941								553511	tmeff1b	-8.15924
					436731	dgat1b	-7.89373								393997	lipca	-8.15813
					568146	stox1	-7.89269								335817	pkma	-8.15797
					554722	rorab	-7.89223								751677	batf3	-8.15775
					568509	syngr2b	-7.89182								550341	dnajc28	-8.15733
					321842	rgmd	-7.88998								550484	leprot	-8.15694
					437017	abhd17b	-7.88924								100148748	cables2a	-8.15506
					559072	gba	-7.88883								541435	acss1	-8.14961
					566753	dbf4b	-7.88859								30457	acvr2b	-8.14847
					558832	soul4	-7.88594								326908	hmg20a	-8.1455
					110437782	LOC110437782	-7.88592								415255	wipf2b	-8.14537
					57987	adgrl2a	-7.88484								550401	hcfc2	-8.14421
					794494	ppp1r16a	-7.88481								494180	atg5	-8.136
					553533	btbd6b	-7.88439								352914	sepn1	-8.13557
					406412	tmbim4	-7.88336								402915	sult1st4	-8.12978
					393276	rnf181	-7.8815								555753	znf1005	-8.12896
					445255	ralba	-7.87989								555271	tmlhe	-8.12593
					65231	mdkb	-7.87896								100034522	mthfd1l	-8.12511
					100004990	aftphb	-7.8782								559149	nudt14	-8.12469
					323361	tomm34	-7.87745								553061	cog3	-8.12179
					101886546	LOC101886546	-7.87736								566190	si:dkeyp-68b7.7	-8.12114
					394161	cds2	-7.877								566398	adpgk2	-8.12097
					449664	arfip2a	-7.87634								100149074	LOC100149074	-8.12027
					100329298	tmem42a	-7.86995								556043	aftpha	-8.12017
					436964	gpr137	-7.86739								405799	dact1	-8.11904
					553993	zgc:112977	-7.86699								405801	rbm24a	-8.11498
					436986	mfsd5	-7.86626								266749	pak2a	-8.11178
					373099	guca1c	-7.86534								368230	sgce	-8.10932
					556178	ncalda	-7.86428								550523	stoml3b	-8.10822
					393644	slc39a10	-7.86409								323163	fbxl6	-8.10666
					559124	ppap2d	-7.86379								553237	zranb3	-8.10084
					541510	accs	-7.86352								100038796	si:dkey-286j15.3	-8.09986
					402916	mtx3	-7.85746								393439	tmem110	-8.09938
					664763	zgc:122991	-7.8555								564336	st6galnac1.1	-8.09938
					100149436	si:ch211-189a15.5	-7.85431								564114	si:dkey-58f10.7	-8.09913
					100007164	cbln14	-7.85292								560257	dcaf5	-8.09629
					394139	hpcal1	-7.85232								503530	mtrf1	-8.09357
					568935	git1	-7.8499								561471	pigl	-8.09002
					100330841	sbno2a	-7.84843								100331902	mocos	-8.08986
					735248	kctd7	-7.84649								571445	tmem259	-8.08969
					492810	mfsd2aa	-7.84601								562244	arhgap23b	-8.08939
					560761	grk4	-7.84358								556484	ighmbp2	-8.08872
					564794	wdr26b	-7.84344								562677	si:ch211-188c16.1	-8.08714
					436941	zgc:91944	-7.84176								321696	scnm1	-8.0865
					323702	pou2f1b	-7.83765								393581	tbl1xr1b	-8.08479
					562530	si:ch73-103b11.2	-7.83572								81591	cldn15la	-8.08462
					550281	icmt	-7.83506								566685	arrdc3a	-8.08275
					445222	rcan1a	-7.83487								570455	cyp7b1	-8.08255
					503752	ptrh1	-7.83382								100536710	tmem220	-8.07357
					561820	ptar1	-7.83236								492783	dhrs13a.3	-8.07332
					100334492	entpd5b	-7.83228								100329563	nxph4	-8.07213
					394083	slc33a1	-7.83143								555286	tox3	-8.0718
					80955	siah1	-7.8308								558007	gltpa	-8.06865
					407688	sft2d3	-7.82945								692275	usp22	-8.06798
					641571	inpp5l	-7.82838								393264	uap1l1	-8.06227
					553488	cep72	-7.82808								678519	mettl25	-8.05992
					768129	zgc:153119	-7.82415								569741	creld1	-8.05597
					568603	fam13b	-7.82098								100534928	slc35d2	-8.05489
					402830	ehmt1b	-7.81804								767760	slc17a5	-8.05391
					436843	zgc:92749	-7.81761								570205	isy1	-8.05097
					550336	zgc:110222	-7.81599								562701	ahi1	-8.0474
					100009637	wasla	-7.81429								565621	clp1	-8.0471
					103908668	LOC103908668	-7.80933								335897	sap130b	-8.04684
					794652	rcbtb2	-7.80855								394017	zdhhc16a	-8.04483
					449650	borcs5	-7.80819								406841	tmem184a	-8.04393
					553206	ankrd52a	-7.80795								541316	lrrc1	-8.04008
					30596	hbbe3	-7.80512								550539	slc18b1	-8.03967
					553423	sumf1	-7.80292								751737	ctdspla	-8.0376
					323538	coro2a	-7.80236								561344	tmem123	-8.03489
					553697	ubald1b	-7.79167								393166	tmem110l	-8.02941
					567247	mier3b	-7.78874								100001628	glb1l	-8.028
					317747	rock2a	-7.78816								492758	fgf13a	-8.02421
					561333	abhd13	-7.78746								445186	klhl15	-8.02166
					393209	kif18a	-7.78676								563632	wasf3b	-8.01932
					445307	dexi	-7.78619								559072	gba	-8.0163
					558923	palb2	-7.78615								794494	ppp1r16a	-8.01224
					368249	prickle1a	-7.78497								100002736	si:dkey-54n8.2	-8.01112
					403008	phc1	-7.78387								386721	fam60al	-8.00892
					100000685	slc22a5	-7.78113								393295	zgc:56409	-8.00844
					570598	cspp1b	-7.77792								568775	zgc:172143	-8.00787
					100034602	si:ch211-182e10.4	-7.77743								436731	dgat1b	-8.00664
					541361	ccdc174	-7.7767								553460	snap29	-8.00589
					566269	zbtb10	-7.77354								558832	soul4	-7.99763
					553802	aamdc	-7.77325								792998	pex6	-7.99293
					793504	wu:fd46c06	-7.77237								553533	btbd6b	-7.99238
					321449	ctgfa	-7.77224								57987	adgrl2a	-7.98991
					569773	zbtb16b	-7.77018								437017	abhd17b	-7.98988
					100093702	si:dkey-121a9.3	-7.76916								568509	syngr2b	-7.98927
					570573	tpra1	-7.7684								566753	dbf4b	-7.98917
					100006778	il6st	-7.76776								321842	rgmd	-7.98898
					492771	snf8	-7.76749								568146	stox1	-7.98772
					768288	cyp2x9	-7.76702								393644	slc39a10	-7.98719
					442923	oxct1a	-7.75561								554722	rorab	-7.98643
					556473	zgc:162339	-7.74517								100004990	aftphb	-7.98596
					100003745	sgpp1	-7.74384								110437782	LOC110437782	-7.98361
					30689	epha2a	-7.74116								559124	ppap2d	-7.983
					492480	rnf24	-7.74043								393276	rnf181	-7.98245
					563953	gna11a	-7.7379								449664	arfip2a	-7.98219
					504054	edc3	-7.73784								394161	cds2	-7.98153
					555521	prkcq	-7.73747								373099	guca1c	-7.97956
					100534898	mtbp	-7.7355								100329298	tmem42a	-7.97833
					431756	rabepk	-7.72197								793294	smpd4	-7.97762
					560497	si:dkey-202e22.2	-7.71562								436964	gpr137	-7.97748
					110438156	LOC110438156	-7.71507								65231	mdkb	-7.97666
					100149633	mkrn2os.1	-7.71401								402916	mtx3	-7.97125
					793164	si:ch211-198p11.6	-7.71398								664763	zgc:122991	-7.96854
					541321	nmrk1	-7.71394								436986	mfsd5	-7.96502
					445177	dnajb1a	-7.71165								394139	hpcal1	-7.96427
					569055	cnot4a	-7.71092								556178	ncalda	-7.96417
					550551	cbx7a	-7.7106								553993	zgc:112977	-7.96324
					558083	si:dkey-34e4.1	-7.70993								100007164	cbln14	-7.95733
					556416	proser1	-7.70783								735248	kctd7	-7.95575
					794891	ccl19a.1	-7.70623								436941	zgc:91944	-7.95463
					450050	dhrs3b	-7.70175								100149436	si:ch211-189a15.5	-7.95431
					555714	rad51ap1	-7.70043								568935	git1	-7.94977
					100329583	si:dkey-211e20.10	-7.69941								550281	icmt	-7.94896
					553723	wbp4	-7.69672								492810	mfsd2aa	-7.94819
					436938	dmtf1	-7.69524								100330841	sbno2a	-7.94334
					565734	dnajc30b	-7.69513								561820	ptar1	-7.94136
					751682	avl9	-7.69494								553488	cep72	-7.94129
					503731	kat5b	-7.69328								560761	grk4	-7.93975
					564875	ppm1nb	-7.69242								445222	rcan1a	-7.93852
					445279	harbi1	-7.68974								564794	wdr26b	-7.93728
					447926	zgc:103670	-7.68911								503752	ptrh1	-7.93723
					564925	trmt12	-7.68653								407688	sft2d3	-7.93711
					100334672	si:ch1073-416d2.4	-7.68447								100334492	entpd5b	-7.93701
					100333057	tsg101b	-7.68199								103908668	LOC103908668	-7.93634
					436785	zgc:92818	-7.6811								768129	zgc:153119	-7.93499
					568747	sfr1	-7.68076								641571	inpp5l	-7.93111
					100002175	nkiras1	-7.68076								30596	hbbe3	-7.92976
					100126026	zgc:173548	-7.67853								568603	fam13b	-7.92726
					100004261	map3k14a	-7.67722								449650	borcs5	-7.92638
					562607	tnpo1	-7.67596								80955	siah1	-7.92618
					791162	trappc12	-7.67519								794652	rcbtb2	-7.92565
					386994	rab11al	-7.67518								550336	zgc:110222	-7.92437
					497649	tcf7	-7.66944								436843	zgc:92749	-7.92398
					571870	sec24c	-7.66514								406519	slc10a3	-7.92282
					799608	ccnd2a	-7.6642								553206	ankrd52a	-7.91939
					793290	spred2b	-7.66315								100009637	wasla	-7.91399
					492692	tmem161a	-7.66186								553423	sumf1	-7.90857
					325296	phf12b	-7.66154								317747	rock2a	-7.9031
					494048	tspan5b	-7.65592								323538	coro2a	-7.90269
					692316	atxn7l2a	-7.65236								368249	prickle1a	-7.89892
					566362	tinf2	-7.65103								558923	palb2	-7.89875
					570390	apoc4	-7.64709								393209	kif18a	-7.89384
					259186	pcdh10a	-7.64372								553697	ubald1b	-7.89366
					108183877	LOC108183877	-7.63213								567247	mier3b	-7.89334
					553370	fibina	-7.62804								541361	ccdc174	-7.89258
					100332544	fermt1	-7.62788								445307	dexi	-7.88989
					100330259	dusp8b	-7.62388								403008	phc1	-7.88629
					322670	aco2	-7.62129								561333	abhd13	-7.88573
					791208	creg1	-7.61621								569773	zbtb16b	-7.88518
					678556	cldn15b	-7.61312								100093702	si:dkey-121a9.3	-7.8819
					562820	crfb6	-7.61222								321449	ctgfa	-7.87945
					568957	cenpj	-7.61035								100034602	si:ch211-182e10.4	-7.87879
					415184	msrb3	-7.6081								793504	wu:fd46c06	-7.8784
					100529857	nup214	-7.60711								570573	tpra1	-7.8773
					352935	arntl1b	-7.60593								492771	snf8	-7.87578
					337193	setd3	-7.60109								100000685	slc22a5	-7.87562
					570779	p3h4	-7.59961								442923	oxct1a	-7.87499
					553276	rsu1	-7.59916								553802	aamdc	-7.87291
					334455	exd2	-7.59916								566269	zbtb10	-7.87285
					544665	stc2a	-7.59316								768288	cyp2x9	-7.87149
					550285	cdk10	-7.59316								100006778	il6st	-7.8618
					393955	ankrd10a	-7.59026								555521	prkcq	-7.85362
					266958	neurod4	-7.58868								563953	gna11a	-7.84918
					334015	exoc3	-7.58831								556473	zgc:162339	-7.84582
					436875	zdhhc7	-7.58193								492480	rnf24	-7.84262
					100007493	si:dkey-154b15.1	-7.57953								30689	epha2a	-7.84182
					560856	kmt2ba	-7.5766								100534898	mtbp	-7.83826
					100149942	taf4a	-7.57645								100003745	sgpp1	-7.83635
					768200	mettl9	-7.5746								431756	rabepk	-7.83035
					797781	zgc:162948	-7.5741								110438156	LOC110438156	-7.82957
					564515	si:ch211-121a2.2	-7.57322								445177	dnajb1a	-7.82927
					449768	pttg1ipb	-7.57308								560497	si:dkey-202e22.2	-7.82651
					563016	zgc:154006	-7.56991								793164	si:ch211-198p11.6	-7.8236
					563356	slc5a6a	-7.56899								569055	cnot4a	-7.82336
					447871	tmem14cb	-7.56887								100149633	mkrn2os.1	-7.82072
					100537473	si:ch211-261d7.3	-7.56862								541321	nmrk1	-7.82065
					393615	zgc:64201	-7.56744								555714	rad51ap1	-7.81961
					405797	aptx	-7.56501								558083	si:dkey-34e4.1	-7.81579
					569937	ckap2l	-7.5648								794891	ccl19a.1	-7.81513
					447911	rsg1	-7.56396								550551	cbx7a	-7.81361
					553310	elmo3	-7.56308								450050	dhrs3b	-7.80798
					100534937	LOC100534937	-7.55777								565734	dnajc30b	-7.80303
					556599	si:ch211-10d23.5	-7.55449								553723	wbp4	-7.80273
					101883031	LOC101883031	-7.55363								791162	trappc12	-7.80217
					110437792	LOC110437792	-7.55179								503731	kat5b	-7.80115
					556229	aass	-7.5492								751682	avl9	-7.80101
					334465	ccnt1	-7.54767								556416	proser1	-7.80042
					323052	zgc:165515	-7.54405								100329583	si:dkey-211e20.10	-7.79875
					792889	parl	-7.54137								436938	dmtf1	-7.79793
					572623	tango6	-7.53969								445279	harbi1	-7.79687
					768145	zgc:152938	-7.53955								100004261	map3k14a	-7.79434
					553685	cyb5r4	-7.53856								562607	tnpo1	-7.79415
					393811	golga1	-7.53248								568747	sfr1	-7.79215
					492462	yif1b	-7.52182								564875	ppm1nb	-7.79062
					100534700	wdr25	-7.52068								100002175	nkiras1	-7.78997
					100537153	rbpms	-7.51698								564925	trmt12	-7.78911
					799840	btr33	-7.51629								100333057	tsg101b	-7.78797
					436910	tmem53	-7.51345								100334672	si:ch1073-416d2.4	-7.78534
					724017	crb3a	-7.5125								436785	zgc:92818	-7.78469
					768142	socs5a_1	-7.50723								692127	fancc	-7.78272
					100004136	ptdss2	-7.50644								497649	tcf7	-7.78064
					561824	erich2	-7.50283								100126026	zgc:173548	-7.77983
					553298	trmt1	-7.5023								386994	rab11al	-7.77791
					402977	tmem45b	-7.49991								259186	pcdh10a	-7.77029
					570999	chn2	-7.49977								492692	tmem161a	-7.76662
					103909406	LOC103909406	-7.49528								793290	spred2b	-7.76378
					100001296	zgc:174268	-7.49169								692316	atxn7l2a	-7.76315
					798375	apln	-7.49081								494048	tspan5b	-7.75942
					393187	atp5s	-7.48505								566362	tinf2	-7.75659
					442930	ctdp1	-7.485								325296	phf12b	-7.75524
					100150029	si:ch211-207k7.4	-7.48373								108183877	LOC108183877	-7.73642
					286829	dag1	-7.48331								100330259	dusp8b	-7.73586
					414929	ift57	-7.48125								553370	fibina	-7.73556
					100001148	oxld1	-7.47986								100332544	fermt1	-7.73536
					337397	tmem30aa	-7.47914								352935	arntl1b	-7.71927
					553792	fpgt	-7.47765								791208	creg1	-7.71802
					794624	si:ch73-215d9.1	-7.47754								415184	msrb3	-7.71727
					445054	zgc:92113	-7.45422								678556	cldn15b	-7.71334
					100004180	LOC100004180	-7.45346								568957	cenpj	-7.71277
					30113	skib	-7.45077								570779	p3h4	-7.70749
					570705	ldlrad3	-7.44682								100529857	nup214	-7.70744
					799220	si:dkey-56d12.4	-7.443								266958	neurod4	-7.70535
					450038	eef2kmt	-7.42968								544665	stc2a	-7.70528
					555970	snx14	-7.42944								553276	rsu1	-7.70463
					81884	ncoa2	-7.41876								334455	exd2	-7.70194
					415219	rab1bb	-7.41755								100007493	si:dkey-154b15.1	-7.69948
					561202	si:ch73-127m5.2	-7.41484								550285	cdk10	-7.6969
					100333012	LOC100333012	-7.4132								541508	zgc:113340	-7.69445
					110439729	donson	-7.41179								436875	zdhhc7	-7.69403
					794762	zgc:173624	-7.40798								449768	pttg1ipb	-7.69172
					100536670	LOC100536670	-7.40782								100149942	taf4a	-7.68458
					402960	tex264a	-7.4046								553310	elmo3	-7.68437
					406380	zgc:63694	-7.39229								797781	zgc:162948	-7.68273
					108181080	LOC108181080	-7.39046								560856	kmt2ba	-7.68062
					326283	smad3b	-7.38685								564515	si:ch211-121a2.2	-7.67886
					553418	ppargc1a	-7.38534								563016	zgc:154006	-7.67855
					445077	fkbp14	-7.37846								563356	slc5a6a	-7.67839
					101883704	LOC101883704	-7.3781								405797	aptx	-7.67686
					550229	sncga	-7.37751								447871	tmem14cb	-7.67401
					553657	rab12	-7.36061								100537473	si:ch211-261d7.3	-7.67283
					564551	rexo1	-7.35506								569937	ckap2l	-7.67
					561689	magi3a	-7.35463								100534937	LOC100534937	-7.66769
					100148686	znf1010	-7.3529								792889	parl	-7.66635
					101882950	LOC101882950	-7.35242								393615	zgc:64201	-7.66569
					570159	kcnk5a	-7.3506								101883031	LOC101883031	-7.66454
					563633	smurf2	-7.34612								447911	rsg1	-7.66427
					324283	hnf1bb	-7.34451								334465	ccnt1	-7.65925
					768124	ints9	-7.34401								110437792	LOC110437792	-7.65906
					100073345	lhpp	-7.34217								556229	aass	-7.65783
					558609	si:dkey-73n10.1	-7.33893								556599	si:ch211-10d23.5	-7.65663
					406285	chaf1b	-7.33465								323052	zgc:165515	-7.65447
					558023	si:ch211-227n13.3	-7.33317								393811	golga1	-7.65057
					437013	eef2k	-7.33264								553685	cyb5r4	-7.64449
					566826	si:ch73-257c13.2	-7.33127								100534700	wdr25	-7.6359
					402799	degs2	-7.32992								768145	zgc:152938	-7.63509
					30310	tcf3a	-7.32738								335521	efhd1	-7.63477
					100330060	jmjd8	-7.32606								492462	yif1b	-7.62363
					100329788	si:ch73-217n20.1	-7.32317								100537153	rbpms	-7.62126
					100333761	spag9b	-7.32242								436910	tmem53	-7.62089
					450026	tspan5a	-7.31782								799840	btr33	-7.62041
					497562	pnkd	-7.31569								561824	erich2	-7.6139
					103909277	aunip	-7.3127								768142	socs5a_1	-7.61384
					100001781	nfkbiz	-7.30966								100004136	ptdss2	-7.61331
					562738	dpf3	-7.3014								724017	crb3a	-7.60991
					100034581	ctnnal1	-7.29854								402977	tmem45b	-7.60295
					335448	wu:fj13e08	-7.29568								393187	atp5s	-7.59888
					751830	st8sia7.1	-7.29233								570999	chn2	-7.59834
					100000190	si:ch1073-440b2.1	-7.28997								100001296	zgc:174268	-7.59596
					569999	snrnp35	-7.28925								103909406	LOC103909406	-7.59492
					550458	tubb6	-7.28644								337397	tmem30aa	-7.59474
					564754	nat8l	-7.2858								442930	ctdp1	-7.5904
					110438921	LOC110438921	-7.28525								100150029	si:ch211-207k7.4	-7.5883
					436688	vps26bl	-7.28293								100001148	oxld1	-7.58517
					569700	usp16	-7.28247								414929	ift57	-7.58377
					494079	iqcb1	-7.28072								286829	dag1	-7.58285
					565062	tor1	-7.27965								798375	apln	-7.58255
					101886441	si:dkey-121j17.6	-7.2786								794624	si:ch73-215d9.1	-7.57776
					555733	nemp1	-7.27495								553792	fpgt	-7.56948
					557875	smarcad1a	-7.273								678608	ing1	-7.5669
					792921	odf2a	-7.27204								570705	ldlrad3	-7.56037
					100002333	si:dkeyp-2e4.6	-7.26966								100004180	LOC100004180	-7.55774
					569067	faah	-7.26938								474325	dck	-7.5535
					558402	anapc7	-7.26792								30113	skib	-7.5509
					436872	sult1st6	-7.26529								445054	zgc:92113	-7.54996
					561469	atp6v0a2a	-7.26228								799220	si:dkey-56d12.4	-7.54963
					394160	bokb	-7.25763								563181	map2k2a	-7.54102
					445211	zgc:100997	-7.25337								450038	eef2kmt	-7.53554
					103910001	LOC103910001	-7.25006								81884	ncoa2	-7.52864
					557919	adpgk	-7.24387								110439729	donson	-7.51865
					553308	LOC553308	-7.24335								561202	si:ch73-127m5.2	-7.51757
					100330838	LOC100330838	-7.24174								100536670	LOC100536670	-7.51641
					559560	hykk.2	-7.23976								402960	tex264a	-7.50888
					324961	sgcd	-7.23894								768247	cog7	-7.50816
					100319387	fbxo4	-7.23756								100333012	LOC100333012	-7.50569
					553299	zgc:162509	-7.23638								553418	ppargc1a	-7.50201
					402935	chm	-7.23483								794762	zgc:173624	-7.50036
					569047	foxp1b	-7.23304								406380	zgc:63694	-7.49603
					571252	adam19b	-7.23243								326283	smad3b	-7.49374
					100001485	tmem187	-7.22802								108181080	LOC108181080	-7.49063
					564882	plscr3a	-7.22755								445077	fkbp14	-7.48516
					492502	plekha8	-7.22424								550229	sncga	-7.48505
					405826	ift122	-7.21662								101883704	LOC101883704	-7.48048
					100538306	si:ch73-181d5.4	-7.2162								563633	smurf2	-7.47046
					100885784	amer1	-7.2159								561689	magi3a	-7.46724
					405859	arih1l	-7.20221								100148686	znf1010	-7.46127
					560514	osbpl11	-7.19977								100073345	lhpp	-7.46034
					334161	alg1	-7.19747								564551	rexo1	-7.45949
					567100	kiz	-7.19613								449862	ppip5k2	-7.4585
					569348	h6pd	-7.19325								553657	rab12	-7.45707
					664765	lipt2	-7.18924								558609	si:dkey-73n10.1	-7.45539
					565385	zgc:172341	-7.18616								570159	kcnk5a	-7.45199
					447930	mylpfb	-7.17664								324283	hnf1bb	-7.44734
					567366	prr11	-7.16963								101882950	LOC101882950	-7.44652
					100537949	LOC100537949	-7.16662								100333761	spag9b	-7.44428
					561117	atp6v0a2b	-7.1666								566826	si:ch73-257c13.2	-7.44231
					100034534	si:dkey-23a23.2	-7.16244								558023	si:ch211-227n13.3	-7.43793
					449821	pex10	-7.15776								100330060	jmjd8	-7.43044
					562372	snx18a	-7.15312								103909277	aunip	-7.43043
					553769	tpd52l1	-7.1513								402799	degs2	-7.42626
					556048	si:ch211-113e8.3	-7.14954								30310	tcf3a	-7.4248
					553668	galnt7	-7.14911								100329788	si:ch73-217n20.1	-7.42361
					103909509	LOC103909509	-7.14831								100001781	nfkbiz	-7.42183
					393766	rbm18	-7.14535								450026	tspan5a	-7.42043
					557758	znf451	-7.1385								497562	pnkd	-7.42013
					101883655	arhgef37	-7.13696								562738	dpf3	-7.41181
					407707	terf2ip	-7.13665								335448	wu:fj13e08	-7.40377
					569719	nagpa	-7.13651								751830	st8sia7.1	-7.402
					566352	arid2	-7.13525								436688	vps26bl	-7.39985
					100073343	rapgef5b	-7.12859								100034581	ctnnal1	-7.39596
					445066	usb1	-7.12808								494079	iqcb1	-7.39373
					449999	ccdc149a	-7.12758								110438921	LOC110438921	-7.3935
					436824	nsmce1	-7.12246								569999	snrnp35	-7.39031
					368504	itsn1	-7.11849								550458	tubb6	-7.38695
					100329854	stk39	-7.11536								100000190	si:ch1073-440b2.1	-7.38494
					565063	mtmr9	-7.11243								101886441	si:dkey-121j17.6	-7.3843
					100332089	ypel5	-7.11159								569067	faah	-7.38059
					562628	tbc1d10ab	-7.10778								564754	nat8l	-7.38045
					100147955	si:dkey-77f5.4	-7.0956								792921	odf2a	-7.38039
					103910141	LOC103910141	-7.09185								394160	bokb	-7.37799
					606612	sdhaf1	-7.09184								100002333	si:dkeyp-2e4.6	-7.36882
					368489	fam101a	-7.09073								561469	atp6v0a2a	-7.36854
					323563	bnip3la	-7.0865								445211	zgc:100997	-7.35833
					563531	mllt11	-7.08406								100319387	fbxo4	-7.35162
					565971	etnk1	-7.08048								103910001	LOC103910001	-7.35146
					568904	eef2a.2	-7.08								557919	adpgk	-7.35042
					100034417	golt1ba	-7.07882								553299	zgc:162509	-7.35016
					799923	si:ch211-208h16.4	-7.07719								559560	hykk.2	-7.34779
					100537733	LOC100537733	-7.07619								553308	LOC553308	-7.34736
					562114	si:ch211-253b8.2	-7.07119								100330838	LOC100330838	-7.34658
					108182861	LOC108182861	-7.06323								571252	adam19b	-7.34596
					555606	bora	-7.05972								100538306	si:ch73-181d5.4	-7.33717
					30298	jak2b	-7.05679								324961	sgcd	-7.33501
					550484	leprot	-7.05645								100885784	amer1	-7.33381
					100537765	LOC100537765	-7.04666								569047	foxp1b	-7.33316
					407734	gpm6ab	-7.0459								564882	plscr3a	-7.32999
					436650	ccdc62	-7.04323								492502	plekha8	-7.323
					326825	gna13a	-7.04135								405826	ift122	-7.3228
					798632	myl6	-7.03998								334161	alg1	-7.32184
					447815	rimkla	-7.03905								405859	arih1l	-7.31493
					100329262	si:ch73-213k20.5	-7.03635								560514	osbpl11	-7.30419
					447944	fabp11a	-7.03409								567100	kiz	-7.29671
					393816	rabgef1	-7.03363								664765	lipt2	-7.28952
					565498	ube2s	-7.03359								565385	zgc:172341	-7.28944
					100005981	ppp2r5ca	-7.02936								100537949	LOC100537949	-7.27696
					359838	slc34a2b	-7.02806								556048	si:ch211-113e8.3	-7.27553
					566378	LOC566378	-7.02665								447930	mylpfb	-7.27421
					100006062	si:ch73-193c12.2	-7.02588								100034534	si:dkey-23a23.2	-7.27131
					565975	hpgd	-7.0234								553668	galnt7	-7.26894
					503596	mif4gdb	-7.01835								449821	pex10	-7.25941
					334386	mbd1b	-7.01779								103909509	LOC103909509	-7.25793
					30394	dbx1a	-7.01758								566352	arid2	-7.25542
					321937	frmd6	-7.01674								569719	nagpa	-7.25192
					567241	lepr	-7.0138								569700	usp16	-7.24733
					795635	vhll	-7.00776								100073343	rapgef5b	-7.24307
					393253	neil1	-7.00437								407707	terf2ip	-7.24138
					550511	klc4	-6.99891								436824	nsmce1	-7.23944
					334292	asun	-6.99508								101883655	arhgef37	-7.23604
[truncated: 155 more rows]

## Sheet: c+f (60h vs 96h)
Up-regulated					Down-regulated
GeneID	Symbol	log2FoldChange			GeneID	Symbol	log2FoldChange
567961	lye	28.1667			570275	phldb1b	-22.9945
327274	elovl7b	27.6387			793178	si:dkey-81e3.2	-22.7229
334082	tdo2b	27.6097			562504	cnnm1	-22.5448
100004954	ponzr3	27.2942			100001896	fam160a2	-22.5106
503589	gna12a	27.2283			449616	bcl9	-22.3281
321786	pttg1ipa	27.0038			394184	sh3bgrl	-22.1232
100003209	ifitm1	26.5546			100148477	zfand4	-22.0684
794040	colec10	26.5256			559336	zgc:114200	-21.9438
569395	npr3	26.5072			566851	tmem2	-21.9328
378438	sepw2b	26.4854			571276	znf592	-21.9319
30768	stat1a	26.4766			497383	phf21aa	-21.9148
101882925	pard3aa	26.4114			100332642	ambra1a	-21.899
557777	ebf1b	26.4105			563968	si:ch211-196p9.1	-21.869
407706	st6galnac	26.409			768130	hmga1b	-21.8662
100537515	si:cabz01007794.1	26.3376			394002	cul4a	-21.8636
798710	zbtb4	26.2933			566758	brca2	-21.8469
325758	si:ch211-105c13.3	26.2088			368704	ctsc	-21.7731
393229	rbpms2b	26.1506			553604	klhl36	-21.7222
114441	ncam2	26.0693			555926	afg1lb	-21.6929
359830	fgf10a	26.0246			566696	si:ch211-216l23.1	-21.6911
58151	cxcl14	25.9994			541403	tmem248	-21.6677
359837	wnt2ba	25.9466			100148061	si:dkeyp-9d4.3	-21.6157
559564	eif2ak3	25.9044			641574	acot11b	-21.5792
100332594	tgfbr3	25.8253			553526	zgc:152774	-21.5038
101883927	ccser2b	25.8165			556903	socs7	-21.4962
555791	zgc:162952	25.816			100002364	parp6b	-21.4474
100038777	zgc:163022	25.7539			557065	pxk	-21.4391
503594	il4r.1	25.6996			64000	lima1a	-21.4098
447840	pip5k1bb	25.6806			100034455	si:dkey-15h8.16	-21.4094
445184	lpar2a	25.663			567230	ppfia3	-21.3694
559789	tmem268	25.6533			570956	sgk2a	-21.3594
100538061	lrrtm2	25.5868			100005990	LOC100005990	-21.3484
553238	esyt3	25.5506			561241	snapc4	-21.2958
100331287	LOC100331287	25.5449			558435	si:ch211-86h15.1	-21.2943
30585	dlx3b	25.5363			503524	zgc:113142	-21.2725
550612	zgc:113229	25.5308			100330019	aff2	-21.2579
100536229	mhc1zka	25.4833			564424	soat1	-21.2486
565190	si:ch211-253h3.1	25.4632			100006858	csnk1e	-21.2486
436899	zgc:92242	25.4313			566734	si:dkey-1h4.4	-21.2108
378478	egfra	25.4167			573655	rhof	-21.2017
103909113	wdr59	25.4071			562839	rad23ab	-21.1987
558667	abch1	25.3684			563440	znf1059	-21.1814
30366	fzd10	25.3613			58119	adar	-21.1814
566639	si:ch211-125o16.4	25.3585			797269	abcb11a	-21.172
103910265	si:cabz01071911.4	25.3273			393707	bcl6a	-21.1696
58039	dazl	25.3245			566506	gnsa	-21.1634
751674	zgc:153157	25.3125			561983	usp6nl	-21.0821
259303	caspb	25.3053			101884515	si:dkeyp-117b8.4	-21.0784
359831	fgf24	25.302			797512	fut8a	-21.0671
556106	LOC556106	25.2631			403143	sarm1	-21.059
550555	slc35e4	25.2357			402834	usp40	-21.0484
445232	gna15.1	25.2311			799373	gtpbp2a	-21.0383
30154	gli2a	25.2081			569098	slc6a6b	-21.0383
550248	zgc:110716	25.2081			619412	nedd4a	-21.0383
100003354	brpf3b	25.2047			402794	enkur	-21.0383
100333939	LOC100333939	25.0898			550611	zgc:113411	-21.0376
101886323	plekhg3	25.0862			563879	si:ch211-81a5.1	-21.0332
100537991	prodhb	25.0682			100073325	zgc:163136	-20.5681
103909339	LOC103909339	25.0624			321928	phgdh	-14.7742
100151488	dock9b	25.0395			321544	prpf19	-14.4249
110439435	LOC110439435	25.0263			192338	mcm2	-14.3342
30648	psme1	25.0263			286747	mcm5	-13.9168
101883013	LOC101883013	25.0138			334490	hnrnpub	-13.7042
550407	barhl1a	25.0039			323672	naa15a	-13.6942
100148368	mmrn2a	25.0027			563396	cbx5	-13.6677
100002059	LOC100002059	24.9943			393480	eftud2	-13.5965
562912	ltbp3	24.9905			336335	si:ch211-51e12.7	-13.5454
324849	lmo4b	24.9761			30707	cse1l	-13.4054
30531	msx2b	24.9606			393148	cdc14b	-13.2674
563674	il4r.2	24.9551			192305	adssl	-13.2514
436983	ccdc149b	24.95			327196	tex10	-13.2478
562774	p4ha1a	24.9474			322645	tomm40	-13.2283
100537878	ldlrad2	24.9253			334728	mapre1b	-13.1624
566697	p3h2	24.9099			65226	rpa2	-13.1617
100002920	si:dkey-27p18.3	24.9043			323579	cltca	-13.1494
445134	zgc:100864	24.8923			327491	rpa1	-13.1381
565379	phkg1a	24.8887			81882	dhfr	-13.0868
504167	gpr22a	24.8578			561025	hmgb3a	-13.0416
100004401	si:ch211-132g1.3	24.8476			80973	cdk1	-13.0264
566473	emilin1a	24.8461			445305	arpc4l	-12.8325
641478	mmd	24.8423			321556	hnrnph1l	-12.8095
572466	sytl2b	24.8155			406852	nup133	-12.7935
560700	adgra2	24.7793			393950	gar1	-12.7528
103910098	LOC103910098	24.756			321700	nol11	-12.7444
799279	LOC799279	24.7497			406845	msh2	-12.7278
556792	capn7	24.7246			266992	cad	-12.7115
568556	klhl3	24.723			445385	rfc5	-12.7063
100536963	kcnip4	24.7098			324201	dlat	-12.5846
556578	ampd3a	24.623			565440	eef1e1	-12.5733
562171	nr3c2	24.6119			321247	ftsj3	-12.571
563577	ppp1r13ba	24.6049			795095	hmgb1b	-12.5456
108181204	ephb3	24.59			100330864	LOC100330864	-12.5375
100333048	LOC100333048	24.5698			406207	mtp	-12.5306
101884357	LOC101884357	24.5686			795480	clptm1	-12.5188
555375	nkx3-1	24.5518			436657	cpsf2	-12.507
406471	tnfrsf1a	24.5368			393881	vps26a	-12.4814
795096	ifit16	24.529			393292	snrnp40	-12.4769
791578	dhrs11a	24.5044			394246	pafah1b1a	-12.45
555531	si:ch211-152p11.4	24.4736			562801	rnmt	-12.4489
100332617	nbeal1	24.4622			406808	pitrm1	-12.4479
386940	traf3ip2b	24.4333			323597	ewsr1a	-12.4322
407672	asic1b	24.4302			550263	polr2h	-12.4211
556743	sema6e	24.4229			445321	mrps27	-12.42
103911298	LOC103911298	24.4198			334315	orc3	-12.4187
565594	LOC565594	24.4158			791894	aurkb	-12.4083
570672	syn1	24.3941			334488	xrcc6	-12.4076
555815	c1qtnf5	24.3729			192295	ccna2	-12.4039
566942	si:ch211-171h4.3	24.3589			352933	sps2	-12.4036
561887	lrrcc1	24.342			259256	rfc3	-12.3798
402969	tmem88a	24.3163			321852	snw1	-12.3776
100302390	si:ch211-110e21.3	24.2747			100005939	spryd4	-12.3689
492473	scamp3	24.2736			406797	snx5	-12.3613
100148657	si:ch211-71n6.4	24.2594			393951	prpf8	-12.361
30197	dkk1b	24.2377			324431	ilf3a	-12.3544
100149582	si:ch211-71m22.1	24.2213			406806	cand1	-12.3266
554167	tnfb	24.2074			393669	lsm4	-12.318
100101646	zgc:165423	24.1784			100537779	timm22	-12.3172
565477	ccdc125	24.1768			327301	ppp1cab	-12.2949
449659	nln	24.1543			323457	44806	-12.2875
394086	hook2	24.096			492815	cdca8	-12.2708
101883298	osbpl8	24.0818			337598	mcm4	-12.2562
100136853	pigw	24.0758			30733	rrm2	-12.2362
556640	si:ch211-69b7.6	24.0463			394059	cdc5l	-12.2345
553438	si:dkey-86l18.8	24.0265			447849	ncoa5	-12.2297
246090	cygb1	24.0151			569375	eml2	-12.2203
565184	b4galnt4a	24.0101			445199	cks1b	-12.1949
100536500	LOC100536500	23.9875			322331	ephx5	-12.1916
84041	bco2l	23.9784			406353	cdc20	-12.1851
431748	dbnla	23.9569			555566	lpcat3	-12.1833
541408	prss60.2	23.9552			404619	n6amt2	-12.16
394005	prkg1a	23.9532			192332	smc4	-12.1552
101885211	lrrc75ba	23.9364			559775	lman1	-12.154
108004542	rbp7a	23.9361			406860	ipo9	-12.1424
562925	atp11a	23.9101			494534	cdc40	-12.1273
492794	arhgap28	23.8992			561549	emc7	-12.1131
30584	bmp7a	23.8954			393647	dus3l	-12.1117
100334248	eps8l3a	23.8806			415163	vamp3	-12.0636
562393	mctp2a	23.8794			406495	rbm22	-12.0325
541442	kctd9a	23.8709			572121	incenp	-12.0021
393144	trim25	23.864			393638	timm50	-11.9866
445151	entpd1	23.8434			352907	tmpoa	-11.9734
569109	dbpb	23.8414			406386	rabggtb	-11.966
368429	si:rp71-46j2.7	23.8301			321464	ccnt2b	-11.9458
58043	hoxc9a	23.8095			368275	ppm1g	-11.9402
570185	LOC570185	23.7675			436753	mydgf	-11.93
492459	colec11	23.7394			321614	wdr82	-11.9278
567333	ctso	23.7288			560141	zc3hc1	-11.8933
557562	si:ch73-299h12.9	23.714			378844	ddx27	-11.8763
110440078	LOC110440078	23.6948			556456	pold1	-11.8749
563983	usp43a	23.6903			402891	mmgt1	-11.8718
436682	rbpms2a	23.6647			431721	mrrf	-11.8636
393435	tmem57b	23.626			541537	apool	-11.8573
336563	wu:fb13g09	23.6092			795670	llgl2	-11.8382
101884025	LOC101884025	23.5953			556710	taf10	-11.8308
100535895	rnpepl1	23.5908			553606	nle1	-11.8159
566998	pde4d	23.5892			407653	prim2	-11.8049
101882237	LOC101882237	23.5838			321979	safb	-11.8007
100004411	LOC100004411	23.5835			445819	wdr18	-11.7842
678605	crfb12	23.5798			403080	dnajc2	-11.7825
563725	plekhg6	23.5727			322059	pola2	-11.7626
407680	si:zfos-1011f11.1	23.5665			317741	coro1ca	-11.7607
569392	tmem98	23.5528			334632	ap2b1	-11.7592
100073330	pts	23.5435			327214	tmem33	-11.7476
563670	si:dkey-21e5.1	23.5399			445231	nup85	-11.7417
562918	stum	23.5316			541423	smyd2a	-11.7305
568416	wt1b	23.5174			334058	wtap	-11.7277
571582	LOC571582	23.5094			445251	carm1	-11.72
100037368	mfsd4b	23.5061			321240	armc1l	-11.7051
406391	pcbp4	23.5032			568424	rangap1b	-11.6932
100332862	tshz2	23.4963			572007	cdca7b	-11.6745
403309	rtn4rl2b	23.4709			30286	ndrg3a	-11.6737
791197	zgc:158263	23.4706			393282	snu13a	-11.6589
797085	LOC797085	23.4684			406291	katnb1	-11.6574
565342	adam19a	23.4632			494046	anapc4	-11.6473
798095	si:ch211-191a16.2	23.4542			436892	nup37	-11.6467
58129	fgfr3	23.4436			449848	xrcc5	-11.6412
561308	theg	23.4345			573336	nae1	-11.6373
792676	nmi	23.4289			393774	pole3	-11.6372
100332847	LOC100332847	23.4187			406753	derl1	-11.6346
103911032	ciz1a	23.4112			327495	acin1b	-11.6307
103909948	LOC103909948	23.406			436784	rabif	-11.6268
100333587	si:dkey-238f9.1	23.3984			393260	nol12	-11.6265
100885772	cmasb	23.3965			394099	arrb2b	-11.6124
792828	pard6a	23.3907			436706	dnajc9	-11.5996
100536460	cidea	23.3668			436868	egln1b	-11.5934
569958	s100w	23.3651			792693	cd3eap	-11.5784
561406	ptgir	23.3045			393970	acy1	-11.5715
570454	thrap3a	23.279			108179007	wars	-11.5637
563208	ccl38a.5	23.2622			327272	slc9a3r1a	-11.5569
560190	esrp1	23.2491			407727	slbp	-11.5548
555344	si:dkey-202e17.1	23.2098			573360	xpnpep3	-11.5529
553349	znf185	23.1976			406382	zpr1	-11.5477
564304	cidec	23.196			447907	lcmt1	-11.5416
794026	camk1b	23.1806			406715	cdk2	-11.5123
405832	rffl	23.1567			447844	slc35b1	-11.508
100151255	itgav	23.128			541538	zgc:110540	-11.5051
768299	zgc:153665	23.1141			100144563	spc25	-11.4998
100534737	ano5a	23.1043			447855	cratb	-11.4982
449814	dennd6aa	23.0967			553404	lrrc47	-11.4982
100333206	LOC100333206	23.0955			393139	actr10	-11.4972
792389	si:ch73-78o10.1	23.084			445031	ppp2r4	-11.4687
445218	boka	23.0806			393744	dctpp1	-11.4663
336333	gna13b	23.0504			553568	abt1	-11.4617
558571	gramd4a	23.0504			406855	akirin2	-11.4533
554270	col4a4	23.0373			445173	surf2	-11.4483
447910	nudt4b	23.0272			30430	dnmt1	-11.4473
110439889	LOC110439889	23.0068			30081	ptpn1	-11.4435
110438431	LOC110438431	23.0068			436653	clptm1l	-11.4407
100333702	adcy9	23.002			393749	tfdp1b	-11.4362
100536922	LOC100536922	23.0009			796589	dda1	-11.4322
101910198	akt1	23.0009			406443	ywhah	-11.4279
751725	hspa12a	22.9885			321485	taf9	-11.4238
101886595	b3galt4	22.9885			563587	znf576.2	-11.4238
559017	arhgef4	22.9695			564388	tut1	-11.422
101883603	cdc42ep1a	22.94			393141	mycb	-11.4147
562531	adgrl1a	22.9259			393195	rnaseh2a	-11.3811
555931	zgc:171686	22.903			393636	tiprl	-11.3802
558300	LOC558300	22.8783			445131	bola3	-11.3802
100320750	si:dkey-184n3.2	22.872			567446	nusap1	-11.3604
100331329	tmem176l.3b	22.8534			101885612	LOC101885612	-11.3568
100535504	si:cabz01071907.1	22.8287			334296	mtfr1l	-11.3491
335654	camk1ga	22.7985			100005158	cox11	-11.3475
393673	desi1a	22.7446			322854	anapc5	-11.3395
100331575	alg10	22.7013			322226	lztfl1	-11.3356
569946	trpm1b	22.6917			393857	gne	-11.3235
108179569	LOC108179569	22.6782			406311	pik3r3a	-11.3184
751758	tagln	22.6675			568265	atp2a2b	-11.3139
793658	arl13a	22.6079			324944	magt1	-11.3057
101884729	LOC101884729	22.5774			100333229	kiaa0101	-11.298
565892	cx34.5	22.5589			568328	naf1	-11.2754
100141480	ccl44	22.5439			777712	zgc:152816	-11.2681
553300	dchs1b	22.5361			557104	hnf4g	-11.2621
557149	si:ch211-244b2.1	22.4994			406418	fubp1	-11.2539
406844	krt15	22.467			116713	aldh1a2	-11.2525
100149234	LOC100149234	22.455			266961	hnf1a	-11.2436
101886665	LOC101886665	22.4493			386658	ndnl2	-11.2425
566491	bcl11ab	22.4459			437002	wipi2	-11.2397
100148343	ralyl	22.4178			368450	ing5b	-11.2316
81590	cldn1	22.4176			568585	trip4	-11.2291
550581	sar1ab	22.4138			445082	dnajc15	-11.2269
569464	wu:fb15h11	22.4074			100002916	dsn1	-11.2258
796266	si:dkey-228d14.5	22.4074			557512	tmem69	-11.1979
100038768	znf362b	22.3958			100003205	trmt61b	-11.1899
568178	si:ch211-102c2.4	22.3818			393220	ythdf2	-11.1756
103911950	LOC103911950	22.37			327263	ppp2r2ab	-11.1725
564571	megf10	22.3291			324681	rhogc	-11.1645
450004	map2	22.2957			394103	sardh	-11.1613
100331906	phlpp1	22.2957			567715	nol9	-11.1608
100002243	si:ch211-229n2.7	22.2604			447872	dscc1	-11.1604
563036	LOC563036	22.2418			559725	tnfrsf19	-11.1565
494449	ncstn	22.2247			436994	tfip11	-11.153
100003782	trim2a	22.1848			393917	ddx39b	-11.1522
561831	wnt6b	22.1813			406479	orc5	-11.1459
565728	rabgap1l2	22.1695			337675	slc25a12	-11.1452
100005075	prkcea	22.1695			553810	rmnd1	-11.1449
336741	slc38a6	22.1554			798703	gemin7	-11.1436
100320028	plat	22.152			563733	ubap2a	-11.1365
321264	sp8a	22.1133			324005	dnajb12a	-11.1359
492483	gpcpd1	22.1086			791152	them4	-11.1305
799204	zmp:0000000936	22.1035			560260	si:ch211-79l20.4	-11.1204
110438214	mlana	22.075			406690	nsun5	-11.1164
641492	sh3d21	22.0505			445224	mphosph6	-11.1151
555285	myo1ea	22.0346			562525	cldn2	-11.1118
560951	xylt1	22.0346			64674	mibp	-11.0949
117508	klf2a	22.0346			445141	pbrm1l	-11.093
554458	zgc:100868	22.0346			100005420	LOC100005420	-11.0914
100333987	man2a2	22.0108			323439	slc1a3a	-11.0868
492779	nansb	21.9717			100000219	si: dkey-225f5.4	-11.0809
393629	guca1e	21.9671			405803	rngtt	-11.0797
100034470	tapbp.2	21.9446			492519	fam173b	-11.0766
100333998	si:ch211-277e21.2	21.9402			393241	rnaseh2b	-11.0763
100005471	lzts2b	21.9371			335236	ndc1	-11.0723
100535764	ago4	21.9323			566553	recql5	-11.0623
445036	grifin	21.8905			337461	nup35	-11.0582
333938	myh9a	21.8515			324256	orc6	-11.0568
405788	runx2b	21.8365			30453	kifc1	-11.0555
570991	si:ch1073-340i21.3	21.8299			406630	cmc1	-11.0523
556216	fgd4a	21.8299			406826	emc3	-11.0477
571948	nr1d4b	21.7755			324215	igf2b	-11.0469
101884884	si:dkey-124l13.1	21.7638			321283	tacc3	-11.0459
570587	paqr6	21.7543			767648	spata5l1	-11.0432
564770	fgf20b	21.7451			393631	ccdc43	-11.0399
100334955	vstm5	21.7411			563459	kif5ba	-11.0334
110437776	LOC110437776	21.6943			336879	sdf2	-11.0265
436879	zgc:92287	21.6388			797099	fam207a	-11.0247
570276	vsg1	21.6388			445035	thoc7	-11.0224
567429	si:ch1073-82l19.1	21.6227			100334730	ganab	-11.0203
110439305	LOC110439305	21.613			436932	rnaseh1	-11.0198
101882166	LOC101882166	21.613			335642	rogdi	-11.0193
30746	tie1	21.5826			393554	trip13	-10.9979
110437810	LOC110437810	21.5789			393853	slc30a1a	-10.995
562116	tinagl1	21.5742			445246	aurka	-10.9933
100148840	wnt7bb	21.5443			556362	alkbh8	-10.9904
100149756	slc17a6b	21.5443			568360	spdl1	-10.9898
368477	chsy3	21.5168			541406	lamp2	-10.9891
101883499	LOC101883499	21.4865			561613	ptpn2b	-10.9854
445164	tuba8l3	21.4728			100318335	anapc2	-10.9715
436656	krt97	21.4715			402948	cd151l	-10.9712
563108	si:dkey-206d17.12	21.3147			373126	hif1an	-10.9705
110439393	LOC110439393	21.292			386981	si:dkey-21c1.6	-10.9693
566876	wfs1a	21.2724			793098	yme1l1a	-10.9664
562692	tuft1a	21.246			431747	trub2	-10.9664
793139	evplb	21.2398			100004770	setd8b	-10.9609
100007467	LOC100007467	21.2068			571114	efhd2	-10.9506
564205	cdh8	21.1893			558102	hp1bp3	-10.9476
431715	rbck1	21.1239			619247	aasdhppt	-10.9398
101885783	LOC101885783	21.0133			436727	gtpbp10	-10.9326
335651	rbp4l	21.0073			100034477	ubap2l	-10.9266
100148342	atp8b1	20.9914			394165	nelfcd	-10.9244
100007681	si:ch211-269i23.2	20.9914			402798	qtrtd1	-10.9219
793476	znf1003	20.991			394064	exosc10	-10.9198
561493	she	20.9568			560758	si:ch73-152o7.1	-10.9181
100004104	LOC100004104	20.9568			323746	dbr1	-10.9173
100330915	si:dkey-85n7.8	20.9429			386967	stam	-10.9125
110440077	LOC110440077	20.6493			406557	mcrs1	-10.9051
30600	mid1ip1a	14.5986			393965	hdac3	-10.9025
100330415	si:dkey-96f10.1	14.0323			436837	gtf2h3	-10.8976
393311	plekhf1	14.0312			407612	tmem106a	-10.8954
368270	sult1st3	13.7729			393482	tm9sf4	-10.8911
798527	abcb5	13.6898			492495	slu7	-10.8851
559783	si:ch211-207n23.2	13.6228			564342	mfsd8	-10.8827
798921	si:ch211-217k17.9	13.5747			394172	tra2b	-10.8823
100537750	foxq1a	13.5706			563956	sdhaf4	-10.8744
334724	anxa1a	13.5344			325366	mob3a	-10.8734
560270	csrnp1a	13.4861			393162	chek1	-10.8646
563087	si:ch211-129c21.1	13.4483			550514	utp23	-10.8633
556591	prkchb	13.4355			393291	rbm28	-10.8614
494487	nr1d1	13.4079			541444	nmd3	-10.8576
100330978	LOC100330978	13.2654			445360	rbm42	-10.855
110437770	LOC110437770	13.2066			436633	slc25a40	-10.846
406539	amy2a	13.2011			327215	cul5a	-10.8438
108191751	LOC108191751	13.2006			561841	si:ch211-59o9.10	-10.8434
798023	slc2a9l2	13.1933			335715	mdh1ab	-10.843
567406	ahsg2	13.1677			557186	aldh18a1	-10.8403
373136	evpla	13.1668			561817	zdhhc4	-10.8349
407626	nr5a5	13.1485			30627	kif23	-10.8347
386799	si:dkey-222n6.2	13.1302			100037372	cnot2	-10.8345
103909796	LOC103909796	13.0029			334956	larp7	-10.8338
393836	stx11b.1	12.9971			554200	nsfb	-10.8297
553296	hrc	12.954			100151110	oplah	-10.8085
569558	ahsg1	12.7742			447811	rassf1	-10.8071
557248	zmp:0000001114	12.6946			393945	rab5ab	-10.8055
100332947	ccl39.2	12.641			192316	terfa	-10.8011
393484	cyp2k18	12.5749			445379	rbm12	-10.7982
406463	nfkbiaa	12.5567			798997	gtf2a2	-10.7939
100536813	si:ch1073-340i21.1	12.4137			406417	arih2	-10.7844
100006612	myo9aa	12.1515			387534	elf2b	-10.7787
503601	zgc:110788	12.1086			573988	kif15	-10.7762
100331729	tmem176l.4	12.0178			553284	mrpl1	-10.7702
567414	agpat9l	12.0168			30210	mafba	-10.7691
561592	si:ch211-157c3.4	12.0068			266981	ccnf	-10.7603
559917	msh4	11.9407			565512	btr04	-10.7587
569677	prdm1b	11.9098			558925	uqcc3	-10.7474
794425	LOC794425	11.7495			562076	tyw1	-10.7445
407623	b3gnt7l	11.7155			393477	znf131	-10.7431
101884295	LOC101884295	11.7084			768186	zgc:153115	-10.7384
353221	pomca	11.4298			393165	pdlim5b	-10.7332
692325	flj11011l	11.3722			436775	n6amt1	-10.7331
569910	armc5	11.3261			393709	mrgbp	-10.7328
334526	musk	11.3246			793158	cdc42l	-10.7305
100333821	tnfrsf11a	11.2949			393110	zw10	-10.7265
431739	cmah	11.293			100004014	thoc6	-10.7244
110437729	LOC110437729	11.2576			393509	mboat7	-10.7221
553515	si:ch211-95j8.2	11.1687			553372	zcchc8	-10.7121
692313	zgc:136461	11.168			567037	thap4	-10.7118
558065	plxna1b	11.1141			393745	wars_1	-10.7115
100004517	tmem88b	11.0597			570735	dhx30	-10.7085
100150054	cyp1b1	11.0472			554146	gins2	-10.7031
110437804	LOC110437804	11.0166			100126016	ank3b	-10.6941
572235	wu:fb18f06	11.0147			557524	unm_sa1261	-10.6896
503735	eps8l1	10.9849			192320	pole2	-10.6865
795020	jac10	10.9574			360218	pbk	-10.6834
564497	tnfaip3	10.8278			799876	gpbp1l1	-10.6824
553749	zgc:113279	10.8224			100334190	si:ch73-376l24.6	-10.673
566212	angptl5	10.8062			406394	yy1b	-10.6703
555290	myo10l3	10.7359			793165	tia1	-10.6492
402795	sts	10.677			561775	specc1la	-10.646
100216314	LOC100216314	10.6634			563276	lig3	-10.6397
108182242	LOC108182242	10.5481			556208	akap1b	-10.6365
562793	limd1a	10.4208			445058	tipin	-10.6348
100001267	mast2	10.3287			790921	elp5	-10.6299
564005	col6a4a	10.274			323105	stx5al	-10.6298
793246	si:ch211-132p1.3	10.2685			797422	stambpa	-10.6255
558938	si:dkey-30c15.2	10.2574			445386	ndc80	-10.617
100126011	map3k20	10.253			30488	csnk2a2a	-10.6146
100034523	ccl38.6	10.2059			606683	sco2	-10.6108
100002938	cdc42ep4b	10.1938			492469	arhgef39	-10.6036
30267	sema3ab	10.0869			553494	ahctf1	-10.6003
100330243	LOC100330243	10.0654			404604	clasp2	-10.599
108181160	LOC108181160	10.0524			550496	snx30	-10.5953
101887155	pnpla2	10.0267			406350	uhrf1	-10.5888
100038788	ssuh2.4	9.96122			552967	ggnbp2	-10.5863
566658	si:ch211-117m20.5	9.75965			494477	tfr1a	-10.5827
557850	trpv4	9.75393			30464	rxrga	-10.5809
791191	dachd	9.71955			569096	rufy2	-10.5803
558785	si:dkey-73p2.1	9.62592			797198	rrp8	-10.5734
336485	jac1	9.48257			678586	rtn4b	-10.5586
767681	btr12	9.4426			557086	tp53bp1	-10.5553
449936	ppl	9.3645			567058	LOC567058	-10.5547
100535458	si:cabz01071912.2	9.32341			404599	leo1	-10.5494
100331732	rapgef5a	9.22205			393180	fxr2	-10.5475
492702	mlip	9.13136			445079	gpalpp1	-10.5469
791453	mhc1zba	9.0957			767802	tfb1m	-10.5465
100034498	pag1	9.09216			403029	pofut1	-10.5348
100537975	trip11	9.06099			324316	dazap2	-10.5332
30458	gata3	9.03818			559583	trmt1l	-10.5236
561669	si:zfos-2326c3.2	8.93195			448925	gpatch1	-10.5201
561171	cbln8	8.90182			553610	pole4	-10.5148
446167	grb10a	8.81618			559439	huwe1	-10.5118
566604	casp3b	8.6541			445090	caprin1a	-10.5091
791732	sult1st2	8.63013			403040	dock8	-10.5089
30355	apoa1a	8.60949			494077	tsta3	-10.5043
497504	im:7145975	8.57356			393152	strumpellin	-10.504
334316	brf1b	8.57322			564078	trmt5	-10.5034
110439322	LOC110439322	8.52306			406827	nedd1	-10.4975
792062	cyt1l	8.50749			554088	styx	-10.4972
566959	zgc:163030	8.48564			560575	ints3	-10.4933
100144560	zdhhc21	8.47577			798974	nadsyn1_1	-10.4919
83908	ucp1	8.41176			323181	kat7b	-10.4916
568833	cldn34a	8.34861			503771	zgc:112982	-10.4897
799643	LOC799643	8.31179			563182	olfm3a	-10.4891
108179100	LOC108179100	8.22161			447921	zgc:103697	-10.4838
100009656	pcsk7	8.20615			394078	cwc27	-10.4793
556924	si:ch211-285c6.1	8.1011			568076	hira	-10.4732
100334082	zmp:0000000906	7.98172			335842	tsc22d1	-10.4724
553701	gda	7.78264			564651	hltf	-10.4701
562304	cyp2k19	7.74193			393949	unga	-10.4697
108190699	LOC108190699	7.62828			556205	wu:fc17b08	-10.4669
447903	dhrs13a.2	7.44978			431730	cdc42ep4a	-10.462
794486	krt4	7.4455			415225	dram2b	-10.4602
796684	si:dkey-87o1.2	7.34614			326906	suv39h1b	-10.4579
447866	arrdc3b	7.29772			407677	lrrfip1a	-10.4524
100334848	si:dkey-17e16.17	7.28829			790941	zgc:158257	-10.4427
559062	si:dkey-175d9.2	7.13088			445492	flad1	-10.4412
541345	zgc:110340	6.99001			100001615	sufu	-10.4381
494158	anxa1c	6.93693			393123	sepsecs	-10.4366
797351	krt5	6.87768			436904	dffa	-10.4361
108182119	LOC108182119	6.85096			415215	fgfr1op	-10.4333
555510	cyp2aa12	6.78404			406813	tfdp1a	-10.4305
751765	pmaip1	6.58045			393982	alpl	-10.4203
402940	pnp4b	6.46364			406487	rad51	-10.4154
108179332	LOC108179332	6.18651			445406	ect2	-10.4077
110439927	LOC110439927	6.12408			641329	txnl4b	-10.4023
108190717	LOC108190717	5.95187			322121	abhd17aa	-10.3998
799099	lpin1	5.8099			566067	gid8b	-10.3931
406312	zfand5a	5.75368			447937	zgc:101851	-10.3896
101884412	si:dkey-23a13.5	5.68556			406243	faf1	-10.3792
503707	upp1	5.56355			556363	LOC556363	-10.3792
564060	serpina7	5.55937			407633	prrc2c	-10.3768
553949	fcho2	5.55192			436658	ift74	-10.3731
378727	pck1	5.53238			100536120	havcr2	-10.3702
560266	cica	5.46548			406342	tcirg1b	-10.3623
492500	gsto2	5.39884			436721	ing2	-10.3597
560651	ces3	5.36527			449542	chchd6a	-10.3576
569025	LOC569025	5.35118			100142646	zgc:174862	-10.3547
100001416	stard14	5.27911			100000332	si:ch73-335l21.4	-10.3521
100334344	si:ch211-195b11.3	5.22462			564520	kansl1a	-10.3436
492328	ankrd9	5.03542			569432	ccnk	-10.3342
100006895	LOC100006895	5.03378			100317326	si:ch1073-55a19.2	-10.3303
792097	amd1	4.98148			407728	znf598	-10.3286
323713	midn	4.91235			494040	cd2ap	-10.3244
569489	fetub	4.82682			556995	lig1	-10.3215
352931	sepp1a	4.80109			436715	nubpl	-10.3207
555432	crema	4.78556			415216	guk1a	-10.3196
103908695	fbxo48	4.74569			406635	sgsm3	-10.3169
449556	ttr	4.7444			260437	msh6	-10.3145
570638	apoc1	4.71779			494034	fbxo44	-10.3097
30314	apoeb	4.65844			327606	ythdf1	-10.3043
393762	si:ch73-141c7.1	4.63941			322921	wu:fb77a09	-10.2987
322603	si:ch73-15n24.1	4.5603			799954	ddah2	-10.2925
568094	comtd1	4.5587			393516	zcchc17	-10.289
790916	ipmkb	4.52702			567758	rltpr	-10.2827
322614	arg2	4.32748			403084	tab1	-10.2809
110439158	LOC110439158	4.32453			557283	si:dkeyp-87e7.4	-10.2783
564694	ckba	4.29978			406735	hnrnpr	-10.273
406484	leg1.2	4.17752			564985	mief1	-10.2708
796447	leg1.1	4.13947			100192212	naa30	-10.2598
81581	cldnb	4.11437			65230	ctbp2a	-10.2583
492482	eif4ebp3	4.10152			557765	tlk1a	-10.2527
322795	csrnp1b	4.09701			792608	knstrn	-10.2502
566132	ces2	4.09244			553722	gba3	-10.2478
791587	zgc:174259	4.08952			394043	ephx1	-10.242
322529	dhrs9	4.04808			450014	pcnp	-10.2392
557614	chac2	4.01243			571089	tpra	-10.2379
108179231	LOC108179231	4.00405			100331141	si:ch1073-228b5.2	-10.2267
378987	zgc:77439	3.90341			553315	srek1ip1	-10.2245
100006782	si:dkey-105h12.2	3.88825			768131	setdb1b	-10.2242
100003785	si:ch211-212c13.10	3.88586			407699	znhit1	-10.2227
791647	pnp5a	3.84541			449837	apoob	-10.2172
30592	myl7	3.79071			393192	pdcd2l	-10.2167
100137107	zgc:174260	3.73071			403032	tes	-10.2161
373102	mcl1b	3.72982			100126022	cenpo	-10.2127
100000935	cpb2	3.72711			415240	cav2	-10.2096
562093	crebzf	3.67991			415186	yipf6	-10.2084
30077	rbp4	3.67848			327167	mynn	-10.2044
325470	ube2al	3.64749			565615	si:ch211-85n16.4	-10.1977
100134974	ebi3	3.64458			558404	si:ch211-67e16.4	-10.1911
568707	afp4	3.61663			559134	parga	-10.1847
108179091	LOC108179091	3.5971			569259	si:dkey-33i11.3	-10.1829
436841	gc	3.58033			564151	clspn	-10.1809
100170809	si:dkeyp-73d8.6	3.50524			323071	tcerg1a	-10.1756
103911083	LOC103911083	3.4858			326734	tlk1b	-10.1725
393486	lgals2b	3.449			558184	gfm2	-10.1723
171481	fabp10a	3.44461			563411	mms22l	-10.1714
140536	ND6	3.41686			386975	tubgcp2	-10.1701
563855	chac1	3.37507			561754	trim71	-10.1666
556938	zgc:113828	3.37333			449817	kansl2	-10.165
324479	bptf	3.37321			30450	cdc27	-10.1622
100170838	si:dkeyp-73d8.9	3.37211			334784	rbm7	-10.159
100141350	crp3	3.36602			492774	glmna	-10.1523
378440	rdh1	3.25226			415210	efcab7	-10.15
100001286	si:dkey-267n13.1	3.23194			321461	cd63	-10.15
327615	crp2	3.22965			568795	anapc1	-10.1438
100004663	si:dkey-188i13.11	3.18351			321724	atp6v0b	-10.1409
767678	cish	3.18102			573122	tuba1c	-10.1347
555812	ucp2	3.10469			445162	dimt1l	-10.1331
559705	cbln10	3.07212			563801	mtpap	-10.1317
792467	si:ch211-270n8.1	3.04836			797907	dnajc5ab	-10.1316
553969	cyp3a65	3.04232			407620	yes1	-10.1303
368632	ormdl1	3.01481			552978	ncapd2	-10.1288
567278	lect2l	3.01321			563589	chkb	-10.1273
322327	apoa2	2.9657			567483	tex30	-10.1269
[truncated: 1,260 more rows]
