# Supplementary material for: Comparative Transcriptome Analysis Provides Novel Molecular Events for the Differentiation and Maturation of Hepatocytes during the Liver Development of Zebrafish
Source: Biomedicines. 2022 Sep 13;10(9):2264. doi: 10.3390/biomedicines10092264 (PMC9496063; doi:10.3390/biomedicines10092264)
Supplement: Supplementary file 1 [file biomedicines-10-02264-s001.zip › Table S3 GO enrichment analysis of differentially expressed genes.xlsx]

## Sheet: a and b.GO.enrich
The GO terms belong to biological process
ID	Description	GeneRatio	BgRatio	pvalue	p.adjust	qvalue	geneID	Count
GO:0022402	cell cycle process	125/2258	524/18042	3.21246e-13	1.64285e-09	1.53759e-09	psme3/meis1b/pkp4/snap25a/e2f8/usp33/antxr2a/gins1/fbxl3b/waplb/lzts2a/stag2b/ndel1b/dctn3/rtf2/msh3/tpx2/stag1b/mlh1/gins3/si:dkey-30c15.10/esco2/dbf4b/pcm1/cep135/ncapg2/rad17/mad2l1bp/nuf2/haus3/prnprs3/spast/scrib/orc1/haus7/tubgcp4/mcm3/mitd1/sgo2/rad50/mis12/senp6a/cep192/pard6b/mastl/timeless/dbf4/pagr1/ttk/cdc25b/ccnd2a/cdkn1ba/pttg1/bora/cenpk/skp2/ccdc61/dync1li1/rad51c/nsl1/kif18a/ncap…	125
GO:0006974	cellular response to DNA damage stimulus	106/2258	428/18042	1.80846e-12	4.62423e-09	4.32793e-09	mms19/wdhd1/ercc8/hmces/atrx/psme4b/baz1b/supt16h/helb/kin/msh3/parp1/mgmt/blm/mlh1/smarcal1/mettl3/ercc3/rad17/smarcad1a/aptx/polh/dek/gins4/cry5/slx1b/pms1/nsmce1/mcm3/neil3/vhl/chaf1a/rad50/fancg/cul4b/wdr48b/ints7/fanca/polg2/mcm10/pold2/ruvbl2/palb2/txndc12/mastl/timeless/tex264a/zranb3/fancb/rtel1/xrcc3/sfr1/sprtn/alkbh3/rad51c/topbp1/dmap1/xndc1/vhll/pds5a/fan1/rad51b/cenps/gtf2h1/brip1/br…	106
GO:0006281	DNA repair	85/2258	329/18042	2.85926e-11	4.87409e-08	4.56178e-08	mms19/wdhd1/ercc8/atrx/psme4b/supt16h/helb/msh3/parp1/mgmt/blm/mlh1/smarcal1/ercc3/rad17/smarcad1a/aptx/polh/dek/gins4/cry5/slx1b/pms1/nsmce1/mcm3/neil3/vhl/chaf1a/rad50/fancg/wdr48b/fanca/polg2/pold2/ruvbl2/palb2/timeless/tex264a/zranb3/fancb/rtel1/xrcc3/sfr1/sprtn/alkbh3/rad51c/dmap1/xndc1/vhll/pds5a/fan1/rad51b/cenps/gtf2h1/brip1/nhej1/parp3/smarcad1b/zgc:110269/neil1/radx/primpol/mrnip/nbn/rf…	85
GO:0007049	cell cycle	185/2258	933/18042	5.2549e-11	6.71839e-08	6.2879e-08	psme3/meis1b/pkp4/mybl2a/gmnn/snap25a/mdm4/e2f8/si:ch211-202m22.1/wdhd1/usp33/antxr2a/gins1/fbxl3b/pimr188/gas1b/waplb/lzts2a/stag2b/ndel1b/dctn3/phactr4a/pimr117/rtf2/msh3/tpx2/stag1b/mlh1/gins3/si:dkey-30c15.10/esco2/dbf4b/smarcal1/mettl3/pcm1/cep135/cdk10/ncapg2/rad17/mad2l1bp/nuf2/haus3/prnprs3/spast/rgcc/scrib/orc1/haus7/tubgcp4/mcm3/mitd1/sgo2/melk/chaf1a/stk35/rad50/cables2a/zgc:153292/cdk…	185
GO:0006259	DNA metabolic process	109/2258	473/18042	1.01151e-10	1.03457e-07	9.68279e-08	dnase2b/mms19/wdhd1/apobec2b/ercc8/gins1/atrx/psme4b/supt16h/helb/supv3l1/rtf2/msh3/parp1/mgmt/blm/mlh1/gins3/smarcal1/ercc3/rad17/dnmt3bb.3/smarcad1a/aptx/orc1/polh/dek/gins4/cry5/top3a/slx1b/pms1/nsmce1/mcm3/neil3/vhl/chaf1a/rad50/fancg/tk1/wdr48b/fanca/polg2/mcm10/pold2/prim1/ruvbl2/palb2/timeless/tex264a/zranb3/fancb/rtel1/xrcc3/si:dkey-14d8.1/sfr1/sprtn/alkbh3/rad51c/topbp1/cdc6/dmap1/xndc1/…	109
GO:0033554	cellular response to stress	160/2258	792/18042	2.74381e-10	2.33864e-07	2.18879e-07	ubiad1/edem3/egln2/sfpq/map3k15/mms19/wdhd1/keap1b/rnf121/ercc8/sh3rf1/hmces/atrx/psme4b/baz1b/vps41/supt16h/helb/mapk9/kin/msh3/mios/parp1/mgmt/blm/mlh1/smarcal1/mettl3/ercc3/rell1/rad17/erlin1/smarcad1a/aptx/aida/polh/hspa13/dek/atf6/gins4/cry5/slx1b/pms1/nsmce1/mcm3/derl2/neil3/vhl/tmem259/chaf1a/rad50/fancg/cul4b/wdr48b/ints7/fanca/fbxo7/polg2/mcm10/pold2/ruvbl2/palb2/hsc70/txndc12/mastl/time…	160
GO:0034660	ncRNA metabolic process	85/2258	346/18042	4.45333e-10	3.25348e-07	3.04501e-07	zgc:136564/srrt/ddx10/mepcea/ddx49/mars1/farsa/rpp25b/nob1/rpusd4/prorp/sart1/mettl2a/helb/ints14/imp4/sars1/zcchc4/las1l/mettl3/rars2/heatr1/riok1/pus10/clp1/thumpd2/nol10/rpp21/rpp38/ints7/cdk5rap1/ints1/ints9/ints12/gatb/lars2/elp3/rpp30/trmt1/tent2/lin28ab/pusl1/mtfmt/tarbp2/elac2/wdr55/rnaset2/pop7/cars2/ddx51/aars2/ints6/ints10/ints8/trmt12/trmt6/urb1/dis3l/tsen2/vars1/trmt44/usb1/dis3l2/rp…	85
GO:0006260	DNA replication	43/2258	132/18042	1.38426e-09	8.84889e-07	8.28189e-07	gmnn/e2f8/wdhd1/gins1/igfbp2b/supt16h/helb/rtf2/kin/blm/gins3/esco2/dbf4b/twnk/smarcal1/orc1/gins4/mcm3/chaf1a/polg2/mcm10/pold2/prim1/timeless/dbf4/zranb3/rtel1/orc2/topbp1/cdc6/pds5a/cenps/zgc:110269/primpol/rfc1/mgme1/polg/polb/cdc45/wrnip1/tatdn1/sde2/lrwd1	43
GO:0006396	RNA processing	139/2258	680/18042	1.922e-09	1.09212e-06	1.02214e-06	zgc:136564/sfswap/luc7l/srrt/ddx10/rbm26/ptbp3/ddx49/rbbp6/pcf11/adarb2/qkia/rpp25b/nob1/ddx17/rpusd4/rbmx2/prorp/sf1/sart1/mettl2a/helb/zc3h14/coil/ddx20/fastkd2/ints14/bud13/supv3l1/imp4/zcchc4/rtca/las1l/zgc:103692/mettl3/htatsf1/pan3/dhx38/heatr1/riok1/sf3b3/cmtr1/pus10/ptbp2b/clp1/ptbp1b/pan2/thumpd2/puf60a/gcfc2/nol10/rpp21/rpp38/hnrnpul1/ints7/cdk5rap1/ints1/akap17a/ints9/ints12/khdrbs1b/s…	139
GO:1903047	mitotic cell cycle process	79/2258	324/18042	2.64508e-09	1.35269e-06	1.26602e-06	psme3/meis1b/snap25a/antxr2a/gins1/fbxl3b/lzts2a/ndel1b/rtf2/tpx2/gins3/si:dkey-30c15.10/ncapg2/rad17/mad2l1bp/nuf2/spast/scrib/orc1/mcm3/mitd1/sgo2/mis12/cep192/mastl/ttk/cdc25b/ccnd2a/cdkn1ba/pttg1/bora/cenpk/skp2/ccdc61/dync1li1/nsl1/kif18a/ncaph2/nde1/topbp1/cdc6/aven/ncaph/pds5a/cdc16/ccne1/miip/sgo1/ppp2r2d/cdk14/mrnip/nbn/kntc1/smc2/rock2a/kif4/rb1/kif20bb/zwilch/prickle1a/cdk16/ckap5/cenp…	79
The GO terms belong to cellular component
ID	Description	GeneRatio	BgRatio	pvalue	p.adjust	qvalue	geneID	Count
GO:0140513	nuclear protein-containing complex	212/2271	839/18361	9.17247e-26	7.57646e-23	6.42073e-23	aff4/gatad2ab/luc7l/e2f2/xpot/e2f8/nelfb/nup62l/nfrkb/ranbp3b/pcf11/ercc8/gins1/smad2/cdk13/med25/phf20l1/brd8b/rbmx2/tbl1xr1a/sf1/sart1/supt16h/ints14/rsf1b.1/tada3l/bud13/imp4/kansl3/msh3/taf5l/nelfa/mlh1/gins3/tti2/zgc:103692/ercc3/ezh2/ccnt1/htatsf1/nup210/tbp/nfybb/med17/dhx38/heatr1/sf3b3/med15/med21/orc1/sin3aa/brms1/clp1/gins4/msl1b/phc1/hcfc2/slx1b/taf6/rpp21/dpf2/rad50/fancg/phc2a/kdm6a…	212
GO:1990234	transferase complex	135/2271	591/18361	4.71055e-13	1.36509e-10	1.15686e-10	rabggta/fbxo11a/golga7/phkb/keap1b/ercc8/fbxw11b/fbxl3b/cdk13/phf20l1/brd8b/pik3r1/zyg11/acvr2ab/tada3l/kansl3/taf5l/kctd5a/las1l/trpc4apa/fbxl18/mettl3/spopla/spoplb/ercc3/ypel5/ezh2/ccnt1/tbp/crbn/polrmt/klhl8/socs5a/msl1b/phc1/hcfc2/taf6/nsmce1/derl2/vhl/cul4b/phc2a/kdm6a/ube2d1a/supt20/fem1c/brd1b/pold2/phc2b/prim1/ruvbl2/vac14/cxxc1a/chm/pagr1/acvr1ba/ccnd2a/pcgf6/kat5b/taf4a/dcaf5/mib1/kat2…	135
GO:0031981	nuclear lumen	180/2271	865/18361	4.95796e-13	1.36509e-10	1.15686e-10	psme3/aff4/gatad2ab/srrt/sfpq/xpot/cmip/zgc:174877/patl1/nelfb/tfe3a/wdhd1/poldip3/nfrkb/adarb2/gins1/cdk13/phf20l1/brd8b/sdad1/psme4b/hic1l/ftr06/tbl1xr1a/znf330/supt16h/helb/zc3h14/coil/riox1/tada3l/imp4/kansl3/taf5l/parp1/nelfa/zcchc4/gins3/tti2/smarcal1/mettl3/ercc3/ezh2/ccnt1/tbp/tasor2/zbtb37/heatr1/aptx/orc1/nxf1b/sin3aa/brms1/mybbp1a/gins4/msl1b/hcfc2/slx1b/taf6/fam118b/nol10/rpp21/rpp38/…	180
GO:0005654	nucleoplasm	134/2271	592/18361	1.16951e-12	2.41504e-10	2.04665e-10	psme3/aff4/gatad2ab/srrt/sfpq/cmip/zgc:174877/patl1/nelfb/tfe3a/poldip3/gins1/cdk13/phf20l1/brd8b/psme4b/hic1l/ftr06/tbl1xr1a/supt16h/zc3h14/coil/riox1/tada3l/kansl3/taf5l/nelfa/gins3/tti2/mettl3/ercc3/ezh2/ccnt1/tbp/tasor2/zbtb37/aptx/nxf1b/sin3aa/brms1/gins4/msl1b/hcfc2/taf6/fam118b/zgc:153292/zbtb14/kdm6a/hnrnpul1/supt20/brd1b/zmym4.2/srsf1b/ruvbl2/alkbh5/lin9/palb2/cxxc1a/pagr1/scnm1/cpsf1/ka…	134
GO:0005694	chromosome	122/2271	531/18361	4.2913e-12	7.08922e-10	6.00781e-10	si:dkeyp-115e12.6/gatad2ab/macroh2a1/wdhd1/nfrkb/gins1/smad2/stag2b/atrx/ndel1b/brd8b/ftr06/supt16h/rsf1b.1/parp1/stag1b/blm/gins3/tti2/esco2/smarcal1/ncapg2/hmga2/rad17/nuf2/smarcad1a/orc1/polh/sin3aa/brms1/gins4/top3a/slx1b/nsmce1/mcm3/dpf2/sgo2/neil3/rad50/ints7/ercc6l/dpf3/mcm10/pold2/mis12/prim1/ruvbl2/cenpu/smarcc1b/phf10/timeless/tex264a/ttk/zranb3/fkbp15a/arntl1b/xrcc3/smarca4a/cenpk/si:d…	122
GO:0140535	intracellular protein-containing complex	129/2271	582/18361	1.45083e-11	1.9973e-09	1.69263e-09	psme3/fbxo11a/cnot3b/ppp2r2ba/arntl2/rgp1/keap1b/ercc8/fbxw11b/fbxl3b/phf20l1/brd8b/psme4b/zyg11/tada3l/kansl3/cnot1/taf5l/ube3a/kctd5a/trpc4apa/fbxl18/dbf4b/spopla/spoplb/ercc3/ypel5/ppp4r2a/prkar1ab/tbp/crbn/trappc5/polrmt/klhl8/trappc2/msl1b/phc1/taf6/derl2/vhl/cul4b/eif4e3/phc2a/ube2d1a/supt20/fem1c/brd1b/gatb/pold2/phc2b/prim1/ruvbl2/elp3/ccar2/dbf4/pcgf6/kat5b/arntl1b/taf4a/dcaf5/mib1/maea/…	129
GO:0098687	chromosomal region	37/2271	107/18361	2.1959e-09	2.59116e-07	2.1959e-07	si:dkeyp-115e12.6/atrx/ndel1b/nuf2/nsmce1/sgo2/ercc6l/mis12/cenpu/ttk/cenpk/si:dkey-14d8.1/nsl1/nde1/cfdp1/cenps/tinf2/sgo1/ten1/nbn/kntc1/zwilch/ska3/ckap5/cenph/znf207a/dctn1a/terf2ip/oip5/rcc2/apc/cenpw/rnf8/ncapd3/mis18a/lrwd1/znf276	37
GO:0000151	ubiquitin ligase complex	56/2271	212/18361	1.93111e-08	1.99387e-06	1.68972e-06	fbxo11a/keap1b/ercc8/fbxw11b/fbxl3b/zyg11/kctd5a/trpc4apa/fbxl18/spopla/spoplb/ypel5/crbn/klhl8/phc1/derl2/vhl/cul4b/phc2a/ube2d1a/fem1c/phc2b/pcgf6/dcaf5/mib1/skp2/cul2/spop/vhll/fbxw4/cdc16/fbxo4/ube2d2l/syvn1/ube3d/dcun1d3/pcgf1/armc8/ube4b/dcun1d1/fbxw5/zer1/arih1l/cul1b/bmi1b/arih1/cul3b/shrprbck1r/anapc7/sel1l/zswim8/rnf8/cdc23/ube2s/klhl15/bard1	56
GO:0005815	microtubule organizing center	71/2271	300/18361	3.78797e-08	3.47652e-06	2.9462e-06	mzt2b/b9d1/usp33/ofd1/lzts2a/ttbk2b/ndel1b/ehbp1l1b/bbs7/tti2/odf2a/cep83/ccdc113/pcm1/cep135/pibf1/mllt11/haus3/spast/zgc:103670/ift57/ckap2l/tubgcp4/ift122/cplane2/specc1/ift80/cep192/ccdc77/ccdc88c/mastl/ttc26/mib1/kat2a/ccdc61/dync1li1/plk4/nde1/cep57l1/flr/kif2c/arl2bp/cibar1/ccne1/sfi1/si:dkeyp-20g2.3/cenpj/cep44/cep72/rock2a/tubgcp5/kiz/odf2b/haus5/c2cd3/tubgcp3/ckap5/bbs2/ppp4ca/dlgap5/ma…	71
GO:0005667	transcription regulator complex	62/2271	251/18361	5.24449e-08	4.33195e-06	3.67115e-06	gatad2ab/tle3b/e2f2/e2f8/skia/arntl2/mafgb/smad2/med25/taf5l/gtf3c3/snapc1b/ercc3/tbp/nfybb/brf1a/med17/tcf12/taf6/lin9/med23/smad3b/creb1a/arntl1b/taf4a/hes6/tle3a/taf2/tfdp2/taf5/gtf3c4/tcf7/sox19a/crebbpb/gtf2h1/dr1/mta2/creb1b/zgc:152938/tcf3a/rxrgb/arntl1a/smad6a/nfyal/gtf2e1/rb1/e2f4/mta3/rcor1/gtf2a1/med14/zgc:162472/rxrbb/smad5/rbl1/coro2aa/skib/e2f3/lef1/ldb1a/taf1/mier1a	62
The GO terms belong to molecular function
ID	Description	GeneRatio	BgRatio	pvalue	p.adjust	qvalue	geneID	Count
GO:0140640	catalytic activity, acting on a nucleic acid	134/2188	507/17745	1.77611e-18	2.95544e-15	2.78381e-15	chd7/dnase2b/helz2a/ifih1/ddx10/mepcea/chd3/ddx49/mars1/upf1/farsa/ddx6/nob1/ddx17/atrx/prorp/mettl2a/helb/ago3b/ddx20/supv3l1/sars1/msh3/zcchc4/blm/rtca/twnk/smarcal1/edc3/mettl3/rars2/ercc3/rad17/dnmt3bb.3/dhx38/polrmt/mov10a/aptx/trmt11/cmtr1/pus10/polh/pan2/thumpd2/cry5/top3a/slx1b/mcm3/rpp21/neil3/rpp38/ercc6l/skiv2l/gatb/atad5a/prim1/lars2/si:dkey-222f8.3/ruvbl2/alkbh5/rpp30/trmt1/tent2/snr…	134
GO:0140098	catalytic activity, acting on RNA	88/2188	318/17745	8.69522e-14	7.23442e-11	6.8143e-11	helz2a/ifih1/ddx10/mepcea/ddx49/mars1/upf1/farsa/ddx6/nob1/ddx17/prorp/mettl2a/ago3b/ddx20/supv3l1/sars1/zcchc4/rtca/edc3/mettl3/rars2/dhx38/polrmt/mov10a/trmt11/cmtr1/pus10/pan2/thumpd2/rpp21/rpp38/skiv2l/gatb/prim1/lars2/si:dkey-222f8.3/alkbh5/rpp30/trmt1/tent2/snrnp200/pusl1/prorsd1/ddx19a/ddx19b/mtfmt/elac2/tsnax/rnaset2/pop7/cars2/ddx51/aars2/mettl8/trmt12/dis3l/trmt10a/polr3b/tsen2/vars1/tr…	88
GO:0003712	transcription coregulator activity	76/2188	298/17745	3.01966e-10	1.67491e-07	1.57764e-07	tle3b/kdm7aa/tbl1xr1a/pxna/rsf1b.1/tada3l/pias4a/taf5l/slc30a9/ezh2/hmga2/rereb/med17/med15/med21/sin3aa/mybbp1a/hcfc2/taf6/dpf2/gon4la/dyrk1aa/nrip1a/supt20/dpf3/phf10/ccar2/nrip1b/kat5b/sfr1/kat2a/med22/tle3a/hcfc1b/nab1b/dmap1/hdgfl2/kat5a/crebbpb/dr1/mta2/nab1a/ppargc1a/med7/irf2bp1/tada2a/zgc:114119/dpf2l/si:dkey-156n14.3/tbl1xr1b/kdm3b/znf451/supt3h/mta3/mier3a/med24/ncoa2/med19b/smarcd3b/p…	76
GO:0140101	catalytic activity, acting on a tRNA	40/2188	123/17745	3.51732e-09	1.28049e-06	1.20613e-06	mars1/farsa/prorp/mettl2a/sars1/rars2/trmt11/pus10/thumpd2/rpp21/rpp38/gatb/lars2/rpp30/trmt1/pusl1/prorsd1/mtfmt/elac2/pop7/cars2/aars2/mettl8/trmt12/trmt10a/tsen2/vars1/trmt44/si:dkey-19e4.5/tyw3/trmt13/fars2/trmt10c/qrsl1/plbd2/nars2/qtrt1/ears2/pars2/ptrh1	40
GO:0008168	methyltransferase activity	56/2188	204/17745	3.84761e-09	1.28049e-06	1.20613e-06	ndufaf7/hemk1/mepcea/vcpkmt/mtr/pcmt/smyd3/mettl27/mettl2a/mgmt/zcchc4/comtb/mettl3/ezh2/dnmt3bb.3/trmt11/cmtr1/thumpd2/nsun6/prmt9/trmt1/comta/mettl18/eef1akmt2/dmap1/prmt2/mettl8/trmt12/zgc:109986/trmt10a/trmt44/eef2kmt/mrm3a/tyw3/icmt/cmtr2/mrm2/tyms/ece2a/trmt13/trdmt1/mettl17/kmt2ba/ehmt1b/antkmt/mettl22/nsd2/mettl16/mettl7a.1/bmt2/zgc:172121/dnmt3bb.2/trmt10c/mettl21a/setd3/ehmt2	56
GO:0016741	transferase activity, transferring one-carbon groups	57/2188	212/17745	6.41439e-09	1.77892e-06	1.67562e-06	ndufaf7/hemk1/mepcea/vcpkmt/mtr/pcmt/smyd3/mettl27/mettl2a/mgmt/zcchc4/comtb/mettl3/ezh2/dnmt3bb.3/trmt11/cmtr1/thumpd2/nsun6/prmt9/trmt1/comta/mtfmt/mettl18/eef1akmt2/dmap1/prmt2/mettl8/trmt12/zgc:109986/trmt10a/trmt44/eef2kmt/mrm3a/tyw3/icmt/cmtr2/mrm2/tyms/ece2a/trmt13/trdmt1/mettl17/kmt2ba/ehmt1b/antkmt/mettl22/nsd2/mettl16/mettl7a.1/bmt2/zgc:172121/dnmt3bb.2/trmt10c/mettl21a/setd3/ehmt2	57
GO:0003723	RNA binding	171/2188	934/17745	4.08708e-08	9.71557e-06	9.15137e-06	sfswap/helz2a/luc7l/ifih1/ddx10/sfpq/serbp1b/xpot/mepcea/zgc:55733/patl1/rbm26/ptbp3/poldip3/apobec2b/upf1/pcf11/farsa/adarb2/rbm45/qkia/rpp25b/ddx6/tdrd7b/ddx17/rpusd4/rbmx2/igf2bp1/rbm14a/sf1/helb/ago3b/zc3h14/coil/ddx20/fastkd2/supv3l1/imp4/sars1/puraa/eif4g2b/zfr2/znf638/upf2/edc3/mettl3/tdrkh/dcp1b/mtrf1l/htatsf1/brf1a/eif2d/pan3/dhx38/heatr1/mov10a/aptx/sf3b3/pus10/nxf1b/mtrf1/ptbp2b/ptbp1b…	171
GO:0004386	helicase activity	40/2188	134/17745	5.27535e-08	1.09727e-05	1.03355e-05	chd7/helz2a/ifih1/ddx10/chd3/ddx49/upf1/ddx6/ddx17/atrx/helb/ddx20/supv3l1/blm/twnk/smarcal1/ercc3/dhx38/mov10a/mcm3/ercc6l/skiv2l/ruvbl2/snrnp200/ighmbp2/ddx19a/ddx19b/rtel1/smarca4a/ddx51/brip1/chtf18/smarcad1b/mtrex/ddx28/ascc3/dhx37/wrnip1/helz/dhx40	40
GO:0140097	catalytic activity, acting on DNA	48/2188	188/17745	5.2678e-07	9.73957e-05	9.17398e-05	chd7/dnase2b/helz2a/chd3/atrx/helb/supv3l1/msh3/blm/twnk/ercc3/rad17/dnmt3bb.3/aptx/polh/cry5/top3a/slx1b/mcm3/neil3/ercc6l/atad5a/ruvbl2/ighmbp2/zranb3/rtel1/xrcc3/smarca4a/rad51c/fan1/rad51b/brip1/chtf18/smarcad1b/zgc:110269/neil1/primpol/rfc1/mgme1/polg/polb/ascc3/tdg.1/cpdp/dnmt3bb.2/wrnip1/tatdn1/ercc5	48
GO:0140657	ATP-dependent activity	90/2188	441/17745	7.88156e-07	0.000131149	0.000123533	chd7/atp2b3a/myo5b/helz2a/ifih1/ddx10/kif1ab/abcc5/chd3/atp8b5a/ddx49/upf1/myo1hb/clpxa/atp6v1h/ddx6/ddx17/atrx/myo15ab/helb/ddx20/supv3l1/msh3/blm/clpxb/mlh1/twnk/smarcal1/ercc3/rad17/dhx38/spast/zgc:103670/mov10a/hspa13/pms1/mcm3/ercc6l/atp1a1a.4/skiv2l/atad5a/ruvbl2/hsc70/si:dkey-211e20.10/snrnp200/ighmbp2/dnah5l/ddx19a/ddx19b/rtel1/xrcc3/smarca4a/pex6/acsl4a/rad51c/kif18a/atp13a1/zgc:158482/d…	90

## Sheet: f and g.GO.enrich
The GO terms belong to biological process
ID	Description	GeneRatio	BgRatio	pvalue	p.adjust	qvalue	geneID	Count
GO:0022402	cell cycle process	96/1355	524/18042	1.5586e-16	6.95449e-13	6.39027e-13	lzts2b/anxa1a/anapc5/rmi2/kdm8/nusap1/nme6/rad51/chek2/zfyve19/tipin/dyrk3/ccnb2/kif23/si:ch211-244o22.2/spdl1/abraxas2/hnrnpub/mus81/trip13/tubgcp2/bub1ba/cdca8/espl1/msh4/mcm4/anapc1/rad51d/aurka/pard6a/si:ch211-161h7.4/ccnf/tacc3/anxa1c/fancd2/csnk2a2b/rad54l/ect2/haus1/clasp2/pafah1b1a/tmpoa/llgl2/ndc80/fam83d/chfr/ankfn1/ythdf2/knstrn/ptpa/cdk1/kifc1/sept2/pmaip1/msh6/zgc:77398/haus2/zgc:635…	96
GO:1903047	mitotic cell cycle process	68/1355	324/18042	5.18519e-15	1.15681e-11	1.06296e-11	lzts2b/anxa1a/anapc5/kdm8/nusap1/nme6/rad51/chek2/zfyve19/tipin/ccnb2/kif23/si:ch211-244o22.2/spdl1/abraxas2/hnrnpub/mus81/bub1ba/cdca8/mcm4/anapc1/aurka/si:ch211-161h7.4/ccnf/tacc3/anxa1c/fancd2/ect2/clasp2/pafah1b1a/tmpoa/ndc80/chfr/ankfn1/knstrn/ptpa/cdk1/kifc1/pmaip1/zgc:77398/incenp/mad1l1/aurkb/racgap1/lig1/cdc14b/mcm2/pola1/dlg1b/eme1/phf8/smc4/cdc27/dscc1/ccna2/psme1/ewsr1a/zgc:86764/ccni…	68
GO:0007049	cell cycle	126/1355	933/18042	4.88723e-11	5.09852e-08	4.68488e-08	cdc42l/pard3aa/lzts2b/anxa1a/anapc5/rmi2/kdm8/nusap1/nme6/rad51/chek2/zfyve19/tipin/dyrk3/ccnb2/kif23/si:ch211-244o22.2/spdl1/cdc40/abraxas2/hnrnpub/mus81/trip13/tubgcp2/bub1ba/ppp1cab/cdca8/cks1b/wtap/espl1/anapc2/msh4/mcm4/anapc1/mcm5/pclaf/cltca/cdc20/rad51d/aurka/si:dkey-6i22.5/gadd45gb.1/pard6a/si:ch211-161h7.4/cdc5l/ccnf/tacc3/anxa1c/fancd2/si:dkey-42i9.4/spc24/csnk2a2b/tfdp1b/rad54l/ect2/h…	126
GO:0010564	regulation of cell cycle process	46/1355	213/18042	4.93881e-11	5.09852e-08	4.68488e-08	anxa1a/anapc5/rmi2/nme6/chek2/zfyve19/tipin/dyrk3/si:ch211-244o22.2/spdl1/hnrnpub/mus81/trip13/bub1ba/anapc1/aurka/ccnf/anxa1c/fancd2/csnk2a2b/ect2/ndc80/fam83d/chfr/ythdf2/knstrn/cdk1/pmaip1/zgc:77398/incenp/dot1l/si:ch73-100l22.3/cep63/cdt1/mad1l1/aurkb/cdc14b/dlg1b/eme1/cdc27/psme1/ewsr1a/spice1/dlg1a/zfyve26/ticrr	46
GO:0044770	cell cycle phase transition	40/1355	170/18042	5.71327e-11	5.09852e-08	4.68488e-08	anxa1a/anapc5/kdm8/chek2/zfyve19/tipin/dyrk3/ccnb2/spdl1/mus81/trip13/bub1ba/anapc1/ccnf/anxa1c/fancd2/clasp2/ndc80/fam83d/chfr/cdk1/zgc:77398/dot1l/cep63/cdt1/mad1l1/aurkb/cdc14b/dlg1b/eme1/phf8/cdc27/ccna2/psme1/ccni2/lats2/cdk5/lats1/dlg1a/ticrr	40
GO:0006259	DNA metabolic process	77/1355	473/18042	7.53739e-11	5.6053e-08	5.15055e-08	mms22l/fance/rmi2/lto1/wdr18/rad51/recql5/tipin/xrcc5/hnrnpub/mus81/pold1/dctpp1/pcna/huwe1/trip13/rad23aa/orc6/si:dkey-261m9.12/msh4/mcm4/mcm5/pclaf/orc5/rad51d/gar1/nudt1/fancd2/si:dkey-23a13.17/polm/rad54l/orc3/pola2/tdp2b/rfc3/gins2/rpa1/rpa2/prpf19/unga/dclre1c/zswim7/pole3/gtf2h3/msh6/zgc:77398/ddb2/dot1l/dnmt1/cdt1/lig1/mcm2/pola1/pole2/terfa/si:ch211-113a14.18/eme1/rnaseh2a/chd1l/rfc5/pri…	77
GO:0006261	DNA-dependent DNA replication	26/1355	83/18042	1.70628e-10	8.80581e-08	8.0914e-08	mms22l/wdr18/rad51/recql5/tipin/pold1/pcna/orc6/mcm4/mcm5/orc5/orc3/pola2/rfc3/rpa1/pole3/zgc:77398/cdt1/lig1/mcm2/pola1/pole2/eme1/rfc5/prim2/ticrr	26
GO:0048285	organelle fission	45/1355	213/18042	1.72407e-10	8.80581e-08	8.0914e-08	anapc5/pex11g/nusap1/nme6/mtfr2/rad51/kif23/si:ch211-244o22.2/spdl1/abraxas2/hnrnpub/mus81/trip13/bub1ba/cdca8/espl1/msh4/mffb/anapc1/rad51d/aurka/si:ch211-161h7.4/fancd2/rad54l/clasp2/coro1ca/tmpoa/ndc80/knstrn/mtfr1l/kifc1/pmaip1/incenp/mad1l1/aurkb/mief1/cdc14b/eme1/smc4/cdc27/dscc1/ewsr1a/zgc:86764/spice1/e2f5	45
GO:0006974	cellular response to DNA damage stimulus	71/1355	428/18042	1.77616e-10	8.80581e-08	8.0914e-08	mms22l/fance/bcl2l10/rmi2/rad51/recql5/chek2/eef1e1/tipin/xrcc5/fmr1/mus81/pold1/pcna/huwe1/trip13/rad23aa/msh4/mcm4/mcm5/pclaf/rad51d/nudt1/fancd2/polm/rad54l/chchd6a/tdp2b/rfc3/gins2/rpa1/rpa2/prpf19/unga/dclre1c/zswim7/smyd2a/cdk1/pole3/pmaip1/gtf2h3/msh6/zgc:77398/ddb2/dot1l/bcl2l1/cep63/lig1/mcm2/fxr2/pole2/terfa/eme1/rnaseh2a/chd1l/rfc5/rad52/exo1/tdg.2/xrcc2/poll/si:dkey-119f1.1/cgasa/mcm9…	71
GO:0006260	DNA replication	33/1355	132/18042	5.06318e-10	2.25919e-07	2.0759e-07	mms22l/wdr18/rad51/recql5/tipin/rrm2/pold1/pcna/orc6/mcm4/mcm5/orc5/orc3/pola2/rfc3/gins2/rpa1/rpa2/pole3/zgc:77398/cdt1/lig1/mcm2/pola1/pole2/eme1/dscc1/rfc5/prim2/nfixb/poll/esco1/ticrr	33
The GO terms belong to cellular component
ID	Description	GeneRatio	BgRatio	pvalue	p.adjust	qvalue	geneID	Count
GO:0005694	chromosome	77/1353	531/18361	7.23053e-09	4.71431e-06	4.34593e-06	mms22l/rrp8/rad51/recql5/zbtb48/zgc:110216/tipin/baz2a/si:ch211-244o22.2/nup133/spdl1/fmr1/hnrnpub/pold1/pane1/cenpi/trip13/orc6/si:dkey-225f5.4/cdca8/si:dkey-261m9.12/pole4/msh4/mcm4/kmt5ab/orc5/rad51d/si:dkey-6i22.5/si:ch211-161h7.4/znhit1/pbrm1l/fancd2/si:dkey-23a13.17/hmgb1b/spc24/kat6a/orc3/tspy/clasp2/pafah1b1a/pola2/rfc3/tmpoa/ndc80/gins2/rpa1/rpa2/mdc1/knstrn/pole3/zgc:77398/mcrs1/akirin2…	77
GO:0031981	nuclear lumen	108/1353	865/18361	3.48449e-08	1.05004e-05	9.6799e-06	mms22l/ppm1g/si:ch211-59o9.10/rmi2/ccnt2b/nol12/wt1b/nsun5/nusap1/wdr18/rrp8/rad51/kmt2cb/larp7/tipin/rbm12/wrap53/polr2h/rnaseh2b/tp53inp2/nmd3/fmr1/hnrnpub/pold1/taf10/thoc7/rad23aa/orc6/wtap/polr1g/frg1/tnrc6c1/pole4/msh4/snu13a/orc5/exosc10/spty2d1/zcchc17/abt1/gar1/arglu1b/gtpbp10/nelfcd/styx/esrp1/ing5b/znhit1/taf9/kansl1a/thoc6/kat6a/orc3/utp23/ttf1.2/e4f1/kmt2ca/pola2/tdp2b/senp5/gins2/ch…	108
GO:0140513	nuclear protein-containing complex	105/1353	839/18361	4.83147e-08	1.05004e-05	9.6799e-06	cwf19l2/polr3glb/fance/anapc5/ccnt2b/med13b/prpf8/txnl4b/wdr18/rrp8/kmt2cb/nup85/tipin/xrcc5/nup133/polr2h/cdc40/tra2b/tfip11/wbp11/hnrnpub/pold1/taf10/pcna/thoc7/orc6/nfyba/eftud2/polr1g/frg1/pole4/anapc2/snu13a/anapc1/orc5/exosc10/cdc20/rad51d/gar1/nup35/si:dkey-6i22.5/nelfcd/crsp7/ing5b/znhit1/ranbp2/cdc5l/bcl9/rbm22/nr5a5/pbrm1l/taf9/lsm4/kansl1a/med12/cwc27/rxrga/zgc:112982/dhx32a/kat6a/orc3…	105
GO:0005819	spindle	30/1353	147/18361	2.73518e-07	4.45835e-05	4.10997e-05	nusap1/eml2/spdl1/hnrnpub/tubgcp2/cdca8/espl1/cltca/wdr73/aurka/clasp2/fam83d/ankfn1/prpf19/knstrn/kifc1/sept2/haus2/zgc:63587/cep63/mad1l1/aurkb/cdc14b/katnb1/mapre1b/zgc:86764/spice1/lats2/tbccd1/sac3d1	30
GO:0000775	chromosome, centromeric region	20/1353	84/18361	2.17598e-06	0.000283748	0.000261576	nup133/spdl1/fmr1/hnrnpub/pane1/cenpi/si:dkey-225f5.4/cdca8/si:dkey-6i22.5/si:ch211-161h7.4/spc24/clasp2/pafah1b1a/ndc80/knstrn/cenpo/mad1l1/daxx/dscc1/spc25	20
GO:0005657	replication fork	12/1353	37/18361	7.98811e-06	0.000848237	0.000781956	mms22l/tipin/pold1/rad51d/pola2/rfc3/rpa1/rpa2/pola1/rfc5/prim2/xrcc2	12
GO:0098687	chromosomal region	22/1353	107/18361	9.10684e-06	0.000848237	0.000781956	nup133/spdl1/fmr1/hnrnpub/pane1/cenpi/si:dkey-225f5.4/cdca8/si:dkey-6i22.5/si:ch211-161h7.4/spc24/clasp2/pafah1b1a/ndc80/rpa2/knstrn/cenpo/mad1l1/daxx/terfa/dscc1/spc25	22
GO:0005654	nucleoplasm	72/1353	592/18361	1.72972e-05	0.00140972	0.00129956	ppm1g/si:ch211-59o9.10/rmi2/ccnt2b/wt1b/wdr18/kmt2cb/larp7/rbm12/wrap53/polr2h/rnaseh2b/tp53inp2/nmd3/hnrnpub/taf10/thoc7/rad23aa/wtap/frg1/tnrc6c1/arglu1b/nelfcd/styx/esrp1/ing5b/znhit1/taf9/kansl1a/thoc6/kat6a/orc3/e4f1/kmt2ca/tdp2b/gins2/chfr/dtx3l1/rpa1/shq1/gtf2h3/mynn/zgc:77398/mcrs1/rbm7/wdr82/gtf2a2/tex10/hnrnph1l/daxx/srsf2b/brpf3b/rbm4.1/psme1/baiap2l1b/slu7/hdac3/ftr67/zgc:163143/znf70…	72
GO:0015630	microtubule cytoskeleton	73/1353	608/18361	2.34257e-05	0.00169706	0.00156445	rassf1/cep20/lzts2b/ccser2b/nusap1/eml2/clmna/zfyve19/ccnb2/kif23/spdl1/hnrnpub/kifap3a/tubgcp2/cdca8/espl1/kif9/cltca/hook2/rad51d/wdr73/aurka/ccnf/ttll1/gtse1/haus1/clasp2/pafah1b1a/rilpl2/fam83d/ssna1/ankfn1/prpf19/tuba1c/knstrn/kifc1/sept2/haus2/nme7/zgc:63587/si:ch73-100l22.3/cep63/yes1/cep43/ift52/mad1l1/aurkb/cdc14b/katnb1/entr1/mapre1b/actr10/cep350/zgc:86764/mid1ip1a/spice1/camsap3/dnah2…	73
GO:0000793	condensed chromosome	21/1353	106/18361	2.61218e-05	0.00170314	0.00157006	rad51/nup133/spdl1/hnrnpub/cenpi/si:dkey-225f5.4/msh4/si:dkey-6i22.5/si:ch211-161h7.4/fancd2/spc24/clasp2/pafah1b1a/tmpoa/ndc80/knstrn/cenpo/mad1l1/cdc14b/spc25/si:dkey-119f1.1	21
The GO terms belong to molecular function
ID	Description	GeneRatio	BgRatio	pvalue	p.adjust	qvalue	geneID	Count
GO:0140097	catalytic activity, acting on DNA	31/1309	188/17745	1.91574e-05	0.0207248	0.0199059	rad51/recql5/xrcc5/mus81/pold1/msh4/mcm4/mcm5/rad51d/polm/rad54l/tdp2b/rfc3/unga/dclre1c/msh6/dnmt1/lig1/mcm2/pola1/terfa/chd1l/rfc5/exo1/tdg.2/xrcc2/poll/dnase1l4.1/mcm9/si:ch211-141o9.10/ogg1	31
GO:0140640	catalytic activity, acting on a nucleic acid	63/1309	507/17745	3.0749e-05	0.0207248	0.0199059	trmt5/qtrt2/dimt1l/xrn1/rad51/recql5/xrcc5/alkbh8/dhx34/trmt1l/mus81/pold1/zgc:103759/tfb1m/msh4/mcm4/mars2/mcm5/exosc10/wars1/rad51d/rnasekb/ddx39b/wars2/polm/rad54l/dhx32a/dhx57/ddx42/tdp2b/tyw1/rfc3/dbr1/trmt61b/dus3l/unga/dclre1c/msh6/ftsj3/dnmt1/si:ch211-71n6.4/rnmt/lig1/mcm2/pola1/mettl14/lrrc47/terfa/rnaseh2a/chd1l/rfc5/slu7/rnaseh1/ern1/exo1/tdg.2/xrcc2/poll/dnase1l4.1/mcm9/si:ch211-141o9…	63
GO:0003697	single-stranded DNA binding	15/1309	68/17745	0.000103151	0.038136	0.0366291	ssbp4/rad51/mcm4/mcm5/rad51d/nup35/tdp2b/rpa1/rpa2/mcm2/pola1/terfa/si:dkey-119f1.1/mcm9/ssbp3a	15
GO:0016788	hydrolase activity, acting on ester bonds	79/1309	705/17745	0.000120539	0.038136	0.0366291	ppm1g/g6pc3/xrn1/timm50/ppm1da/ptpn2b/mus81/pold1/gpcpd1/zgc:103759/dusp12/ppp1cab/dusp4/pnpla8/pnpla2/si:dkey-96f10.1/exosc10/rnasekb/rngtt/styx/tab1/zgc:85936/pald1a/napepld/nudt1/alpl/plpp2b/si:ch211-229n2.7/trir/tdp2b/abhd17aa/dbr1/acot13/phlpp1/dclre1c/tsen15/cpped1/ctdspl2a/ptpn1/si:ch211-71n6.4/nt5c2b/enpp1/cdc14b/pde4d/eme1/mdp1/dusp22a/bpnt2/rnaseh2a/lyplal1/ppt1/rnaseh1/mgll/ptprfa/ern1…	79
GO:0015926	glucosidase activity	9/1309	29/17745	0.000162823	0.038136	0.0366291	man2a2/ganabb/man2b1/gba3/edem2/gba2/man1a1/ganc/man1a2	9
GO:0008757	S-adenosylmethionine-dependent methyltransferase activity	25/1309	155/17745	0.000169745	0.038136	0.0366291	trmt5/dimt1l/rrp8/kmt2cb/trmt1l/tfb1m/eef1akmt1/kmt5ab/cskmt/kmt2ca/n6amt1/trmt61b/smyd2a/ftsj3/dot1l/dnmt1/pcmtl/rnmt/mettl6/lcmt1/mettl14/atpsckmt/zgc:194242/setd1ba/setd4	25
GO:0004904	interferon receptor activity	3/1309	3/17745	0.000400561	0.0729677	0.0700846	il10rb/crfb1/crfb2	3
GO:0003684	damaged DNA binding	9/1309	33/17745	0.0004794	0.0729677	0.0700846	xrcc5/rad23aa/rpa1/dclre1c/msh6/ddb2/si:dkey-119f1.1/ogg1/xpa	9
GO:0008422	beta-glucosidase activity	7/1309	21/17745	0.000541303	0.0729677	0.0700846	man2a2/man2b1/gba3/edem2/gba2/man1a1/man1a2	7
GO:0090599	alpha-glucosidase activity	7/1309	21/17745	0.000541303	0.0729677	0.0700846	man2a2/ganabb/man2b1/edem2/man1a1/ganc/man1a2	7

## Sheet: d and e.GO.enrich
The GO terms belong to biological process
ID	Description	GeneRatio	BgRatio	pvalue	p.adjust	qvalue	geneID	Count
GO:0006368	transcription elongation from RNA polymerase II promoter	10/1115	38/18042	7.50977e-05	0.0753704	0.0721006	cdk12/rnf168/ell2/eloa/si:dkey-177p2.6/cdc73/ell/paf1/trim33/supt6h	10
GO:0008610	lipid biosynthetic process	44/1115	395/18042	0.000111026	0.0753704	0.0721006	elovl4a/cishb/st3gal4/pigb/wdtc1/pld2/oxsm/pla2g6/prkab1a/fitm2/mid1ip1l/dhdds/cyb5r2/sptlc3/ugcg/dgat2/fam126a/lss/hmgcra/fasn/pck2/hsd17b12a/pld1a/crppa/pik3r2/cbr4/mlycd/pcyt2/socs5b/cnep1r1/aclya/sptlc2a/msmo1/sptlc1/pi4kb/acacb/sgms1a/pcyt1ab/sc5d/mogat3b/hsd17b7/lpin2/pigm/itpkcb	44
GO:0006354	DNA-templated transcription, elongation	11/1115	48/18042	0.000129886	0.0753704	0.0721006	cdk12/rnf168/ell2/eloa/si:dkey-177p2.6/cdc73/ell/thoc5/paf1/trim33/supt6h	11
GO:0046907	intracellular transport	80/1115	860/18042	0.000154058	0.0753704	0.0721006	rab20/ap1b1/hgs/arf4a/zgc:114123/tbc1d5/zgc:63863/tbc1d9/c2cd5/aaas/ehd1a/chmp7/lsg1/tbc1d15/sys1/snx33/zgc:92045/dync1i2a/ergic2/sec24d/vps52/f8a/thoc2/nrbp2a/mcm3ap/bloc1s2/timm44/vps37a/vps35/chmp4ba/kdelr3/pafah1b1b/trappc4/samm50l/kif1aa/stx8/sec63/snx12/kif5aa/pex12/ift46/thoc5/ccdc88b/aktip/heatr3/kpna4/nup58/dnlz/yif1a/arl5a/copb2/nup107/pex26/dennd10/rab9a/cert1b/mipepa/sec16b/tnpo3/pex1…	80
GO:0015031	protein transport	74/1115	784/18042	0.000174468	0.0753704	0.0721006	atg4c/apobb.1/rab20/ap1b1/txnipa/hgs/arf4a/zgc:114123/rrbp1b/tbc1d5/tbc1d9/sft2d1/c2cd5/chmp7/lsg1/tbc1d15/sys1/snx33/sec24d/vps52/golph3l/use1/rab8b/si:dkey-181m9.8/timm44/vps37a/vps35/chmp4ba/kdelr3/slc7a6os/samm50l/trappc11/stx8/sec63/b9d2/pex12/aktip/heatr3/kpna4/nup58/dnlz/yif1a/arl5a/copb2/nup107/pex26/arrdc2/ist1/dennd10/cacng7a/plekhf2/scamp2/ykt6/mipepa/tnpo3/pex1/sec23a/zfand6/kpna3/rab…	74
GO:0006396	RNA processing	66/1115	680/18042	0.00017757	0.0753704	0.0721006	bop1/nifk/prkra/zc3h7a/esrp2/krr1/prpf38b/smndc1/riok3/thg1l/trmu/nsun2/ccnl1a/srfbp1/sf3b1/zc3h7ba/aqr/thoc2/cdc73/tsr3/ints11/cwf19l1/nudt21/raver1/dalrd3/srpk1b/rbm4.2/rest/rtraf/hnrnpul1l/cnot6l/toe1/thoc5/rbm5/rbm17/fastkd3/yju2/trpt1/dus1l/tp53rk/rrp36/tsr1/ptcd1/trmt2a/snrnp70/zgc:158803/exosc4/tnpo3/tra2a/prpf38a/snrpa/dhx8/gnl2/gemin4/fip1l1b/ddx54/ints2/tdrd3/pum1/elp4/usp39/ngdn/ythdc1…	66
GO:0033869	nucleoside bisphosphate catabolic process	3/1115	3/18042	0.000235436	0.0753704	0.0721006	nudt7/fitm2/mlycd	3
GO:0034031	ribonucleoside bisphosphate catabolic process	3/1115	3/18042	0.000235436	0.0753704	0.0721006	nudt7/fitm2/mlycd	3
GO:0034034	purine nucleoside bisphosphate catabolic process	3/1115	3/18042	0.000235436	0.0753704	0.0721006	nudt7/fitm2/mlycd	3
GO:0051126	negative regulation of actin nucleation	3/1115	3/18042	0.000235436	0.0753704	0.0721006	arpin/gmfb/gmfg	3
The GO terms belong to cellular component
ID	Description	GeneRatio	BgRatio	pvalue	p.adjust	qvalue	geneID	Count
GO:0042175	nuclear outer membrane-endoplasmic reticulum membrane network	59/1148	575/18361	0.000121164	0.0333846	0.0323325	gramd1c/elovl4a/nfe2l2b/ankrd13c/rrbp1b/zgc:109965/zgc:63863/dnajb14/ext2/top1mt/pigb/fitm2/slc37a2/sptlc3/ergic2/stim1b/sec24d/dhrs7b/dgat2/zfyve27/use1/atp2a1/hmgcra/gdpd1/hsd17b12a/tmem39a/zmpste24/abcb9/plod2/slc27a4/mospd1/kdelr3/ufl1/alg8/sec63/ebpl/yif1a/cnep1r1/sptlc2a/msmo1/pi4kb/sec16b/sec23a/lman2lb/sgms1a/creb3l2/rtn2b/derl3/sc5d/mogat3b/emc1/lmf2b/lmbrd1/alg12/maco1a/lpin2/pigm/zgc:1…	59
GO:0005789	endoplasmic reticulum membrane	58/1148	565/18361	0.000136306	0.0333846	0.0323325	gramd1c/elovl4a/nfe2l2b/ankrd13c/rrbp1b/zgc:109965/zgc:63863/dnajb14/ext2/top1mt/pigb/fitm2/slc37a2/sptlc3/ergic2/stim1b/sec24d/dhrs7b/dgat2/zfyve27/use1/atp2a1/hmgcra/gdpd1/hsd17b12a/tmem39a/zmpste24/abcb9/plod2/slc27a4/mospd1/kdelr3/ufl1/alg8/sec63/ebpl/yif1a/sptlc2a/msmo1/pi4kb/sec16b/sec23a/lman2lb/sgms1a/creb3l2/rtn2b/derl3/sc5d/mogat3b/emc1/lmf2b/lmbrd1/alg12/maco1a/lpin2/pigm/zgc:113278/em…	58
GO:0098827	endoplasmic reticulum subcompartment	58/1148	568/18361	0.000156981	0.0333846	0.0323325	gramd1c/elovl4a/nfe2l2b/ankrd13c/rrbp1b/zgc:109965/zgc:63863/dnajb14/ext2/top1mt/pigb/fitm2/slc37a2/sptlc3/ergic2/stim1b/sec24d/dhrs7b/dgat2/zfyve27/use1/atp2a1/hmgcra/gdpd1/hsd17b12a/tmem39a/zmpste24/abcb9/plod2/slc27a4/mospd1/kdelr3/ufl1/alg8/sec63/ebpl/yif1a/sptlc2a/msmo1/pi4kb/sec16b/sec23a/lman2lb/sgms1a/creb3l2/rtn2b/derl3/sc5d/mogat3b/emc1/lmf2b/lmbrd1/alg12/maco1a/lpin2/pigm/zgc:113278/em…	58
GO:1990234	transferase complex	58/1148	591/18361	0.000437471	0.0495147	0.0479543	tada1/cdk12/naa38/cishb/rnf168/ccnh/naa35/wdtc1/trpc4apb/prpsap2/prkab1a/znfx1/dhdds/mat2ab/prkag1/sptlc3/polr3e/polr1c/ccni/cdc73/si:dkey-181m9.8/phf14/pfklb/gtf2e2/asb12a/wdr32/pik3r2/ccnd1/socs5b/fbxl14b/taf3/pfkfb1/fbxo6.3/dcaf11/rnf2/gtf2h5/pik3r6b/sptlc2a/si:dkey-147f3.4/ube2a/amn1/fbxl15/phkg2/tmem183a/si:dkey-219c3.2/cul3a/paf1/polr3f/dcun1d2b/polr3c/derl3/fnta/ubr1/zgc:92664/rad18/ncoa6/…	58
GO:0031984	organelle subcompartment	69/1148	735/18361	0.000464555	0.0495147	0.0479543	pcsk5b/gramd1c/elovl4a/nfe2l2b/ankrd13c/rrbp1b/zgc:109965/zgc:63863/dnajb14/ext2/top1mt/pigb/fitm2/sys1/slc37a2/sptlc3/ergic2/stim1b/sec24d/dhrs7b/golph3l/dgat2/zfyve27/use1/atp2a1/hmgcra/gdpd1/hsd17b12a/tmem39a/zmpste24/abcb9/plod2/slc27a4/mospd1/kdelr3/si:dkey-218f9.10/ufl1/alg8/sec63/ebpl/yif1a/arl5a/sptlc2a/msmo1/scamp2/pi4kb/sec16b/uxs1/sec23a/sulf2b/lman2lb/sgms1a/fam91a1/creb3l2/rab14/rtn2…	69
GO:0061695	transferase complex, transferring phosphorus-containing groups	26/1148	205/18361	0.000465655	0.0495147	0.0479543	cdk12/cishb/ccnh/prpsap2/prkab1a/znfx1/prkag1/polr3e/polr1c/ccni/cdc73/pfklb/gtf2e2/pik3r2/ccnd1/socs5b/taf3/pfkfb1/gtf2h5/pik3r6b/phkg2/si:dkey-219c3.2/paf1/polr3f/polr3c/acvr2aa	26
GO:0140535	intracellular protein-containing complex	56/1148	582/18361	0.000873351	0.0795997	0.0770913	tada1/naa38/rnf168/ccnh/naa35/wdtc1/trpc4apb/prkab1a/znfx1/mat2ab/prkag1/polr3e/cnot6a/polr1c/cnot4b/cdc73/si:dkey-181m9.8/phf14/gtf2e2/asb12a/trappc4/ppp3ccb/wdr32/rtraf/eif2b3/fam98a/cnot6l/fbxl14b/taf3/lamtor3/fbxo6.3/dcaf11/rnf2/adrm1/gtf2h5/si:dkey-147f3.4/ppp2r1bb/ube2a/amn1/fbxl15/tmem183a/si:dkey-219c3.2/cul3a/paf1/polr3f/dcun1d2b/ahr2/polr3c/derl3/ppp2r5eb/fnta/elp4/im:7138535/ubr1/rad18…	56
GO:0140513	nuclear protein-containing complex	75/1148	839/18361	0.00108919	0.0861209	0.083407	mta1/bop1/tada1/cdk12/orc4/prpf38b/ccnh/smndc1/ell2/eloa/aaas/znfx1/med10/suds3/sf3b1/brms1la/polr3e/aqr/polr1c/thoc2/cdc73/cwf19l1/nudt21/mcm3ap/cd2bp2/med16/phf14/cops8/gtf2e2/nup205/atf1/ell/actr8/thoc5/rbm5/rbm17/yju2/taf3/sin3b/ccdc12/rnf2/gtf2h5/nup58/med27/nup107/snrnp70/zgc:158803/exosc4/babam2/si:dkey-219c3.2/tra2a/cops3/prpf38a/snrpa/paf1/polr3f/ino80b/dhx8/fip1l1b/ints2/ino80e/polr3c/n…	75
GO:0005783	endoplasmic reticulum	80/1148	910/18361	0.00121487	0.0861209	0.083407	creld2/ganaba/gramd1c/elovl4a/nfe2l2b/pdia7/ankrd13c/rrbp1b/zgc:109965/zgc:63863/dnajb14/ext2/top1mt/pigb/lsg1/fitm2/dhdds/slc37a2/sptlc3/ergic2/stim1b/sec24d/dhrs7b/dgat2/zfyve27/use1/atp2a1/hmgcra/casq1b/gdpd1/hsd17b12a/tmem39a/zmpste24/abcb9/serpinh1b/plod2/slc27a4/mospd1/kdelr3/trappc4/ufl1/alg8/sec63/tafazzin/cnpy3/sgpl1/ebpl/yif1a/sptlc2a/msmo1/plekhf2/sptlc1/pi4kb/asph/sec16b/tmem30ab/sec2…	80
GO:0008023	transcription elongation factor complex	8/1148	37/18361	0.00172773	0.110229	0.106755	cdk12/ell2/eloa/cdc73/ell/paf1/elp4/supt6h	8
The GO terms belong to molecular function
ID	Description	GeneRatio	BgRatio	pvalue	p.adjust	qvalue	geneID	Count
GO:0004551	nucleotide diphosphatase activity	7/1125	18/17745	6.91729e-05	0.0848752	0.0816969	fhit/nudt4a/lsg1/fitm2/nudt3a/nudt13/nudt2	7
GO:0070530	K63-linked polyubiquitin modification-dependent protein binding	5/1125	11/17745	0.000339732	0.118835	0.114385	rnf168/si:dkey-181m9.8/sqstm1/tab2/optn	5
GO:0015174	basic amino acid transmembrane transporter activity	5/1125	12/17745	0.000552048	0.118835	0.114385	slc7a7/slc7a2/tmem44/slc66a1/slc38a3b	5
GO:0031593	polyubiquitin modification-dependent protein binding	8/1125	32/17745	0.000681205	0.118835	0.114385	rnf168/ubl7b/si:dkey-181m9.8/sqstm1/tab2/babam2/zfand6/optn	8
GO:0008412	4-hydroxybenzoate octaprenyltransferase activity	3/1125	4/17745	0.000968503	0.118835	0.114385	dhdds/tsr3/cox10	3
GO:0008495	protoheme IX farnesyltransferase activity	3/1125	4/17745	0.000968503	0.118835	0.114385	dhdds/tsr3/cox10	3
GO:0043888	(S)-2,3-di-O-geranylgeranylglyceryl phosphate synthase activity	3/1125	4/17745	0.000968503	0.118835	0.114385	dhdds/tsr3/cox10	3
GO:0046428	1,4-dihydroxy-2-naphthoate octaprenyltransferase activity	3/1125	4/17745	0.000968503	0.118835	0.114385	dhdds/tsr3/cox10	3
GO:0052622	ATP dimethylallyltransferase activity	3/1125	4/17745	0.000968503	0.118835	0.114385	dhdds/tsr3/cox10	3
GO:0052623	ADP dimethylallyltransferase activity	3/1125	4/17745	0.000968503	0.118835	0.114385	dhdds/tsr3/cox10	3

## Sheet: c, f and g.GO.enrich
The GO terms belong to biological process
ID	Description	GeneRatio	BgRatio	pvalue	p.adjust	qvalue	geneID	Count
GO:0022402	cell cycle process	136/2216	524/18042	3.84221e-18	2.026e-14	1.8564e-14	lzts2b/anxa1a/anapc5/rmi2/kdm8/nusap1/nme6/rad51/chek2/zfyve19/tipin/dyrk3/ccnb2/kif23/si:ch211-244o22.2/spdl1/abraxas2/hnrnpub/mus81/trip13/tubgcp2/bub1ba/cdca8/espl1/msh4/mcm4/anapc1/rad51d/aurka/pard6a/si:ch211-161h7.4/ccnf/tacc3/anxa1c/fancd2/csnk2a2b/rad54l/ect2/haus1/clasp2/pafah1b1a/tmpoa/llgl2/ndc80/fam83d/chfr/ankfn1/ythdf2/knstrn/ptpa/cdk1/kifc1/sept2/pmaip1/msh6/zgc:77398/haus2/zgc:635…	136
GO:0006259	DNA metabolic process	124/2216	473/18042	5.25154e-17	1.38457e-13	1.26866e-13	mms22l/fance/rmi2/lto1/wdr18/rad51/recql5/tipin/xrcc5/hnrnpub/mus81/pold1/dctpp1/pcna/huwe1/trip13/rad23aa/orc6/si:dkey-261m9.12/msh4/mcm4/mcm5/pclaf/orc5/rad51d/gar1/nudt1/fancd2/si:dkey-23a13.17/polm/rad54l/orc3/pola2/tdp2b/rfc3/gins2/rpa1/rpa2/prpf19/unga/dclre1c/zswim7/pole3/gtf2h3/msh6/zgc:77398/ddb2/dot1l/dnmt1/cdt1/lig1/mcm2/pola1/pole2/terfa/si:ch211-113a14.18/eme1/rnaseh2a/chd1l/rfc5/pri…	124
GO:0006974	cellular response to DNA damage stimulus	115/2216	428/18042	1.04975e-16	1.63949e-13	1.50224e-13	mms22l/fance/bcl2l10/rmi2/rad51/recql5/chek2/eef1e1/tipin/xrcc5/fmr1/mus81/pold1/pcna/huwe1/trip13/rad23aa/msh4/mcm4/mcm5/pclaf/rad51d/nudt1/fancd2/polm/rad54l/chchd6a/tdp2b/rfc3/gins2/rpa1/rpa2/prpf19/unga/dclre1c/zswim7/smyd2a/cdk1/pole3/pmaip1/gtf2h3/msh6/zgc:77398/ddb2/dot1l/bcl2l1/cep63/lig1/mcm2/fxr2/pole2/terfa/eme1/rnaseh2a/chd1l/rfc5/rad52/exo1/tdg.2/xrcc2/poll/si:dkey-119f1.1/cgasa/mcm9…	115
GO:1903047	mitotic cell cycle process	95/2216	324/18042	1.24369e-16	1.63949e-13	1.50224e-13	lzts2b/anxa1a/anapc5/kdm8/nusap1/nme6/rad51/chek2/zfyve19/tipin/ccnb2/kif23/si:ch211-244o22.2/spdl1/abraxas2/hnrnpub/mus81/bub1ba/cdca8/mcm4/anapc1/aurka/si:ch211-161h7.4/ccnf/tacc3/anxa1c/fancd2/ect2/clasp2/pafah1b1a/tmpoa/ndc80/chfr/ankfn1/knstrn/ptpa/cdk1/kifc1/pmaip1/zgc:77398/incenp/mad1l1/aurkb/racgap1/lig1/cdc14b/mcm2/pola1/dlg1b/eme1/phf8/smc4/cdc27/dscc1/ccna2/psme1/ewsr1a/zgc:86764/ccni…	95
GO:0051276	chromosome organization	125/2216	494/18042	7.56956e-16	7.98286e-13	7.31459e-13	anxa1a/anapc5/rmi2/kdm8/lto1/nusap1/rrp8/rad51/recql5/kmt2cb/zgc:110216/xrcc5/kif23/nup133/tlk1b/spdl1/hnrnpub/cenpi/trip13/bub1ba/cdca8/si:dkey-261m9.12/fam172a/mcm4/anapc1/mcm5/ing2/spty2d1/rad51d/gar1/ing5b/si:ch211-161h7.4/znhit1/pbrm1l/anxa1c/fancd2/si:dkey-23a13.17/kat6a/tspy/kmt2ca/ndc80/rpa1/knstrn/dclre1c/smyd2a/pole3/msh6/incenp/dot1l/cenpo/mad1l1/aurkb/daxx/dnajc2/mcm2/terfa/si:ch211-1…	125
GO:0006281	DNA repair	90/2216	329/18042	7.61747e-14	6.69449e-11	6.13407e-11	mms22l/fance/rmi2/rad51/recql5/xrcc5/mus81/pold1/pcna/huwe1/trip13/rad23aa/msh4/mcm4/mcm5/pclaf/rad51d/nudt1/fancd2/polm/rad54l/tdp2b/rfc3/gins2/rpa1/rpa2/prpf19/unga/dclre1c/zswim7/gtf2h3/msh6/ddb2/dot1l/lig1/mcm2/pole2/eme1/rnaseh2a/chd1l/rfc5/rad52/exo1/tdg.2/xrcc2/poll/si:dkey-119f1.1/cgasa/mcm9/si:ch211-141o9.10/ogg1/xpa/actr2b/zfyve26/ticrr/pds5b/emsy/smc5/apex2/alkbh2/lig3/rad23ab/mnat1/fa…	90
GO:0033554	cellular response to stress	169/2216	792/18042	1.52668e-13	1.15002e-10	1.05375e-10	mms22l/dnajb12a/fance/anxa1a/bcl2l10/rmi2/derl1/rrp8/rad51/recql5/chek2/eef1e1/tipin/xrcc5/fmr1/mus81/pold1/dctpp1/pcna/huwe1/trip13/rad23aa/msh4/mcm4/mcm5/pclaf/ing2/egln1b/os9/rad51d/trpv4/eif2ak3/svip/glrx2/fbxo44.1/nudt1/anxa1c/fancd2/polm/rad54l/chchd6a/tdp2b/rfc3/gins2/bco2l/rpa1/rpa2/prpf19/unga/dclre1c/zswim7/smyd2a/cdk1/pole3/fbxo6.2/pmaip1/gtf2h3/msh6/zgc:77398/ddb2/dot1l/bcl2l1/cep63/l…	169
GO:0048285	organelle fission	65/2216	213/18042	1.12809e-12	7.43549e-10	6.81304e-10	anapc5/pex11g/nusap1/nme6/mtfr2/rad51/kif23/si:ch211-244o22.2/spdl1/abraxas2/hnrnpub/mus81/trip13/bub1ba/cdca8/espl1/msh4/mffb/anapc1/rad51d/aurka/si:ch211-161h7.4/fancd2/rad54l/clasp2/coro1ca/tmpoa/ndc80/knstrn/mtfr1l/kifc1/pmaip1/incenp/mad1l1/aurkb/mief1/cdc14b/eme1/smc4/cdc27/dscc1/ewsr1a/zgc:86764/spice1/e2f5/pds5b/mau2/mcl1b/prdm9/rmi1/ncapd2/top2a/bub1bb/ndel1a/abraxas1/bmb/nipblb/pex11b/z…	65
GO:0010564	regulation of cell cycle process	64/2216	213/18042	3.62078e-12	2.12137e-09	1.94379e-09	anxa1a/anapc5/rmi2/nme6/chek2/zfyve19/tipin/dyrk3/si:ch211-244o22.2/spdl1/hnrnpub/mus81/trip13/bub1ba/anapc1/aurka/ccnf/anxa1c/fancd2/csnk2a2b/ect2/ndc80/fam83d/chfr/ythdf2/knstrn/cdk1/pmaip1/zgc:77398/incenp/dot1l/si:ch73-100l22.3/cep63/cdt1/mad1l1/aurkb/cdc14b/dlg1b/eme1/cdc27/psme1/ewsr1a/spice1/dlg1a/zfyve26/ticrr/mcl1b/tp53bp1/cdk2/klhl21/bub1bb/chek1/ints3/zw10/hnrnpua/wdr76/anapc4/dtl/bub1…	64
GO:0044770	cell cycle phase transition	55/2216	170/18042	4.70027e-12	2.47845e-09	2.27097e-09	anxa1a/anapc5/kdm8/chek2/zfyve19/tipin/dyrk3/ccnb2/spdl1/mus81/trip13/bub1ba/anapc1/ccnf/anxa1c/fancd2/clasp2/ndc80/fam83d/chfr/cdk1/zgc:77398/dot1l/cep63/cdt1/mad1l1/aurkb/cdc14b/dlg1b/eme1/phf8/cdc27/ccna2/psme1/ccni2/lats2/cdk5/lats1/dlg1a/ticrr/ccne2/tp53bp1/cdk2/foxm1/bub1bb/trim71/chek1/ints3/zw10/wdr76/anapc4/dtl/bub1/atr/e2f7	55
The GO terms belong to cellular component
ID	Description	GeneRatio	BgRatio	pvalue	p.adjust	qvalue	geneID	Count
GO:0005694	chromosome	119/2182	531/18361	3.15758e-12	2.54185e-09	2.28343e-09	mms22l/rrp8/rad51/recql5/zbtb48/zgc:110216/tipin/baz2a/si:ch211-244o22.2/nup133/spdl1/fmr1/hnrnpub/pold1/pane1/cenpi/trip13/orc6/si:dkey-225f5.4/cdca8/si:dkey-261m9.12/pole4/msh4/mcm4/kmt5ab/orc5/rad51d/si:dkey-6i22.5/si:ch211-161h7.4/znhit1/pbrm1l/fancd2/si:dkey-23a13.17/hmgb1b/spc24/kat6a/orc3/tspy/clasp2/pafah1b1a/pola2/rfc3/tmpoa/ndc80/gins2/rpa1/rpa2/mdc1/knstrn/pole3/zgc:77398/mcrs1/akirin2…	119
GO:0140513	nuclear protein-containing complex	166/2182	839/18361	1.14195e-11	4.59633e-09	4.12904e-09	cwf19l2/polr3glb/fance/anapc5/ccnt2b/med13b/prpf8/txnl4b/wdr18/rrp8/kmt2cb/nup85/tipin/xrcc5/nup133/polr2h/cdc40/tra2b/tfip11/wbp11/hnrnpub/pold1/taf10/pcna/thoc7/orc6/nfyba/eftud2/polr1g/frg1/pole4/anapc2/snu13a/anapc1/orc5/exosc10/cdc20/rad51d/gar1/nup35/si:dkey-6i22.5/nelfcd/crsp7/ing5b/znhit1/ranbp2/cdc5l/bcl9/rbm22/nr5a5/pbrm1l/taf9/lsm4/kansl1a/med12/cwc27/rxrga/zgc:112982/dhx32a/kat6a/orc3…	166
GO:0031981	nuclear lumen	168/2182	865/18361	4.00651e-11	1.07508e-08	9.6578e-09	mms22l/ppm1g/si:ch211-59o9.10/rmi2/ccnt2b/nol12/wt1b/nsun5/nusap1/wdr18/rrp8/rad51/kmt2cb/larp7/tipin/rbm12/wrap53/polr2h/rnaseh2b/tp53inp2/nmd3/fmr1/hnrnpub/pold1/taf10/thoc7/rad23aa/orc6/wtap/polr1g/frg1/tnrc6c1/pole4/msh4/snu13a/orc5/exosc10/spty2d1/zcchc17/abt1/gar1/arglu1b/gtpbp10/nelfcd/styx/esrp1/ing5b/znhit1/taf9/kansl1a/thoc6/kat6a/orc3/utp23/ttf1.2/e4f1/kmt2ca/pola2/tdp2b/senp5/gins2/ch…	168
GO:0005654	nucleoplasm	119/2182	592/18361	4.00745e-09	8.06499e-07	7.24504e-07	ppm1g/si:ch211-59o9.10/rmi2/ccnt2b/wt1b/wdr18/kmt2cb/larp7/rbm12/wrap53/polr2h/rnaseh2b/tp53inp2/nmd3/hnrnpub/taf10/thoc7/rad23aa/wtap/frg1/tnrc6c1/arglu1b/nelfcd/styx/esrp1/ing5b/znhit1/taf9/kansl1a/thoc6/kat6a/orc3/e4f1/kmt2ca/tdp2b/gins2/chfr/dtx3l1/rpa1/shq1/gtf2h3/mynn/zgc:77398/mcrs1/rbm7/wdr82/gtf2a2/tex10/hnrnph1l/daxx/srsf2b/brpf3b/rbm4.1/psme1/baiap2l1b/slu7/hdac3/ftr67/zgc:163143/znf70…	119
GO:1990234	transferase complex	114/2182	591/18361	8.82905e-08	1.42148e-05	1.27696e-05	polr3glb/anapc5/ccnt2b/arih2/derl1/kmt2cb/magt1/ccnb2/polr2h/pold1/taf10/cks1b/wtap/polr1g/pole4/anapc2/si:dkey-96f10.1/anapc1/ormdl2/cdc20/spsb4a/ing5b/dmac2/fbxo44.1/ccnf/taf9/kansl1a/rabggtb/kat6a/kmt2ca/zyg11l/pola2/naa15a/n6amt1/trmt61b/pole3/anapc13/fbxo6.2/gtf2h3/mcrs1/ddb2/wdr82/gtf2a2/tex10/ilvbl/pola1/pole2/mettl14/dda1/brpf3b/fbxl14a/cdc27/ccna2/prim2/cul5a/ccni2/tgfbr1a/pcgf5a/setd1ba…	114
GO:0005819	spindle	39/2182	147/18361	8.61494e-07	0.000115584	0.000103833	nusap1/eml2/spdl1/hnrnpub/tubgcp2/cdca8/espl1/cltca/wdr73/aurka/clasp2/fam83d/ankfn1/prpf19/knstrn/kifc1/sept2/haus2/zgc:63587/cep63/mad1l1/aurkb/cdc14b/katnb1/mapre1b/zgc:86764/spice1/lats2/tbccd1/sac3d1/klhl21/ndel1a/specc1la/kif15/nin/hnrnpua/mapre3b/ccdc69/nedd1	39
GO:0098687	chromosomal region	30/2182	107/18361	4.57836e-06	0.000526511	0.000472982	nup133/spdl1/fmr1/hnrnpub/pane1/cenpi/si:dkey-225f5.4/cdca8/si:dkey-6i22.5/si:ch211-161h7.4/spc24/clasp2/pafah1b1a/ndc80/rpa2/knstrn/cenpo/mad1l1/daxx/terfa/dscc1/spc25/zgc:113263/ncapd2/ndel1a/rif1/stn1/suv39h1b/zw10/hnrnpua	30
GO:0000775	chromosome, centromeric region	25/2182	84/18361	8.90632e-06	0.000896198	0.000805084	nup133/spdl1/fmr1/hnrnpub/pane1/cenpi/si:dkey-225f5.4/cdca8/si:dkey-6i22.5/si:ch211-161h7.4/spc24/clasp2/pafah1b1a/ndc80/knstrn/cenpo/mad1l1/daxx/dscc1/spc25/ncapd2/ndel1a/suv39h1b/zw10/hnrnpua	25
GO:0042575	DNA polymerase complex	9/2182	15/18361	1.18851e-05	0.00106305	0.000954976	pold1/pole4/pola2/pole3/pola1/pole2/prim2/pole/rev3l	9
GO:0016604	nuclear body	31/2182	127/18361	6.40144e-05	0.00515316	0.00462925	rmi2/wt1b/wrap53/tp53inp2/hnrnpub/thoc7/wtap/frg1/thoc6/tdp2b/chfr/rpa1/zgc:77398/daxx/srsf2b/rbm4.1/slu7/si:ch211-260e23.9/setd1ba/tp53inp1/casp8ap2/maml3/ppp1r8b/setx/rmi1/aff2/rpain/hnrnpua/srsf7b/tut1/pnisr	31
The GO terms belong to molecular function
ID	Description	GeneRatio	BgRatio	pvalue	p.adjust	qvalue	geneID	Count
GO:0140097	catalytic activity, acting on DNA	49/2152	188/17745	1.23259e-07	0.000207568	0.000196436	rad51/recql5/xrcc5/mus81/pold1/msh4/mcm4/mcm5/rad51d/polm/rad54l/tdp2b/rfc3/unga/dclre1c/msh6/dnmt1/lig1/mcm2/pola1/terfa/chd1l/rfc5/exo1/tdg.2/xrcc2/poll/dnase1l4.1/mcm9/si:ch211-141o9.10/ogg1/apex2/chd4b/sarm1/alkbh2/lig3/dnmt3aa/tdp1/mcm7/top3b/top2a/xrcc6/msh2/pole/dna2/rev3l/chd6/dnase1l4.2/fbxo18	49
GO:0140640	catalytic activity, acting on a nucleic acid	96/2152	507/17745	5.02764e-06	0.00325636	0.00308172	trmt5/qtrt2/dimt1l/xrn1/rad51/recql5/xrcc5/alkbh8/dhx34/trmt1l/mus81/pold1/zgc:103759/tfb1m/msh4/mcm4/mars2/mcm5/exosc10/wars1/rad51d/rnasekb/ddx39b/wars2/polm/rad54l/dhx32a/dhx57/ddx42/tdp2b/tyw1/rfc3/dbr1/trmt61b/dus3l/unga/dclre1c/msh6/ftsj3/dnmt1/si:ch211-71n6.4/rnmt/lig1/mcm2/pola1/mettl14/lrrc47/terfa/rnaseh2a/chd1l/rfc5/slu7/rnaseh1/ern1/exo1/tdg.2/xrcc2/poll/dnase1l4.1/mcm9/si:ch211-141o9…	96
GO:0008757	S-adenosylmethionine-dependent methyltransferase activity	39/2152	155/17745	5.80112e-06	0.00325636	0.00308172	trmt5/dimt1l/rrp8/kmt2cb/trmt1l/tfb1m/eef1akmt1/kmt5ab/cskmt/kmt2ca/n6amt1/trmt61b/smyd2a/ftsj3/dot1l/dnmt1/pcmtl/rnmt/mettl6/lcmt1/mettl14/atpsckmt/zgc:194242/setd1ba/setd4/wdr4/kmt2d/pemt/setd1a/prdm9/dnmt3aa/ehmt1a/prmt6/comtd1/setdb1b/suv39h1b/carm1/nsd1a/setd7	39
GO:0008276	protein methyltransferase activity	24/2152	79/17745	1.2804e-05	0.00539047	0.00510137	kmt2cb/eef1akmt1/kmt5ab/cskmt/kmt2ca/n6amt1/smyd2a/dot1l/pcmtl/lcmt1/atpsckmt/setd1ba/setd4/kmt2d/setd1a/prdm9/ehmt1a/prmt6/suz12b/setdb1b/suv39h1b/carm1/nsd1a/setd7	24
GO:0042054	histone methyltransferase activity	17/2152	47/17745	1.88012e-05	0.00633225	0.00599264	kmt2cb/kmt5ab/kmt2ca/smyd2a/dot1l/setd1ba/kmt2d/setd1a/prdm9/ehmt1a/prmt6/suz12b/setdb1b/suv39h1b/carm1/nsd1a/setd7	17
GO:0016278	lysine N-methyltransferase activity	18/2152	53/17745	2.8987e-05	0.00656593	0.00621379	kmt2cb/eef1akmt1/kmt5ab/cskmt/kmt2ca/smyd2a/dot1l/atpsckmt/setd1ba/setd4/kmt2d/setd1a/prdm9/ehmt1a/setdb1b/suv39h1b/nsd1a/setd7	18
GO:0016279	protein-lysine N-methyltransferase activity	18/2152	53/17745	2.8987e-05	0.00656593	0.00621379	kmt2cb/eef1akmt1/kmt5ab/cskmt/kmt2ca/smyd2a/dot1l/atpsckmt/setd1ba/setd4/kmt2d/setd1a/prdm9/ehmt1a/setdb1b/suv39h1b/nsd1a/setd7	18
GO:0008170	N-methyltransferase activity	28/2152	104/17745	3.11921e-05	0.00656593	0.00621379	dimt1l/rrp8/kmt2cb/trmt1l/tfb1m/eef1akmt1/kmt5ab/cskmt/kmt2ca/smyd2a/ftsj3/dot1l/rnmt/mettl6/atpsckmt/setd1ba/setd4/kmt2d/pemt/setd1a/prdm9/ehmt1a/prmt6/setdb1b/suv39h1b/carm1/nsd1a/setd7	28
GO:0003682	chromatin binding	52/2152	249/17745	5.57899e-05	0.0104389	0.00987905	kdm8/zbtb48/hnrnpub/taf10/si:dkey-261m9.12/mcm4/pclaf/ing2/ing5b/znhit1/pbrm1l/si:dkey-23a13.17/tspy/ttf1.2/tmpoa/samd1a/pole3/wdr82/dnmt1/dnajc2/mcm2/pola1/si:ch211-113a14.18/phf8/ewsr1a/hdac3/klf3/cgasa/arid1aa/ep300b/vsx1/mbd6/ticrr/crebbpa/ep300a/kdm6bb/phf21aa/hp1bp3/si:ch211-113a14.24/zgc:153405/phf19/si:ch73-281n10.2/ncapd2/rerea/l3mbtl1b/hira/suz12b/setdb1b/nipblb/tox4a/hnrnpua/npm1a	52
GO:0008168	methyltransferase activity	44/2152	204/17745	9.26641e-05	0.0156046	0.0147677	trmt5/nsun5/dimt1l/rrp8/kmt2cb/alkbh8/trmt1l/tfb1m/eef1akmt1/kmt5ab/cskmt/kmt2ca/n6amt1/trmt61b/smyd2a/ftsj3/dot1l/dnmt1/pcmtl/rnmt/mettl6/lcmt1/mettl14/atpsckmt/zgc:194242/setd1ba/setd4/wdr4/kmt2d/pemt/setd1a/prdm9/dnmt3aa/ehmt1a/ftsj1/nsun4/prmt6/comtd1/suz12b/setdb1b/suv39h1b/carm1/nsd1a/setd7	44

## Sheet: b and e.GO.enrich
The GO terms belong to biological process
ID	Description	GeneRatio	BgRatio	pvalue	p.adjust	qvalue	geneID	Count
GO:0006974	cellular response to DNA damage stimulus	94/1776	428/18042	4.77931e-14	1.23001e-10	1.15091e-10	mgmt/blm/mlh1/smarcal1/mettl3/ercc3/rad17/smarcad1a/aptx/polh/dek/gins4/cry5/slx1b/pms1/nsmce1/mcm3/neil3/vhl/chaf1a/rad50/fancg/cul4b/wdr48b/ints7/fanca/polg2/mcm10/pold2/ruvbl2/palb2/txndc12/mastl/timeless/tex264a/zranb3/fancb/rtel1/xrcc3/sfr1/sprtn/alkbh3/rad51c/topbp1/dmap1/xndc1/vhll/pds5a/fan1/rad51b/cenps/gtf2h1/brip1/brat1/nhej1/parp3/smarcad1b/zgc:110269/neil1/radx/bokb/primpol/mrnip/nbn…	94
GO:0022402	cell cycle process	108/1776	524/18042	5.43289e-14	1.23001e-10	1.15091e-10	stag1b/mlh1/gins3/si:dkey-30c15.10/esco2/dbf4b/pcm1/cep135/ncapg2/rad17/mad2l1bp/nuf2/haus3/prnprs3/spast/scrib/orc1/haus7/tubgcp4/mcm3/mitd1/sgo2/rad50/mis12/senp6a/cep192/pard6b/mastl/timeless/dbf4/pagr1/ttk/cdc25b/ccnd2a/cdkn1ba/pttg1/bora/cenpk/skp2/ccdc61/dync1li1/rad51c/nsl1/kif18a/ncaph2/plk4/nde1/topbp1/cdc6/aven/ncaph/pds5a/cdc16/cenps/brip1/ccne1/miip/sgo1/ppp2r2d/cenpj/cdk14/mrnip/si:d…	108
GO:0006281	DNA repair	76/1776	329/18042	9.23792e-13	1.39431e-09	1.30465e-09	mgmt/blm/mlh1/smarcal1/ercc3/rad17/smarcad1a/aptx/polh/dek/gins4/cry5/slx1b/pms1/nsmce1/mcm3/neil3/vhl/chaf1a/rad50/fancg/wdr48b/fanca/polg2/pold2/ruvbl2/palb2/timeless/tex264a/zranb3/fancb/rtel1/xrcc3/sfr1/sprtn/alkbh3/rad51c/dmap1/xndc1/vhll/pds5a/fan1/rad51b/cenps/gtf2h1/brip1/nhej1/parp3/smarcad1b/zgc:110269/neil1/radx/primpol/mrnip/nbn/rfc1/mgme1/rad51ap1/polb/atrip/rbbp8/fancc/xrcc1/ascc3/t…	76
GO:0007049	cell cycle	159/1776	933/18042	1.90544e-12	2.15695e-09	2.01826e-09	stag1b/mlh1/gins3/si:dkey-30c15.10/esco2/dbf4b/smarcal1/mettl3/pcm1/cep135/cdk10/ncapg2/rad17/mad2l1bp/nuf2/haus3/prnprs3/spast/rgcc/scrib/orc1/haus7/tubgcp4/mcm3/mitd1/sgo2/melk/chaf1a/stk35/rad50/cables2a/zgc:153292/cdk5rap1/ercc6l/zmym4.2/mis12/senp6a/lin9/cep192/ccnyl1/pard6b/mastl/timeless/dbf4/pagr1/ttk/cdc25b/ccnd2a/cdkn1ba/pttg1/ints13/bora/cenpk/maea/skp2/ccdc61/dync1li1/rad51c/nsl1/si:c…	159
GO:0006259	DNA metabolic process	95/1776	473/18042	8.8198e-12	7.98721e-09	7.47362e-09	mgmt/blm/mlh1/gins3/smarcal1/ercc3/rad17/dnmt3bb.3/smarcad1a/aptx/orc1/polh/dek/gins4/cry5/top3a/slx1b/pms1/nsmce1/mcm3/neil3/vhl/chaf1a/rad50/fancg/tk1/wdr48b/fanca/polg2/mcm10/pold2/prim1/ruvbl2/palb2/timeless/tex264a/zranb3/fancb/rtel1/xrcc3/si:dkey-14d8.1/sfr1/sprtn/alkbh3/rad51c/topbp1/cdc6/dmap1/xndc1/vhll/tcf7/pds5a/cxxc1b/fan1/rad51b/cenps/gtf2h1/brip1/telo2/nhej1/tinf2/parp3/smarcad1b/zg…	95
GO:0033554	cellular response to stress	137/1776	792/18042	2.47155e-11	1.86519e-08	1.74526e-08	mgmt/blm/mlh1/smarcal1/mettl3/ercc3/rell1/rad17/erlin1/smarcad1a/aptx/aida/polh/hspa13/dek/atf6/gins4/cry5/slx1b/pms1/nsmce1/mcm3/derl2/neil3/vhl/tmem259/chaf1a/rad50/fancg/cul4b/wdr48b/ints7/fanca/fbxo7/polg2/mcm10/pold2/ruvbl2/palb2/hsc70/txndc12/mastl/timeless/tex264a/zranb3/fancb/rtel1/xrcc3/sfr1/sprtn/alkbh3/acsl4a/rad51c/herpud1/mbtps2/nck1a/atg5/topbp1/dmap1/xndc1/vhll/depdc5/pds5a/hsp70l/…	137
GO:1903047	mitotic cell cycle process	69/1776	324/18042	4.7893e-10	3.09799e-07	2.89879e-07	gins3/si:dkey-30c15.10/ncapg2/rad17/mad2l1bp/nuf2/spast/scrib/orc1/mcm3/mitd1/sgo2/mis12/cep192/mastl/ttk/cdc25b/ccnd2a/cdkn1ba/pttg1/bora/cenpk/skp2/ccdc61/dync1li1/nsl1/kif18a/ncaph2/nde1/topbp1/cdc6/aven/ncaph/pds5a/cdc16/ccne1/miip/sgo1/ppp2r2d/cdk14/mrnip/nbn/kntc1/smc2/rock2a/kif4/rb1/kif20bb/zwilch/prickle1a/cdk16/ckap5/cenph/dlgap5/anln/znf207a/anapc7/ncapg/prc1a/cdc45/dctn1a/npat/rbl1/ap…	69
GO:0051276	chromosome organization	91/1776	494/18042	2.64647e-09	1.4979e-06	1.40158e-06	stag1b/blm/mlh1/esco2/ercc3/ncapg2/ezh2/nuf2/smarcad1a/ing1/top3a/hcfc2/mcm3/sgo2/chaf1a/rad50/dpf3/mis12/senp6a/ruvbl2/smarcc1b/cdan1/ttk/rtel1/xrcc3/smarca4a/pttg1/cenpk/si:dkey-14d8.1/ing3/nsl1/kif18a/hcfc1b/ncaph2/dmap1/ncaph/actr5/pds5a/cdc16/nat15/cenps/kdm5ba/tti1/telo2/dr1/bap1/ing4/tinf2/sgo1/smarcad1b/msl1a/tada2a/sart3/gatad1/cenpn/ten1/nbn/kntc1/smc2/nup155/waca/zwilch/chaf1b/usp22/ta…	91
GO:0034660	ncRNA metabolic process	68/1776	346/18042	2.03475e-08	1.0237e-05	9.57878e-06	zcchc4/las1l/mettl3/rars2/heatr1/riok1/pus10/clp1/thumpd2/nol10/rpp21/rpp38/ints7/cdk5rap1/ints1/ints9/ints12/gatb/lars2/elp3/rpp30/trmt1/tent2/lin28ab/pusl1/mtfmt/tarbp2/elac2/wdr55/rnaset2/pop7/cars2/ddx51/aars2/ints6/ints10/ints8/trmt12/trmt6/urb1/dis3l/tsen2/vars1/trmt44/usb1/dis3l2/rpusd2/mrm3a/tyw3/trnt1/mtrex/osgepl1/trmt13/elp1/mettl16/fars2/dis3/tprkb/pih1d1/trmt10c/dhx37/qrsl1/nars2/qtr…	68
GO:0051301	cell division	59/1776	287/18042	3.32366e-08	1.50495e-05	1.40818e-05	si:dkey-30c15.10/mdkb/ncapg2/nuf2/haus3/prnprs3/spast/mitd1/sgo2/ercc6l/mis12/pard6b/mastl/ttk/cdc25b/bora/maea/plk4/cdc6/ncaph/pds5a/cdc16/garem/cenps/ccne1/sgo1/ppp2r2d/cenpj/dis3l2/si:dkey-25o16.4/sept8a/rock2a/mtrex/ttc19/rbbp8/zwilch/pard3ab/ska3/vrk1/anln/anapc7/ncapg/prc1a/mapre2/cdc45/oip5/rcc2/rbl1/arpp19a/apc/ncapd3/usp44/cdc23/cspp1b/sde2/ube2s/haus6/mis18a/kif11	59
The GO terms belong to cellular component
ID	Description	GeneRatio	BgRatio	pvalue	p.adjust	qvalue	geneID	Count
GO:0140513	nuclear protein-containing complex	181/1783	839/18361	6.63712e-26	4.93802e-23	4.11502e-23	nelfa/mlh1/gins3/tti2/zgc:103692/ercc3/ezh2/ccnt1/htatsf1/nup210/tbp/nfybb/med17/dhx38/heatr1/sf3b3/med15/med21/orc1/sin3aa/brms1/clp1/gins4/msl1b/phc1/hcfc2/slx1b/taf6/rpp21/dpf2/rad50/fancg/phc2a/kdm6a/ints7/supt20/fanca/dpf3/ints1/brd1b/ints9/ints12/mcm10/pold2/mis12/phc2b/prim1/ruvbl2/smarcc1b/cstf1/phf10/med23/rpp30/cxxc1a/timeless/snrnp200/smad3b/pagr1/gle1/fancb/creb1a/pcgf6/nup188/ranbp3a…	181
GO:1990234	transferase complex	117/1783	591/18361	3.55259e-14	1.32156e-11	1.1013e-11	las1l/trpc4apa/fbxl18/mettl3/spopla/spoplb/ercc3/ypel5/ezh2/ccnt1/tbp/crbn/polrmt/klhl8/socs5a/msl1b/phc1/hcfc2/taf6/nsmce1/derl2/vhl/cul4b/phc2a/kdm6a/ube2d1a/supt20/fem1c/brd1b/pold2/phc2b/prim1/ruvbl2/vac14/cxxc1a/chm/pagr1/acvr1ba/ccnd2a/pcgf6/kat5b/taf4a/dcaf5/mib1/kat2a/skp2/cul2/ing3/hcfc1b/taf2/prpf31/tusc3/atg5/dmap1/taf5/spop/rprd1b/vhll/kat5a/fbxw4/cxxc1b/cdc16/fbxo4/crebbpb/trmt6/gtf2…	117
GO:0005694	chromosome	107/1783	531/18361	1.39656e-13	3.46346e-11	2.88622e-11	stag1b/blm/gins3/tti2/esco2/smarcal1/ncapg2/hmga2/rad17/nuf2/smarcad1a/orc1/polh/sin3aa/brms1/gins4/top3a/slx1b/nsmce1/mcm3/dpf2/sgo2/neil3/rad50/ints7/ercc6l/dpf3/mcm10/pold2/mis12/prim1/ruvbl2/cenpu/smarcc1b/phf10/timeless/tex264a/ttk/zranb3/fkbp15a/arntl1b/xrcc3/smarca4a/cenpk/si:dkey-14d8.1/sfr1/sap130b/kat2a/sprtn/orc2/rad51c/nsl1/ncaph2/nde1/dmap1/cfdp1/ncaph/actr5/pds5a/rad51b/cenps/tti1/t…	107
GO:0140535	intracellular protein-containing complex	109/1783	582/18361	1.0705e-11	1.99113e-09	1.65927e-09	trpc4apa/fbxl18/dbf4b/spopla/spoplb/ercc3/ypel5/ppp4r2a/prkar1ab/tbp/crbn/trappc5/polrmt/klhl8/trappc2/msl1b/phc1/taf6/derl2/vhl/cul4b/eif4e3/phc2a/ube2d1a/supt20/fem1c/brd1b/gatb/pold2/phc2b/prim1/ruvbl2/elp3/ccar2/dbf4/pcgf6/kat5b/arntl1b/taf4a/dcaf5/mib1/maea/kat2a/skp2/trappc12/cul2/ing3/taf2/ppp2r5ca/dmap1/taf5/spop/rprd1b/vhll/cnot11/kat5a/fbxw4/cdc16/fbxo4/ppp3cca/crebbpb/gtf2h1/ube2d2l/cn…	109
GO:0031981	nuclear lumen	145/1783	865/18361	2.51847e-11	3.74749e-09	3.12291e-09	nelfa/zcchc4/gins3/tti2/smarcal1/mettl3/ercc3/ezh2/ccnt1/tbp/tasor2/zbtb37/heatr1/aptx/orc1/nxf1b/sin3aa/brms1/mybbp1a/gins4/msl1b/hcfc2/slx1b/taf6/fam118b/nol10/rpp21/rpp38/rad50/zgc:153292/zbtb14/kdm6a/hnrnpul1/supt20/brd1b/zmym4.2/mcm10/pold2/srsf1b/dedd/prim1/ruvbl2/alkbh5/lin9/palb2/rpp30/cxxc1a/lin28ab/timeless/pagr1/scnm1/zranb3/riox2/fkbp15a/cpsf1/kat5b/snrnp48/taf4a/pym1/kpna1/maea/sfr1/…	145
GO:0005654	nucleoplasm	108/1783	592/18361	6.89013e-11	8.54376e-09	7.1198e-09	nelfa/gins3/tti2/mettl3/ercc3/ezh2/ccnt1/tbp/tasor2/zbtb37/aptx/nxf1b/sin3aa/brms1/gins4/msl1b/hcfc2/taf6/fam118b/zgc:153292/zbtb14/kdm6a/hnrnpul1/supt20/brd1b/zmym4.2/srsf1b/ruvbl2/alkbh5/lin9/palb2/cxxc1a/pagr1/scnm1/cpsf1/kat5b/snrnp48/taf4a/pym1/kpna1/maea/sap130b/kat2a/ing3/phf21ab/hcfc1b/taf2/prpf31/dmap1/taf5/spop/zgc:77262/rprd1b/rbm12ba/zbtb34/kat5a/ccnl1b/cxxc1b/crebbpb/gtf2h1/rbm12bb/m…	108
GO:0098687	chromosomal region	34/1783	107/18361	2.14431e-10	2.27909e-08	1.89924e-08	nuf2/nsmce1/sgo2/ercc6l/mis12/cenpu/ttk/cenpk/si:dkey-14d8.1/nsl1/nde1/cfdp1/cenps/tinf2/sgo1/ten1/nbn/kntc1/zwilch/ska3/ckap5/cenph/znf207a/dctn1a/terf2ip/oip5/rcc2/apc/cenpw/rnf8/ncapd3/mis18a/lrwd1/znf276	34
GO:0000151	ubiquitin ligase complex	49/1783	212/18361	6.43557e-09	5.98508e-07	4.98757e-07	trpc4apa/fbxl18/spopla/spoplb/ypel5/crbn/klhl8/phc1/derl2/vhl/cul4b/phc2a/ube2d1a/fem1c/phc2b/pcgf6/dcaf5/mib1/skp2/cul2/spop/vhll/fbxw4/cdc16/fbxo4/ube2d2l/syvn1/ube3d/dcun1d3/pcgf1/armc8/ube4b/dcun1d1/fbxw5/zer1/arih1l/cul1b/bmi1b/arih1/cul3b/shrprbck1r/anapc7/sel1l/zswim8/rnf8/cdc23/ube2s/klhl15/bard1	49
GO:0005815	microtubule organizing center	62/1783	300/18361	7.29858e-09	6.03349e-07	5.02791e-07	tti2/odf2a/cep83/ccdc113/pcm1/cep135/pibf1/mllt11/haus3/spast/zgc:103670/ift57/ckap2l/tubgcp4/ift122/cplane2/specc1/ift80/cep192/ccdc77/ccdc88c/mastl/ttc26/mib1/kat2a/ccdc61/dync1li1/plk4/nde1/cep57l1/flr/kif2c/arl2bp/cibar1/ccne1/sfi1/si:dkeyp-20g2.3/cenpj/cep44/cep72/rock2a/tubgcp5/kiz/odf2b/haus5/c2cd3/tubgcp3/ckap5/bbs2/ppp4ca/dlgap5/mapre2/tbc1d31/apc/bbs5/npm1b/cep70/cspp1b/sdccag8/haus6/lr…	62
GO:0000775	chromosome, centromeric region	27/1783	84/18361	1.15301e-08	8.57841e-07	7.14868e-07	nuf2/sgo2/ercc6l/mis12/cenpu/ttk/cenpk/nsl1/nde1/cfdp1/cenps/sgo1/kntc1/zwilch/ska3/ckap5/cenph/znf207a/dctn1a/oip5/rcc2/apc/cenpw/ncapd3/mis18a/lrwd1/znf276	27
The GO terms belong to molecular function
ID	Description	GeneRatio	BgRatio	pvalue	p.adjust	qvalue	geneID	Count
GO:0140640	catalytic activity, acting on a nucleic acid	111/1713	507/17745	6.88607e-17	1.00055e-13	9.26358e-14	zcchc4/blm/rtca/twnk/smarcal1/edc3/mettl3/rars2/ercc3/rad17/dnmt3bb.3/dhx38/polrmt/mov10a/aptx/trmt11/cmtr1/pus10/polh/pan2/thumpd2/cry5/top3a/slx1b/mcm3/rpp21/neil3/rpp38/ercc6l/skiv2l/gatb/atad5a/prim1/lars2/si:dkey-222f8.3/ruvbl2/alkbh5/rpp30/trmt1/tent2/snrnp200/ighmbp2/pusl1/prorsd1/ddx19a/zranb3/ddx19b/mtfmt/rtel1/xrcc3/smarca4a/elac2/tsnax/rad51c/rnaset2/pop7/cars2/ddx51/aars2/mettl8/fan1/…	111
GO:0003712	transcription coregulator activity	68/1713	298/17745	1.08812e-11	5.46873e-09	5.06324e-09	slc30a9/ezh2/hmga2/rereb/med17/med15/med21/sin3aa/mybbp1a/hcfc2/taf6/dpf2/gon4la/dyrk1aa/nrip1a/supt20/dpf3/phf10/ccar2/nrip1b/kat5b/sfr1/kat2a/med22/tle3a/hcfc1b/nab1b/dmap1/hdgfl2/kat5a/crebbpb/dr1/mta2/nab1a/ppargc1a/med7/irf2bp1/tada2a/zgc:114119/dpf2l/si:dkey-156n14.3/tbl1xr1b/kdm3b/znf451/supt3h/mta3/mier3a/med24/ncoa2/med19b/smarcd3b/phf12b/rcor1/med14/mier3b/dnajb1a/npat/wbp2/parp10/med29…	68
GO:0140098	catalytic activity, acting on RNA	71/1713	318/17745	1.12913e-11	5.46873e-09	5.06324e-09	zcchc4/rtca/edc3/mettl3/rars2/dhx38/polrmt/mov10a/trmt11/cmtr1/pus10/pan2/thumpd2/rpp21/rpp38/skiv2l/gatb/prim1/lars2/si:dkey-222f8.3/alkbh5/rpp30/trmt1/tent2/snrnp200/pusl1/prorsd1/ddx19a/ddx19b/mtfmt/elac2/tsnax/rnaset2/pop7/cars2/ddx51/aars2/mettl8/trmt12/dis3l/trmt10a/polr3b/tsen2/vars1/trmt44/parn/zgc:110269/usb1/primpol/dis3l2/si:dkey-19e4.5/mrm3a/tyw3/cmtr2/mrm2/mtrex/trmt13/ddx28/mettl16/…	71
GO:0140101	catalytic activity, acting on a tRNA	35/1713	123/17745	2.76389e-09	1.00398e-06	9.2954e-07	rars2/trmt11/pus10/thumpd2/rpp21/rpp38/gatb/lars2/rpp30/trmt1/pusl1/prorsd1/mtfmt/elac2/pop7/cars2/aars2/mettl8/trmt12/trmt10a/tsen2/vars1/trmt44/si:dkey-19e4.5/tyw3/trmt13/fars2/trmt10c/qrsl1/plbd2/nars2/qtrt1/ears2/pars2/ptrh1	35
GO:0008168	methyltransferase activity	47/1713	204/17745	1.19574e-08	3.47481e-06	3.21716e-06	mgmt/zcchc4/comtb/mettl3/ezh2/dnmt3bb.3/trmt11/cmtr1/thumpd2/nsun6/prmt9/trmt1/comta/mettl18/eef1akmt2/dmap1/prmt2/mettl8/trmt12/zgc:109986/trmt10a/trmt44/eef2kmt/mrm3a/tyw3/icmt/cmtr2/mrm2/tyms/ece2a/trmt13/trdmt1/mettl17/kmt2ba/ehmt1b/antkmt/mettl22/nsd2/mettl16/mettl7a.1/bmt2/zgc:172121/dnmt3bb.2/trmt10c/mettl21a/setd3/ehmt2	47
GO:0016741	transferase activity, transferring one-carbon groups	48/1713	212/17745	1.51698e-08	3.67363e-06	3.40124e-06	mgmt/zcchc4/comtb/mettl3/ezh2/dnmt3bb.3/trmt11/cmtr1/thumpd2/nsun6/prmt9/trmt1/comta/mtfmt/mettl18/eef1akmt2/dmap1/prmt2/mettl8/trmt12/zgc:109986/trmt10a/trmt44/eef2kmt/mrm3a/tyw3/icmt/cmtr2/mrm2/tyms/ece2a/trmt13/trdmt1/mettl17/kmt2ba/ehmt1b/antkmt/mettl22/nsd2/mettl16/mettl7a.1/bmt2/zgc:172121/dnmt3bb.2/trmt10c/mettl21a/setd3/ehmt2	48
GO:0042393	histone binding	33/1713	130/17745	1.59895e-07	3.31897e-05	3.07288e-05	dek/ing1/phc1/dpf2/phc2a/dpf3/brd1b/phc2b/smarcc1b/phf10/kat5b/smarca4a/ing3/phf6/mllt10/kat5a/ing4/sbno2a/sbno1/scml2/sart3/dpf2l/samd11/si:ch211-154o6.3/brdt/sgf29/atad2b/rnf8/ncapd3/npm1b/jak2b/usp16/lrwd1	33
GO:0003682	chromatin binding	49/1713	249/17745	1.02532e-06	0.000186224	0.000172416	stag1b/ezh2/rad17/orc1/msl1b/phc1/mcm3/phc2a/kdm6a/phc2b/lemd3/tox3/arntl1b/kat2a/phf21ab/taf2/ncaph2/ncaph/mllt10/crebbpb/cenps/mta2/bap1/sbno2a/smarcad1b/sbno1/msl1a/scml2/tada2a/primpol/mrnip/pcgf1/smc2/samd11/tox/waca/kdm3b/tasorb/mta3/men1/bmi1b/atad2b/cdc45/wbp2/rnf8/ncapd3/npm1b/lrwd1/znf276	49
GO:0140097	catalytic activity, acting on DNA	40/1713	188/17745	1.29876e-06	0.000209678	0.000194131	blm/twnk/ercc3/rad17/dnmt3bb.3/aptx/polh/cry5/top3a/slx1b/mcm3/neil3/ercc6l/atad5a/ruvbl2/ighmbp2/zranb3/rtel1/xrcc3/smarca4a/rad51c/fan1/rad51b/brip1/chtf18/smarcad1b/zgc:110269/neil1/primpol/rfc1/mgme1/polg/polb/ascc3/tdg.1/cpdp/dnmt3bb.2/wrnip1/tatdn1/ercc5	40
GO:0004518	nuclease activity	34/1713	155/17745	3.90242e-06	0.000567022	0.000524978	las1l/edc3/aptx/pan2/slx1b/rpp21/neil3/rpp38/si:dkey-222f8.3/rpp30/zranb3/elac2/tsnax/rad51c/rnaset2/exd2/pop7/fan1/dis3l/tsen2/parn/harbi1/zgc:110269/neil1/usb1/dis3l2/mgme1/polg/rbbp8/rad1/dis3/rexo1/tatdn1/ercc5	34

## Sheet: c and f.GO.enrich
The GO terms belong to biological process
ID	Description	GeneRatio	BgRatio	pvalue	p.adjust	qvalue	geneID	Count
GO:0051276	chromosome organization	118/1767	494/18042	1.48453e-20	7.15991e-17	6.53038e-17	pds5b/emsy/smc5/mau2/kdm4b/kmt2d/zgc:163061/setd1a/hp1bp3/si:ch211-113a14.24/prdm9/zgc:153405/mcm7/top3b/phf19/zgc:113263/tlk1a/hat1/ncapd2/ep400/l3mbtl1b/prmt6/top2a/ubn2a/hira/bub1bb/rif1/tlk2/abraxas1/ino80c/suz12b/srcap/stn1/zgc:165555/xrcc6/msh2/setdb1b/uhrf1/suv39h1b/nipblb/carm1/zw10/nsd1a/hnrnpua/anapc4/bptf/bub1/atr/bag6/setd7/npm1a/anxa1a/anapc5/rmi2/kdm8/lto1/nusap1/rrp8/rad51/recql5/k…	118
GO:0022402	cell cycle process	122/1767	524/18042	3.11982e-20	7.52344e-17	6.86196e-17	pds5b/smc5/ccne2/mau2/cep55l/diaph2/mcl1b/prdm9/tp53bp1/cdk2/rmi1/klhl21/snx9b/foxm1/ncapd2/rtkna/top2a/bub1bb/trim71/ndel1a/abraxas1/chek1/ints3/bmb/nipblb/zw10/hnrnpua/wdr76/anapc4/dtl/mapre3b/bub1/atr/ccdc69/e2f7/dchs1b/npm1a/poc1b/tpra/csnk2a2a/lzts2b/anxa1a/anapc5/rmi2/kdm8/nusap1/nme6/rad51/chek2/zfyve19/tipin/dyrk3/ccnb2/kif23/si:ch211-244o22.2/spdl1/abraxas2/hnrnpub/mus81/trip13/tubgcp2/b…	122
GO:0006259	DNA metabolic process	110/1767	473/18042	2.64097e-18	4.24579e-15	3.87249e-15	pds5b/emsy/smc5/apex2/alkbh2/lig3/rad23ab/si:ch211-113a14.24/mnat1/fam168a/prdm9/dnmt3aa/dffa/zgc:153405/tdp1/mcm7/rmi1/ube2al/top3b/ube2wb/zgc:113263/samhd1/xrcc4/nsmce2/prmt6/top2a/rif1/brca2/abraxas1/zgc:101664/stn1/ints3/xrcc6/msh2/uhrf1/nipblb/pole/dna2/hrob/rev3l/hnrnpua/parpbp/ube2b/dtl/atr/dnase1l4.2/fbxo18/mms22l/fance/rmi2/lto1/wdr18/rad51/recql5/tipin/xrcc5/hnrnpub/mus81/pold1/dctpp1/p…	110
GO:1903047	mitotic cell cycle process	85/1767	324/18042	9.42463e-18	1.13637e-14	1.03646e-14	pds5b/ccne2/mau2/cep55l/diaph2/mcl1b/cdk2/snx9b/foxm1/ncapd2/rtkna/bub1bb/trim71/ndel1a/abraxas1/chek1/ints3/bmb/nipblb/zw10/hnrnpua/anapc4/dtl/bub1/e2f7/dchs1b/tpra/lzts2b/anxa1a/anapc5/kdm8/nusap1/nme6/rad51/chek2/zfyve19/tipin/ccnb2/kif23/si:ch211-244o22.2/spdl1/abraxas2/hnrnpub/mus81/bub1ba/cdca8/mcm4/anapc1/aurka/si:ch211-161h7.4/ccnf/tacc3/anxa1c/fancd2/ect2/clasp2/pafah1b1a/tmpoa/ndc80/chf…	85
GO:0006974	cellular response to DNA damage stimulus	101/1767	428/18042	2.31781e-17	2.23576e-14	2.03918e-14	pds5b/emsy/smc5/apex2/alkbh2/mcl1b/cul4a/lig3/rad23ab/mnat1/fam168a/prdm9/tp53bp1/tdp1/mcm7/rmi1/ube2al/ube2wb/samhd1/xrcc4/nsmce2/prmt6/casp2/brca2/abraxas1/zgc:101664/fxr1/chek1/ints3/xrcc6/msh2/nipblb/pole/dna2/hrob/rev3l/wdr76/parpbp/ube2b/dtl/atr/e2f7/fbxo18/boka/mms22l/fance/bcl2l10/rmi2/rad51/recql5/chek2/eef1e1/tipin/xrcc5/fmr1/mus81/pold1/pcna/huwe1/trip13/rad23aa/msh4/mcm4/mcm5/pclaf/ra…	101
GO:0048285	organelle fission	63/1767	213/18042	3.53311e-16	2.84003e-13	2.59033e-13	pds5b/mau2/mcl1b/prdm9/rmi1/ncapd2/top2a/bub1bb/ndel1a/abraxas1/bmb/nipblb/pex11b/zw10/hnrnpua/anapc4/bub1/apoa2/washc5/tpra/anapc5/pex11g/nusap1/nme6/mtfr2/rad51/kif23/si:ch211-244o22.2/spdl1/abraxas2/hnrnpub/mus81/trip13/bub1ba/cdca8/espl1/msh4/mffb/anapc1/rad51d/aurka/si:ch211-161h7.4/fancd2/rad54l/clasp2/coro1ca/tmpoa/ndc80/knstrn/mtfr1l/kifc1/pmaip1/incenp/mad1l1/aurkb/mief1/cdc14b/eme1/smc4…	63
GO:0007049	cell cycle	167/1767	933/18042	3.80064e-15	2.61864e-12	2.3884e-12	pds5b/smc5/ccne2/mau2/ccnk/cep55l/diaph2/mcl1b/tuba1a/mnat1/prdm9/tp53bp1/mcm7/cdk2/rmi1/klhl21/snx9b/foxm1/ccar1/ncapd2/hace1/rtkna/tubb4b/top2a/bub1bb/trim71/ndel1a/rif1/abraxas1/chek1/specc1la/ints3/pimr80/uhrf1/tubb4bl/tsc1a/bmb/nipblb/pole/tuba2/zw10/mybl2b/ppp1caa/hnrnpua/wdr76/anapc4/dtl/mapre3b/bub1/atr/tuba8l3/tfdp1a/ccdc69/e2f7/dchs1b/siah2l/npm1a/poc1b/tpra/csnk2a2a/cdc42l/pard3aa/lzts…	167
GO:0010564	regulation of cell cycle process	60/1767	213/18042	2.07205e-14	1.24919e-11	1.13936e-11	mcl1b/tp53bp1/cdk2/klhl21/bub1bb/chek1/ints3/zw10/hnrnpua/wdr76/anapc4/dtl/bub1/atr/e2f7/npm1a/tpra/csnk2a2a/anxa1a/anapc5/rmi2/nme6/chek2/zfyve19/tipin/dyrk3/si:ch211-244o22.2/spdl1/hnrnpub/mus81/trip13/bub1ba/anapc1/aurka/ccnf/anxa1c/fancd2/csnk2a2b/ect2/ndc80/fam83d/chfr/ythdf2/knstrn/cdk1/pmaip1/zgc:77398/incenp/dot1l/si:ch73-100l22.3/cep63/cdt1/mad1l1/aurkb/cdc14b/dlg1b/eme1/cdc27/psme1/ewsr…	60
GO:0000280	nuclear division	55/1767	191/18042	9.25388e-14	4.95905e-11	4.52304e-11	pds5b/mau2/mcl1b/prdm9/rmi1/ncapd2/top2a/bub1bb/ndel1a/abraxas1/bmb/nipblb/zw10/hnrnpua/anapc4/bub1/apoa2/tpra/anapc5/nusap1/nme6/rad51/kif23/si:ch211-244o22.2/spdl1/abraxas2/hnrnpub/mus81/trip13/bub1ba/cdca8/espl1/msh4/anapc1/rad51d/aurka/si:ch211-161h7.4/fancd2/rad54l/clasp2/tmpoa/ndc80/knstrn/kifc1/pmaip1/incenp/mad1l1/aurkb/cdc14b/eme1/smc4/cdc27/dscc1/ewsr1a/zgc:86764	55
GO:0007059	chromosome segregation	52/1767	176/18042	1.42003e-13	6.84879e-11	6.24662e-11	pds5b/smc5/mau2/prdm9/rmi1/tlk1a/ncapd2/top2a/bub1bb/ndel1a/tlk2/abraxas1/nipblb/zw10/hnrnpua/anapc4/bub1/csnk2a2a/anapc5/rmi2/nusap1/kif23/si:ch211-244o22.2/tlk1b/spdl1/abraxas2/hnrnpub/mus81/trip13/bub1ba/cdca8/espl1/msh4/anapc1/si:dkey-6i22.5/si:ch211-161h7.4/fancd2/spc24/csnk2a2b/ndc80/fam83d/knstrn/incenp/mad1l1/aurkb/eme1/smc4/cdc27/dscc1/ewsr1a/zgc:86764/spc25	52
The GO terms belong to cellular component
ID	Description	GeneRatio	BgRatio	pvalue	p.adjust	qvalue	geneID	Count
GO:0140513	nuclear protein-containing complex	154/1733	839/18361	2.22188e-16	1.68863e-13	1.46878e-13	ints6l/mideasb/dydc2/mau2/rbm14b/pom121/kmt2d/crebbpa/ccnk/setd1a/ep300a/tbl1x/kdm6bb/lig3/phf21aa/mnat1/cirbpb/epc1a/crema/zgc:103508/zgc:113263/kansl2/med4/xrcc4/taf1a/senp3a/thrap3a/mfap1/abraxas1/mrgbp/ino80c/ctr9/phf12a/smg7/syne2b/suz12b/srcap/stn1/ints3/xrcc6/smad6b/msh2/nipblb/clockb/polr2m/pole/taf8/leo1/mbd3b/rprd2a/mbd3a/hnrnpua/anapc4/bptf/snu13b/e2f7/exosc6/tpra/prpf39/rpap2/nup42/cw…	154
GO:0005694	chromosome	110/1733	531/18361	1.24344e-15	4.72506e-13	4.10989e-13	pds5b/smc5/mau2/zgc:163061/trim24/hp1bp3/si:ch211-113a14.24/prdm9/zgc:153405/rmi1/ube2al/si:ch73-281n10.2/zgc:103508/zgc:113263/hist1h2a10/samhd1/ncapd2/si:dkey-108k21.19/nsmce2/prmt6/ndel1a/rif1/ino80c/phf12a/srcap/stn1/setdb1b/uhrf1/suv39h1b/pole/zw10/mbd3b/mbd3a/nsd1a/hnrnpua/parpbp/ube2b/dtl/bptf/hmga1b/setd7/her2/mms22l/rrp8/rad51/recql5/zbtb48/zgc:110216/tipin/baz2a/si:ch211-244o22.2/nup133…	110
GO:0031981	nuclear lumen	152/1733	865/18361	1.66616e-14	4.22095e-12	3.67141e-12	emsy/ppp1r8b/setx/mideasb/dydc2/mau2/kmt2d/nol8/aopep/crebbpa/ccnk/setd1a/ep300a/tbl1x/kdm6bb/trim24/phf21aa/rad23ab/mnat1/cirbpb/rmi1/epc1a/zbtb33/zgc:103508/kansl2/nle1/ddx27/taf1a/top2a/senp3a/mrgbp/ino80c/ctr9/phf12a/utp3/baiap2l1a/suz12b/srcap/aff2/rbm48/rpain/midn/polr2m/pole/tnrc6c2/taf8/leo1/mbd3b/rprd2a/mbd3a/hnrnpua/anapc4/srsf7b/tut1/snu13b/slx9/exosc6/pnisr/npm1a/rpap2/mms22l/ppm1g/si…	152
GO:1990234	transferase complex	105/1733	591/18361	1.20023e-10	2.28043e-08	1.98353e-08	wdr4/smc5/ccne2/dydc2/kmt2d/crebbpa/ccnk/ormdl1/si:dkey-12e7.1/pik3cb/setd1a/ep300a/cul4a/kdm6bb/fbxl5/insra/mnat1/cdk2/epc1a/klhl21/ube2al/naa15b/rbck1/zgc:103508/kansl2/naa30/nsmce2/pik3c3/dcaf8/senp3a/mrgbp/cish/ctr9/tnfaip1/pik3r3a/socs7/suz12b/klhl3/polr2m/pole/taf8/leo1/rev3l/rprd2a/anapc4/ube2b/dtl/phkg1a/socs6b/rpap2/polr3glb/anapc5/ccnt2b/arih2/derl1/kmt2cb/magt1/ccnb2/polr2h/pold1/taf10…	105
GO:0005654	nucleoplasm	104/1733	592/18361	2.85962e-10	4.34663e-08	3.78072e-08	emsy/ppp1r8b/setx/mideasb/dydc2/mau2/kmt2d/crebbpa/ccnk/setd1a/ep300a/tbl1x/kdm6bb/trim24/phf21aa/rad23ab/mnat1/cirbpb/rmi1/epc1a/zbtb33/zgc:103508/kansl2/top2a/senp3a/mrgbp/ctr9/phf12a/baiap2l1a/suz12b/srcap/aff2/rbm48/rpain/polr2m/tnrc6c2/taf8/leo1/mbd3b/rprd2a/mbd3a/hnrnpua/srsf7b/tut1/pnisr/npm1a/rpap2/ppm1g/si:ch211-59o9.10/rmi2/ccnt2b/wt1b/wdr18/kmt2cb/larp7/rbm12/wrap53/polr2h/rnaseh2b/tp5…	104
GO:0098687	chromosomal region	30/1733	107/18361	3.22906e-08	4.09014e-06	3.55763e-06	zgc:113263/ncapd2/ndel1a/rif1/stn1/suv39h1b/zw10/hnrnpua/nup133/spdl1/fmr1/hnrnpub/pane1/cenpi/si:dkey-225f5.4/cdca8/si:dkey-6i22.5/si:ch211-161h7.4/spc24/clasp2/pafah1b1a/ndc80/rpa2/knstrn/cenpo/mad1l1/daxx/terfa/dscc1/spc25	30
GO:0000775	chromosome, centromeric region	25/1733	84/18361	1.24713e-07	1.35403e-05	1.17774e-05	ncapd2/ndel1a/suv39h1b/zw10/hnrnpua/nup133/spdl1/fmr1/hnrnpub/pane1/cenpi/si:dkey-225f5.4/cdca8/si:dkey-6i22.5/si:ch211-161h7.4/spc24/clasp2/pafah1b1a/ndc80/knstrn/cenpo/mad1l1/daxx/dscc1/spc25	25
GO:0005819	spindle	35/1733	147/18361	2.15151e-07	2.04394e-05	1.77783e-05	klhl21/ndel1a/specc1la/kif15/nin/hnrnpua/mapre3b/ccdc69/nedd1/nusap1/eml2/spdl1/hnrnpub/tubgcp2/cdca8/espl1/cltca/wdr73/aurka/clasp2/fam83d/ankfn1/prpf19/knstrn/kifc1/sept2/haus2/zgc:63587/cep63/mad1l1/aurkb/cdc14b/katnb1/mapre1b/zgc:86764	35
GO:0042575	DNA polymerase complex	9/1733	15/18361	1.72067e-06	0.000145301	0.000126384	pole/rev3l/pold1/pole4/pola2/pole3/pola1/pole2/prim2	9
GO:0140535	intracellular protein-containing complex	89/1733	582/18361	3.21786e-06	0.000244557	0.000212717	usp14/crebbpa/si:dkey-12e7.1/ep300a/cul4a/zbtb8os/fbxl5/mnat1/epc1a/klhl21/ube2al/naa15b/rbck1/kansl2/xrcc4/naa30/dcaf8/prkar1aa/mrgbp/ctr9/tnfaip1/klhl3/polr2m/pole/taf8/leo1/rev3l/rprd2a/anapc4/ube2b/dtl/ppp4r2b/smcr8a/ppp2r2aa/rpap2/csnk2a2a/polr3glb/cnot2/anapc5/arih2/derl1/elp5/polr2h/rnaseh2b/pold1/taf10/cks1b/polr1g/pole4/anapc2/anapc1/cdc20/spsb4a/ppp2r3b/ing5b/dmac2/fbxo44.1/ccnf/si:dkey…	89
The GO terms belong to molecular function
ID	Description	GeneRatio	BgRatio	pvalue	p.adjust	qvalue	geneID	Count
GO:0140640	catalytic activity, acting on a nucleic acid	86/1699	507/17745	9.94454e-08	0.000148969	0.000137758	wdr4/setx/apex2/chd4b/elac1/sarm1/ces2a/alkbh2/ddx52/lig3/dnmt3aa/zc3h12ab/tdp1/mcm7/ftsj1/top3b/dhx29/ddx27/dhx30/top2a/ddx31/angel2/xrcc6/msh2/pole/dna2/ago2/rev3l/ces3/chd6/tut1/dnase1l4.2/fbxo18/trmt5/qtrt2/dimt1l/xrn1/rad51/recql5/xrcc5/alkbh8/dhx34/trmt1l/mus81/pold1/zgc:103759/tfb1m/msh4/mcm4/mars2/mcm5/exosc10/wars1/rad51d/rnasekb/ddx39b/wars2/polm/rad54l/dhx32a/dhx57/ddx42/tdp2b/tyw1/rfc…	86
GO:0140097	catalytic activity, acting on DNA	41/1699	188/17745	3.90579e-07	0.000197284	0.000182437	apex2/chd4b/sarm1/alkbh2/lig3/dnmt3aa/tdp1/mcm7/top3b/top2a/xrcc6/msh2/pole/dna2/rev3l/chd6/dnase1l4.2/fbxo18/rad51/recql5/xrcc5/mus81/pold1/msh4/mcm4/mcm5/rad51d/polm/rad54l/tdp2b/rfc3/unga/dclre1c/msh6/dnmt1/lig1/mcm2/pola1/terfa/chd1l/rfc5	41
GO:0008757	S-adenosylmethionine-dependent methyltransferase activity	36/1699	155/17745	3.95095e-07	0.000197284	0.000182437	wdr4/kmt2d/pemt/setd1a/prdm9/dnmt3aa/ehmt1a/prmt6/comtd1/setdb1b/suv39h1b/carm1/nsd1a/setd7/trmt5/dimt1l/rrp8/kmt2cb/trmt1l/tfb1m/eef1akmt1/kmt5ab/cskmt/kmt2ca/n6amt1/trmt61b/smyd2a/ftsj3/dot1l/dnmt1/pcmtl/rnmt/mettl6/lcmt1/mettl14/atpsckmt	36
GO:0008276	protein methyltransferase activity	22/1699	79/17745	3.06935e-06	0.000640489	0.000592287	kmt2d/setd1a/prdm9/ehmt1a/prmt6/suz12b/setdb1b/suv39h1b/carm1/nsd1a/setd7/kmt2cb/eef1akmt1/kmt5ab/cskmt/kmt2ca/n6amt1/smyd2a/dot1l/pcmtl/lcmt1/atpsckmt	22
GO:0008168	methyltransferase activity	41/1699	204/17745	3.59992e-06	0.000640489	0.000592287	wdr4/kmt2d/pemt/setd1a/prdm9/dnmt3aa/ehmt1a/ftsj1/nsun4/prmt6/comtd1/suz12b/setdb1b/suv39h1b/carm1/nsd1a/setd7/trmt5/nsun5/dimt1l/rrp8/kmt2cb/alkbh8/trmt1l/tfb1m/eef1akmt1/kmt5ab/cskmt/kmt2ca/n6amt1/trmt61b/smyd2a/ftsj3/dot1l/dnmt1/pcmtl/rnmt/mettl6/lcmt1/mettl14/atpsckmt	41
GO:0008170	N-methyltransferase activity	26/1699	104/17745	3.73444e-06	0.000640489	0.000592287	kmt2d/pemt/setd1a/prdm9/ehmt1a/prmt6/setdb1b/suv39h1b/carm1/nsd1a/setd7/dimt1l/rrp8/kmt2cb/trmt1l/tfb1m/eef1akmt1/kmt5ab/cskmt/kmt2ca/smyd2a/ftsj3/dot1l/rnmt/mettl6/atpsckmt	26
GO:0042054	histone methyltransferase activity	16/1699	47/17745	3.92148e-06	0.000640489	0.000592287	kmt2d/setd1a/prdm9/ehmt1a/prmt6/suz12b/setdb1b/suv39h1b/carm1/nsd1a/setd7/kmt2cb/kmt5ab/kmt2ca/smyd2a/dot1l	16
GO:0016741	transferase activity, transferring one-carbon groups	42/1699	212/17745	4.03647e-06	0.000640489	0.000592287	wdr4/kmt2d/pemt/setd1a/prdm9/dnmt3aa/ehmt1a/ftsj1/nsun4/prmt6/comtd1/cad/suz12b/setdb1b/suv39h1b/carm1/nsd1a/setd7/trmt5/nsun5/dimt1l/rrp8/kmt2cb/alkbh8/trmt1l/tfb1m/eef1akmt1/kmt5ab/cskmt/kmt2ca/n6amt1/trmt61b/smyd2a/ftsj3/dot1l/dnmt1/pcmtl/rnmt/mettl6/lcmt1/mettl14/atpsckmt	42
GO:0042393	histone binding	30/1699	130/17745	4.11003e-06	0.000640489	0.000592287	kmt2d/kdm6bb/tp53bp1/phf19/hat1/ncapd2/l3mbtl1b/prmt6/anp32b/srcap/uhrf1/carm1/brd7/bptf/npm1a/rrp8/kmt2cb/kat7b/cks1b/ing2/spty2d1/ing5b/kat6a/tspy/kmt2ca/samd1a/daxx/dnajc2/brpf3b/phf8	30
GO:0003723	RNA binding	131/1699	934/17745	4.27563e-06	0.000640489	0.000592287	ppp1r8b/setx/rbm14b/nol8/setd1a/ctu1/eif4g3b/rbpms2b/zc3h12ab/cirbpb/nsun4/nufip1/cluha/samhd1/dhx29/atxn2l/si:ch1073-335m2.2/dhx30/eif3eb/pcbp4/larp6a/trim71/eral1/msi1b/zgc:123010/uhmk1/rbpms2a/carhsp1/fxr1/smg7/ddx31/angel2/aff2/rbm48/tcea3/celf2/pus7l/rbm28/tnrc6c2/taf15/dna2/ago2/larp1/hnrnpua/srsf7b/rc3h1b/papolg/tut1/snu13b/ago4/exosc6/slc4a1ap/npm1a/gpbp1l1/prpf8/nol12/wt1b/nsun5/dimt1l/x…	131
