# Supplementary material for: Comparative Transcriptome Analysis Provides Novel Molecular Events for the Differentiation and Maturation of Hepatocytes during the Liver Development of Zebrafish
Source: Biomedicines. 2022 Sep 13;10(9):2264. doi: 10.3390/biomedicines10092264 (PMC9496063; doi:10.3390/biomedicines10092264)
Supplement: Supplementary file 1 [file biomedicines-10-02264-s001.zip › Table S4 KEGG enrichment analysis of differentially expressed genes.xlsx]

## Sheet: a and b.DEseq2.KEGG.enrich
ID	Description	GeneRatio	BgRatio	pvalue	p.adjust	qvalue	geneID	Count
dre03460	Fanconi anemia pathway	19/830	51/6900	3.06216e-06	0.00048076	0.000460936	blm/mlh1/polh/top3a/slx1b/fancg/wdr48b/fanca/palb2/rad51c/fan1/cenps/brip1/telo2/atrip/fancc/usp1/fanci/faap100	19
dre03440	Homologous recombination	13/830	40/6900	0.000536825	0.0421408	0.0404032	blm/top3a/rad50/pold2/palb2/xrcc3/rad51c/topbp1/rad51b/brip1/nbn/rbbp8/bard1	13
dre03013	Nucleocytoplasmic transport	25/830	110/6900	0.00109536	0.0481107	0.0461269	xpot/nup62l/upf1/xpo6/rangap1a/xpo1a/ipo13b/upf2/nup210/nxf1b/kpnb3/tnpo1/phax/ddx19a/gle1/ddx19b/nup188/pym1/kpna1/xpo4/kpna5/tnpo2/nup155/nup214/xpo5	25
dre04110	Cell cycle	32/830	154/6900	0.00122575	0.0481107	0.0461269	e2f2/zbtb17/smad2/stag2b/stag1b/orc1/mcm3/ywhag1/dbf4/smad3b/ttk/cdc25b/ccnd2a/cdkn1ba/pttg1/skp2/orc2/tfdp2/cdc6/cdc16/crebbpb/ccne1/mdm2/rb1/e2f4/cul1b/pkmyt1/anapc7/cdc45/rbl1/e2f3/cdc23	32
dre04142	Lysosome	36/830	184/6900	0.0019398	0.058516	0.0561032	lamp1b/dnase2b/cd68/cd164/mfsd8l2/asah1b/atp6v1h/spam1/gaa/gnptab/scarb2a/ap1g2/manba/galcb/gba/ap3d1/ctss2.1/ap3b1a/zgc:162858/slc17a5/ctsa/atp6ap1b/atp6v0a2a/nagpa/sumf1/idua/ap1s2/gla/aga/gga1/ap3m2/atp6v0a2b/fuca1.1/ctsl.1/gnptg/fuca2	36
dre03018	RNA degradation	20/830	86/6900	0.00249826	0.058516	0.0561032	cnot3b/patl1/ddx6/cnot1/edc3/dcp1b/pan3/pan2/skiv2l/dcp2/dcps/dis3l/cnot4a/parn/eno1a/pfkpa/mtrex/pabpc1b/dis3/cnot3a	20
dre04120	Ubiquitin mediated proteolysis	32/830	161/6900	0.00260899	0.058516	0.0561032	keap1b/ercc8/fbxw11b/LOC103909792/pias4a/ube3a/siah1/ube2z/vhl/cul4b/ube2d1a/skp2/ube2h/cul2/fbxw8/vhll/cdc16/fbxo4/ube2d2l/syvn1/mdm2/ube4b/uba6/cul1b/mgrn1a/cul3b/smurf2/anapc7/rchy1/cdc23/ube2s/cbl	32
dre00563	Glycosylphosphatidylinositol (GPI)-anchor biosynthesis	8/830	23/6900	0.00395677	0.0776516	0.0744497	pigu/pigs/pigo/piga/pigp/pign/pigl/pigq	8
dre03410	Base excision repair	11/830	39/6900	0.00496034	0.0822072	0.0788175	parp1/neil3/pold2/xndc1/mutyh/parp3/zgc:110269/neil1/polb/xrcc1/tdg.1	11
dre04012	ErbB signaling pathway	23/830	110/6900	0.00523613	0.0822072	0.0788175	grb2b/pak1/map2k2b/pik3r1/mapk9/pak2b/cdkn1ba/gab1/pak2a/hrasa/nck1a/camk2b1/crkl/camk2d1/plcg2/map2k4b/hbegfa/mapk1/raf1b/camk2g2/cbl/map2k2a/ptk2aa	23
dre03022	Basal transcription factors	11/830	40/6900	0.00611604	0.0872925	0.0836931	taf5l/ercc3/tbp/taf6/taf4a/taf2/taf5/gtf2h1/gtf2e1/gtf2a1/taf1	11
dre04340	Hedgehog signaling pathway	16/830	69/6900	0.0066904	0.0875327	0.0839234	csnk1g2a/fbxw11b/gas1b/spopla/spoplb/ccnd2a/spop/prkacab/kif3a/boc/csnk1g1/cul1b/arrb2a/mgrn1a/cul3b/smurf2	16
dre00970	Aminoacyl-tRNA biosynthesis	15/830	67/6900	0.0118166	0.142709	0.136824	mars1/farsa/sars1/rars2/gatb/lars2/mtfmt/cars2/aars2/vars1/fars2/qrsl1/nars2/ears2/pars2	15
dre03015	mRNA surveillance pathway	19/830	99/6900	0.0252903	0.283613	0.271918	ppp2r2ba/upf1/pcf11/upf2/nxf1b/clp1/cstf1/ddx19a/gle1/ddx19b/cpsf1/pym1/msi2a/ppp2r5ca/gspt1/ppp2r2d/pabpc1b/hbs1l/fus	19
dre05132	Salmonella infection	50/830	332/6900	0.0522321	0.532511	0.510554	arf2a/fyco1b/pak1/map2k2b/flnb/klc1b/abi1a/vps41/dctn3/mapk9/arl8bb/casp3a/vps18/arl8a/anxa2a/dctn5/kpna1/vps33a/dync1li1/hrasa/tubb5/wasf3b/tcf7/snx18a/wasla/waslb/map2k4b/rock2a/rac1b/pfn4/mapk12a/tab3/flnb/tradd/baxa/vps16/mapk1/cyth1b/exoc7/cyfip1/dctn1a/rab5b/mylpfb/ikbkg/tubb6/raf1b/lef1/map2k2a/ralab/pycard	50
dre04218	Cellular senescence	32/830	200/6900	0.0543821	0.532511	0.510554	e2f2/hipk1b/fbxw11b/smad2/map2k2b/pik3r1/ppp3r1b/tgfbr2b/rad50/lin9/smad3b/ccnd2a/hrasa/ppp3cca/ccne1/mdm2/lin54/nbn/rb1/e2f4/capn1b/mapk12a/ptenb/rras/rad1/mapk1/igfbp3/foxo3a/rbl1/e2f3/raf1b/map2k2a	32
dre00511	Other glycan degradation	6/830	24/6900	0.0599515	0.532511	0.510554	manba/gba/engase/aga/fuca1.1/fuca2	6
dre04122	Sulfur relay system	3/830	8/6900	0.0610523	0.532511	0.510554	LOC110437854/LOC103911725/ctu2	3
dre00600	Sphingolipid metabolism	13/830	69/6900	0.0653427	0.539937	0.517674	plpp2a/b4galt6/asah1b/galcb/gba/sgpp1b/degs2/smpd4/smpd5/gla/ugt8/LOC794598/ppap2d	13
dre04310	Wnt signaling pathway	34/830	220/6900	0.0726187	0.570057	0.546551	prickle1b/tle3b/ctnnd2b/fbxw11b/tbl1xr1a/daam1b/daam2/dkk2/ppardb/mapk9/psen1/ppp3r1b/prickle3/siah1/gpc4/smad3b/ccnd2a/tle3a/wif1/prkacab/camk2b1/tcf7/ppp3cca/crebbpb/camk2d1/porcnl/rock2a/rac1b/tbl1xr1b/prickle1a/cul1b/apc/lef1/camk2g2	34

## Sheet: f and g.DEseq2.KEGG.enrich
ID	Description	GeneRatio	BgRatio	pvalue	p.adjust	qvalue	geneID	Count
dre03030	DNA replication	19/555	38/6900	9.84555e-12	1.48668e-09	1.40947e-09	rnaseh2b/pold1/pcna/pole4/mcm4/mcm5/pola2/rfc3/rpa1/rpa2/pole3/lig1/mcm2/pola1/pole2/rnaseh2a/rfc5/prim2/rnaseh1	19
dre03420	Nucleotide excision repair	14/555	44/6900	4.81088e-06	0.000363221	0.000344357	pold1/pcna/rad23aa/pole4/rfc3/rpa1/rpa2/pole3/gtf2h3/ddb2/lig1/pole2/rfc5/xpa	14
dre03430	Mismatch repair	9/555	22/6900	2.5337e-05	0.00101936	0.000966418	pold1/pcna/rfc3/rpa1/rpa2/msh6/lig1/rfc5/exo1	9
dre04110	Cell cycle	28/555	154/6900	3.10319e-05	0.00101936	0.000966418	anapc5/chek2/ccnb2/pcna/orc6/espl1/anapc2/mcm4/anapc1/mcm5/orc5/cdc20/gadd45gb.1/tfdp1b/orc3/cdk1/anapc13/mad1l1/ywhah/cdc14b/mcm2/mycb/cdc27/ccna2/smad3a/ep300b/ywhag2/e2f5	28
dre03410	Base excision repair	12/555	39/6900	3.37536e-05	0.00101936	0.000966418	pold1/pcna/pole4/hmgb1b/unga/pole3/lig1/pole2/tdg.2/poll/si:ch211-141o9.10/ogg1	12
dre03440	Homologous recombination	10/555	40/6900	0.000969176	0.0243909	0.0231242	rad51/mus81/pold1/rad51d/rad54l/rpa1/rpa2/eme1/rad52/xrcc2	10
dre00240	Pyrimidine metabolism	13/555	69/6900	0.00298122	0.0643091	0.0609693	upp1/nme6/rrm2/dctpp1/LOC100330864/entpd1/entpd4/zgc:110540/nme7/nt5c2b/enpp1/nme2b.2/upp2	13
dre03013	Nucleocytoplasmic transport	17/555	110/6900	0.00646809	0.122085	0.115745	cse1l/nup85/ipo9/nup133/nmd3/acin1b/thoc7/nup35/ranbp2/ddx39b/thoc6/tmem33/snupn/nup37/rangap1b/ndc1/ipo11	17
dre05168	Herpes simplex virus 1 infection	26/555	204/6900	0.0122646	0.205773	0.195087	tnfb/nectin1b/ppp1cab/mhc1zba/tab1/eif2ak3/tapbp.2/bcl2l1/zgc:153631/casp3b/daxx/srsf2b/stat1a/tnfrsf1a/akt1/myd88/pou2f3/casp8/zgc:153759/cgasa/crfb2/irf3/traf3/tap2t/tapbp.1/irf7	26
dre03040	Spliceosome	19/555	143/6900	0.0199884	0.286713	0.271823	prpf8/cdc40/tra2b/wbp11/hnrnpub/acin1b/eftud2/snu13a/cdc5l/rbm22/lsm4/ddx39b/ddx42/prpf19/tcerg1a/snrnp40/snw1/srsf2b/slu7	19
dre03450	Non-homologous end-joining	4/555	14/6900	0.021617	0.286713	0.271823	xrcc5/polm/dclre1c/poll	4
dre04115	p53 signaling pathway	13/555	88/6900	0.0228509	0.286713	0.271823	chek2/ccnb2/ppm1da/rrm2/gadd45gb.1/LOC100330864/gtse1/cdk1/pmaip1/ddb2/bcl2l1/casp3b/casp8	13
dre00230	Purine metabolism	21/555	166/6900	0.0246839	0.286713	0.271823	nme6/rrm2/zgc:103759/adssl/LOC100330864/entpd1/entpd4/zgc:110540/nudt9/nme7/ampd3a/nt5c2b/enpp1/nme2b.2/pde4d/gda/pde5ab/pde5aa/lacc1/ampd2a/adss2	21
dre02010	ABC transporters	8/555	49/6900	0.0399641	0.431042	0.408656	abcb5/abcb10/wu:fb13g09/abcc6b.2/abca3b/LOC100537809/abcc9/tap2t	8
dre03460	Fanconi anemia pathway	8/555	51/6900	0.0490882	0.494154	0.468491	fance/rmi2/rad51/mus81/fancd2/rpa1/rpa2/eme1	8
dre04142	Lysosome	21/555	184/6900	0.0638564	0.602645	0.571347	ap3s1/cltca/si:ch211-122f10.4/ctso/entpd4/ap3s2/mfsd8/man2b1/sort1a/ap4m1/tcirg1b/m6pr/ppt1/cd63/arsg/NA/arsa/cln5/ids/galns/ctsf	21
dre00760	Nicotinate and nicotinamide metabolism	7/555	46/6900	0.0726123	0.60817	0.576585	mibp/nadsyn1/sirt6/nampt2/nt5c2b/enpp1/nadka	7
dre00232	Caffeine metabolism	2/555	6/6900	0.0779599	0.60817	0.576585	si:dkey-78a14.5/zgc:103601	2
dre00260	Glycine, serine and threonine metabolism	7/555	47/6900	0.0797113	0.60817	0.576585	chdh/pgam1b/phgdh/sardh/aoc2/gldc/si:ch211-127i16.2	7
dre00500	Starch and sucrose metabolism	6/555	38/6900	0.0805523	0.60817	0.576585	g6pc3/amy2a/enpp1/gba3/ganc/si	6

## Sheet: d and e.DEseq2.KEGG.enrich
ID	Description	GeneRatio	BgRatio	pvalue	p.adjust	qvalue	geneID	Count
dre04144	Endocytosis	40/473	341/6900	0.000501721	0.0752582	0.0739379	cblc/hgs/zgc:162872/arf4a/sh3gl1b/pdcd6ip/pld2/ehd1a/chmp7/fgfr2/arpc5lb/rab11fip1a/arap2/zfyve27/si:dkey-16l2.16/iqsec3a/cxcr4b/vps37a/vps35/chmp4ba/il2rga/vps4b/pld1a/arpc5a/snx12/kif5aa/arpc5la/ist1/zgc:158296/capza1a/dnajc6/snx4/agap2/mvb12a/vps36/arfgap3/dab2/dnm2a/arf6a/dnm2b	40
dre04910	Insulin signaling pathway	22/473	180/6900	0.0055656	0.39277	0.38588	tsc2/prkab1a/nras/eif4eb/prkag1/akt2/gsk3ba/rps6kb1a/fasn/pck2/rps6kb1b/pik3r2/kras/srebf1/ppp1r3cb/acacb/phkg2/pde3b/ppp1cc/ppp1cb/pygb/ppp1r3ab	22
dre00061	Fatty acid biosynthesis	5/473	22/6900	0.0147277	0.39277	0.38588	oxsm/fasn/cbr4/acacb/acsf3	5
dre00100	Steroid biosynthesis	5/473	22/6900	0.0147277	0.39277	0.38588	cyp2r1/lss/msmo1/sc5d/hsd17b7	5
dre04310	Wnt signaling pathway	24/473	220/6900	0.0153485	0.39277	0.38588	fosl1a/ryk/ppp3r1a/ctnnb1/bambia/tp53/gsk3ba/zgc:136929/daam1a/ppp3ccb/wnt6a/senp2/gbp/ccnd1/sfrp5/fzd9b/LOC100537538/csnk1a1/ctnnbip1/ror1/dvl3a/rock2b/csnk2a1/bambib	24
dre04115	p53 signaling pathway	12/473	88/6900	0.0163043	0.39277	0.38588	tsc2/tp53/sesn3/gorab/ccnd1/bida/atm/perp/cop1/zgc:153993/tp53i3/casp9	12
dre00600	Sphingolipid metabolism	10/473	69/6900	0.0183293	0.39277	0.38588	glb1/sptlc3/ugcg/asah1a/sgpl1/sptlc2a/sptlc1/plpp3/sgms1a/neu3.2	10
dre00520	Amino sugar and nucleotide sugar metabolism	9/473	65/6900	0.0320539	0.587508	0.577201	nanp/cyb5r2/gkup/npl/uxs1/gale/gfpt1/cyb5r1/galt	9
dre03013	Nucleocytoplasmic transport	13/473	110/6900	0.0371249	0.587508	0.577201	aaas/thoc2/nup205/senp2/upf3b/thoc5/kpna4/nup58/nup107/tnpo3/kpna3/nup153/kpnb1	13
dre05168	Herpes simplex virus 1 infection	21/473	204/6900	0.0391672	0.587508	0.577201	pdia7/tsc2/jak1/c3a.6/il12ba/akt2/tp53/mavs/srpk1b/pik3r2/bida/eif2b3/fadd/tab2/srsf6a/eif2b1/zgc:153993/ppp1cc/ppp1cb/casp9/c5	21
dre03022	Basal transcription factors	6/473	40/6900	0.0529826	0.612768	0.602018	ccnh/gtf2e2/taf3/gtf2h5/ercc2/si:dkey-219c3.2	6
dre04137	Mitophagy - animal	11/473	94/6900	0.0557209	0.612768	0.602018	map1lc3cl/tbc1d15/nras/tp53/sqstm1/kras/gabarapl2/hif1ab/hif1al/csnk2a1/optn	11
dre00900	Terpenoid backbone biosynthesis	4/473	22/6900	0.0595828	0.612768	0.602018	dhdds/hmgcra/zmpste24/fnta	4
dre00640	Propanoate metabolism	5/473	32/6900	0.0644128	0.612768	0.602018	mmut/mlycd/abat/ldha/acacb	5
dre04068	FoxO signaling pathway	18/473	181/6900	0.0699966	0.612768	0.602018	plk2a/prkab1a/nras/mapk14b/prkag1/plk3/akt2/pck2/homer1b/pik3r2/kras/ccnd1/atm/sgk3/gabarapl2/tgfb3/agap2/mapk14a	18
dre04150	mTOR signaling pathway	20/473	208/6900	0.0769217	0.612768	0.602018	akt1s1/rragca/tsc2/nprl2/nras/eif4eb/akt2/gsk3ba/rps6kb1a/rps6kb1b/rps6kal/wnt6a/pik3r2/kras/fzd9b/lamtor3/dvl3a/atp6v1c1a/cab39l1/lpin2	20
dre04622	RIG-I-like receptor signaling pathway	8/473	66/6900	0.0802569	0.612768	0.602018	sike1/mapk14b/il12ba/otud5a/mavs/ddx3xa/fadd/mapk14a	8
dre04914	Progesterone-mediated oocyte maturation	12/473	112/6900	0.0809029	0.612768	0.602018	mapk14b/gnaia/akt2/si:ch211-132f19.7/rps6kal/stk10/pik3r2/kras/si:dkey-206f10.1/pde3b/kif22/mapk14a	12
dre01250	Biosynthesis of nucleotide sugars	6/473	45/6900	0.0847265	0.612768	0.602018	nanp/gkup/uxs1/gale/gfpt1/galt	6
dre00565	Ether lipid metabolism	7/473	56/6900	0.0863307	0.612768	0.602018	pld2/pla2g6/gdpd1/pafah1b1b/pld1a/pla2g7/plpp3	7

## Sheet: c, f and g.DEseq2.KEGG.enrich
ID	Description	GeneRatio	BgRatio	pvalue	p.adjust	qvalue	geneID	Count
dre03030	DNA replication	22/888	38/6900	5.85397e-11	9.36635e-09	8.93501e-09	rnaseh2b/pold1/pcna/pole4/mcm4/mcm5/pola2/rfc3/rpa1/rpa2/pole3/lig1/mcm2/pola1/pole2/rnaseh2a/rfc5/prim2/rnaseh1/mcm7/pole/dna2	22
dre04110	Cell cycle	41/888	154/6900	2.72183e-06	0.000162608	0.000155119	anapc5/chek2/ccnb2/pcna/orc6/espl1/anapc2/mcm4/anapc1/mcm5/orc5/cdc20/gadd45gb.1/tfdp1b/orc3/cdk1/anapc13/mad1l1/ywhah/cdc14b/mcm2/mycb/cdc27/ccna2/smad3a/ep300b/ywhag2/e2f5/ccne2/crebbpa/ep300a/abl1/mcm7/cdk2/bub1bb/chek1/ywhaqa/anapc4/bub1/atr/tfdp1a	41
dre03420	Nucleotide excision repair	18/888	44/6900	3.04889e-06	0.000162608	0.000155119	pold1/pcna/rad23aa/pole4/rfc3/rpa1/rpa2/pole3/gtf2h3/ddb2/lig1/pole2/rfc5/xpa/cul4a/rad23ab/mnat1/pole	18
dre03410	Base excision repair	15/888	39/6900	4.86543e-05	0.00194617	0.00185654	pold1/pcna/pole4/hmgb1b/unga/pole3/lig1/pole2/tdg.2/poll/si:ch211-141o9.10/ogg1/apex2/lig3/pole	15
dre03430	Mismatch repair	10/888	22/6900	0.000177524	0.00568077	0.00541915	pold1/pcna/rfc3/rpa1/rpa2/msh6/lig1/rfc5/exo1/msh2	10
dre03440	Homologous recombination	14/888	40/6900	0.000279991	0.00746641	0.00712257	rad51/mus81/pold1/rad51d/rad54l/rpa1/rpa2/eme1/rad52/xrcc2/top3b/brca2/abraxas1/uimc1	14
dre00240	Pyrimidine metabolism	18/888	69/6900	0.0022026	0.0503451	0.0480266	upp1/nme6/rrm2/dctpp1/LOC100330864/entpd1/entpd4/zgc:110540/nme7/nt5c2b/enpp1/nme2b.2/upp2/ctps1b/zgc:103586/cdab/cad/nme3	18
dre03450	Non-homologous end-joining	6/888	14/6900	0.00535563	0.107113	0.10218	xrcc5/polm/dclre1c/poll/xrcc4/xrcc6	6
dre00513	Various types of N-glycan biosynthesis	13/888	50/6900	0.00893252	0.1588	0.151487	man2a2/b4galnt4a/zgc:92907/fut8a/man1a1/st3gal3a/man1a2/man1b1b/alg9/b4galt1l/zgc:113333/st3gal3b/hexa	13
dre03460	Fanconi anemia pathway	13/888	51/6900	0.0106161	0.169858	0.162035	fance/rmi2/rad51/mus81/fancd2/rpa1/rpa2/eme1/rmi1/top3b/brca2/rev3l/atr	13
dre03013	Nucleocytoplasmic transport	22/888	110/6900	0.0220257	0.320374	0.30562	cse1l/nup85/ipo9/nup133/nmd3/acin1b/thoc7/nup35/ranbp2/ddx39b/thoc6/tmem33/snupn/nup37/rangap1b/ndc1/ipo11/pom121/ipo8/ahctf1/tpra/nup42	22
dre00511	Other glycan degradation	7/888	24/6900	0.0273667	0.361402	0.344758	man2b1/neu3.5/gba2/zgc:153169/fuca1.2/zgc:113333/hexa	7
dre04115	p53 signaling pathway	18/888	88/6900	0.0293639	0.361402	0.344758	chek2/ccnb2/ppm1da/rrm2/gadd45gb.1/LOC100330864/gtse1/cdk1/pmaip1/ddb2/bcl2l1/casp3b/casp8/ccne2/cdk2/sesn1/chek1/atr	18
dre00510	N-Glycan biosynthesis	13/888	60/6900	0.0388431	0.443921	0.423477	man2a2/zgc:92907/ganabb/alg10/fut8a/dolk/man1a1/man1a2/st6gal2a/mogs/man1b1b/alg9/b4galt1l	13
dre04142	Lysosome	32/888	184/6900	0.0445893	0.475619	0.453716	ap3s1/cltca/si:ch211-122f10.4/ctso/entpd4/ap3s2/mfsd8/man2b1/sort1a/ap4m1/tcirg1b/m6pr/ppt1/cd63/arsg/NA/arsa/cln5/ids/galns/ctsf/atp6v0b/zgc:153169/fuca1.2/sgsh/gnsa/tpp1/ap4b1/ctsc/ppt2b/hexa/ap4e1	32
dre00480	Glutathione metabolism	14/888	69/6900	0.0538129	0.510351	0.486848	rrm2/LOC100330864/gsto2/mgst1.1/gpx8/si:ch73-337l15.2/gpx3/g6pd/chac2/gstk4/chac1/mgst1.2/nat8/oplah	14
dre00533	Glycosaminoglycan biosynthesis - keratan sulfate	6/888	22/6900	0.0542248	0.510351	0.486848	b3gnt7l/fut8a/b4galt4/st3gal3a/b4galt1l/st3gal3b	6
dre05168	Herpes simplex virus 1 infection	34/888	204/6900	0.065642	0.568209	0.542041	tnfb/nectin1b/ppp1cab/mhc1zba/tab1/eif2ak3/tapbp.2/bcl2l1/zgc:153631/casp3b/daxx/srsf2b/stat1a/tnfrsf1a/akt1/myd88/pou2f3/casp8/zgc:153759/cgasa/crfb2/irf3/traf3/tap2t/tapbp.1/irf7/pik3cb/srpk1a/eif2ak4/jak2a/tsc1a/nfkbiaa/ppp1caa/srsf7b	34
dre00310	Lysine degradation	16/888	84/6900	0.0674748	0.568209	0.542041	kmt2e/kmt2cb/kmt5ab/kmt2ca/smyd2a/dot1l/setd1ba/prdm2b/kmt2d/setd1a/prdm9/ehmt1a/setdb1b/suv39h1b/nsd1a/setd7	16
dre00983	Drug metabolism - other enzymes	19/888	105/6900	0.0760607	0.608486	0.580463	upp1/nme6/rrm2/LOC100330864/gsto2/nme7/nme2b.2/mgst1.1/si:dkey-78a14.5/upp2/zgc:103601/ugt5e1/zgc:103586/cdab/ugt1a5/ugt5g1/ugt2a4/mgst1.2/nme3	19

## Sheet: b and e.DEseq2.KEGG.enrich
ID	Description	GeneRatio	BgRatio	pvalue	p.adjust	qvalue	geneID	Count
dre03460	Fanconi anemia pathway	19/638	51/6900	4.93108e-08	7.49524e-06	7.00733e-06	blm/mlh1/polh/top3a/slx1b/fancg/wdr48b/fanca/palb2/rad51c/fan1/cenps/brip1/telo2/atrip/fancc/usp1/fanci/faap100	19
dre03440	Homologous recombination	13/638	40/6900	3.6528e-05	0.00277613	0.00259541	blm/top3a/rad50/pold2/palb2/xrcc3/rad51c/topbp1/rad51b/brip1/nbn/rbbp8/bard1	13
dre04110	Cell cycle	28/638	154/6900	0.000347625	0.017613	0.0164664	stag1b/orc1/mcm3/ywhag1/dbf4/smad3b/ttk/cdc25b/ccnd2a/cdkn1ba/pttg1/skp2/orc2/tfdp2/cdc6/cdc16/crebbpb/ccne1/mdm2/rb1/e2f4/cul1b/pkmyt1/anapc7/cdc45/rbl1/e2f3/cdc23	28
dre03410	Base excision repair	10/638	39/6900	0.00227575	0.0796137	0.0744311	neil3/pold2/xndc1/mutyh/parp3/zgc:110269/neil1/polb/xrcc1/tdg.1	10
dre03022	Basal transcription factors	10/638	40/6900	0.00278859	0.0796137	0.0744311	ercc3/tbp/taf6/taf4a/taf2/taf5/gtf2h1/gtf2e1/gtf2a1/taf1	10
dre04120	Ubiquitin mediated proteolysis	26/638	161/6900	0.00329215	0.0796137	0.0744311	siah1/ube2z/vhl/cul4b/ube2d1a/skp2/ube2h/cul2/fbxw8/vhll/cdc16/fbxo4/ube2d2l/syvn1/mdm2/ube4b/uba6/cul1b/mgrn1a/cul3b/smurf2/anapc7/rchy1/cdc23/ube2s/cbl	26
dre00563	Glycosylphosphatidylinositol (GPI)-anchor biosynthesis	7/638	23/6900	0.00366642	0.0796137	0.0744311	pigs/pigo/piga/pigp/pign/pigl/pigq	7
dre03018	RNA degradation	16/638	86/6900	0.0049105	0.0907492	0.0848417	edc3/dcp1b/pan3/pan2/skiv2l/dcp2/dcps/dis3l/cnot4a/parn/eno1a/pfkpa/mtrex/pabpc1b/dis3/cnot3a	16
dre03013	Nucleocytoplasmic transport	19/638	110/6900	0.00537331	0.0907492	0.0848417	ipo13b/upf2/nup210/nxf1b/kpnb3/tnpo1/phax/ddx19a/gle1/ddx19b/nup188/pym1/kpna1/xpo4/kpna5/tnpo2/nup155/nup214/xpo5	19
dre04340	Hedgehog signaling pathway	13/638	69/6900	0.00961965	0.146219	0.1367	spopla/spoplb/ccnd2a/spop/prkacab/kif3a/boc/csnk1g1/cul1b/arrb2a/mgrn1a/cul3b/smurf2	13
dre04012	ErbB signaling pathway	18/638	110/6900	0.0115859	0.160097	0.149675	pak2b/cdkn1ba/gab1/pak2a/hrasa/nck1a/camk2b1/crkl/camk2d1/plcg2/map2k4b/hbegfa/mapk1/raf1b/camk2g2/cbl/map2k2a/ptk2aa	18
dre04142	Lysosome	26/638	184/6900	0.0184146	0.195813	0.183066	scarb2a/ap1g2/manba/galcb/gba/ap3d1/ctss2.1/ap3b1a/zgc:162858/slc17a5/ctsa/atp6ap1b/atp6v0a2a/nagpa/sumf1/idua/ap1s2/gla/aga/gga1/ap3m2/atp6v0a2b/fuca1.1/ctsl.1/gnptg/fuca2	26
dre00970	Aminoacyl-tRNA biosynthesis	12/638	67/6900	0.0185378	0.195813	0.183066	rars2/gatb/lars2/mtfmt/cars2/aars2/vars1/fars2/qrsl1/nars2/ears2/pars2	12
dre03015	mRNA surveillance pathway	16/638	99/6900	0.0186837	0.195813	0.183066	upf2/nxf1b/clp1/cstf1/ddx19a/gle1/ddx19b/cpsf1/pym1/msi2a/ppp2r5ca/gspt1/ppp2r2d/pabpc1b/hbs1l/fus	16
dre00511	Other glycan degradation	6/638	24/6900	0.0193237	0.195813	0.183066	manba/gba/engase/aga/fuca1.1/fuca2	6
dre04122	Sulfur relay system	3/638	8/6900	0.0309354	0.282569	0.264175	LOC110437854/LOC103911725/ctu2	3
dre04141	Protein processing in endoplasmic reticulum	27/638	202/6900	0.0316032	0.282569	0.264175	dnajc3b/atf6/dnajc10/derl2/sec24c/ube2d1a/edem1/hsc70/eif2ak1/herpud1/mbtps2/tusc3/hsp70l/map3k5/ube2d2l/syvn1/ube4b/uggt2/ngly1/capn1b/ubxn6/cul1b/baxa/hyou1/selenos/sel1l/dnajb1a	27
dre04114	Oocyte meiosis	20/638	151/6900	0.06312	0.533014	0.498316	LOC100534937/ywhag1/pttg1/ppp2r5ca/prkacab/camk2b1/cdc16/ppp3cca/camk2d1/ccne1/sgo1/mapk12a/cul1b/adcy6b/pkmyt1/mapk1/anapc7/cdc23/camk2g2/cpeb4a	20
dre04218	Cellular senescence	25/638	200/6900	0.0726703	0.581362	0.543517	tgfbr2b/rad50/lin9/smad3b/ccnd2a/hrasa/ppp3cca/ccne1/mdm2/lin54/nbn/rb1/e2f4/capn1b/mapk12a/ptenb/rras/rad1/mapk1/igfbp3/foxo3a/rbl1/e2f3/raf1b/map2k2a	25
dre05132	Salmonella infection	38/638	332/6900	0.0958277	0.728291	0.680881	vps18/arl8a/anxa2a/dctn5/kpna1/vps33a/dync1li1/hrasa/tubb5/wasf3b/tcf7/snx18a/wasla/waslb/map2k4b/rock2a/rac1b/pfn4/mapk12a/tab3/flnb/tradd/baxa/vps16/mapk1/cyth1b/exoc7/cyfip1/dctn1a/rab5b/mylpfb/ikbkg/tubb6/raf1b/lef1/map2k2a/ralab/pycard	38

## Sheet: c and f.DEseq2.KEGG.enrich
ID	Description	GeneRatio	BgRatio	pvalue	p.adjust	qvalue	geneID	Count
dre03030	DNA replication	22/705	38/6900	5.37365e-13	8.06047e-11	7.46654e-11	mcm7/pole/dna2/rnaseh2b/pold1/pcna/pole4/mcm4/mcm5/pola2/rfc3/rpa1/rpa2/pole3/lig1/mcm2/pola1/pole2/rnaseh2a/rfc5/prim2/rnaseh1	22
dre04110	Cell cycle	37/705	154/6900	4.44521e-07	2.8781e-05	2.66603e-05	ccne2/crebbpa/ep300a/abl1/mcm7/cdk2/bub1bb/chek1/ywhaqa/anapc4/bub1/atr/tfdp1a/anapc5/chek2/ccnb2/pcna/orc6/espl1/anapc2/mcm4/anapc1/mcm5/orc5/cdc20/gadd45gb.1/tfdp1b/orc3/cdk1/anapc13/mad1l1/ywhah/cdc14b/mcm2/mycb/cdc27/ccna2	37
dre03420	Nucleotide excision repair	17/705	44/6900	5.7562e-07	2.8781e-05	2.66603e-05	cul4a/rad23ab/mnat1/pole/pold1/pcna/rad23aa/pole4/rfc3/rpa1/rpa2/pole3/gtf2h3/ddb2/lig1/pole2/rfc5	17
dre03440	Homologous recombination	13/705	40/6900	0.000103988	0.00389955	0.00361222	top3b/brca2/abraxas1/uimc1/rad51/mus81/pold1/rad51d/rad54l/rpa1/rpa2/eme1/rad52	13
dre03430	Mismatch repair	9/705	22/6900	0.000168231	0.00504694	0.00467506	msh2/pold1/pcna/rfc3/rpa1/rpa2/msh6/lig1/rfc5	9
dre00240	Pyrimidine metabolism	17/705	69/6900	0.000430816	0.0107704	0.00997679	ctps1b/zgc:103586/cdab/cad/nme3/upp1/nme6/rrm2/dctpp1/LOC100330864/entpd1/entpd4/zgc:110540/nme7/nt5c2b/enpp1/nme2b.2	17
dre03410	Base excision repair	11/705	39/6900	0.00134728	0.0244039	0.0226057	apex2/lig3/pole/pold1/pcna/pole4/hmgb1b/unga/pole3/lig1/pole2	11
dre03460	Fanconi anemia pathway	13/705	51/6900	0.00142767	0.0244039	0.0226057	rmi1/top3b/brca2/rev3l/atr/fance/rmi2/rad51/mus81/fancd2/rpa1/rpa2/eme1	13
dre03013	Nucleocytoplasmic transport	22/705	110/6900	0.00146423	0.0244039	0.0226057	pom121/ipo8/ahctf1/tpra/nup42/cse1l/nup85/ipo9/nup133/nmd3/acin1b/thoc7/nup35/ranbp2/ddx39b/thoc6/tmem33/snupn/nup37/rangap1b/ndc1/ipo11	22
dre04115	p53 signaling pathway	17/705	88/6900	0.0069979	0.104969	0.097234	ccne2/cdk2/sesn1/chek1/atr/chek2/ccnb2/ppm1da/rrm2/gadd45gb.1/LOC100330864/gtse1/cdk1/pmaip1/ddb2/bcl2l1/casp3b	17
dre03450	Non-homologous end-joining	5/705	14/6900	0.0100211	0.136651	0.126582	xrcc4/xrcc6/xrcc5/polm/dclre1c	5
dre04914	Progesterone-mediated oocyte maturation	19/705	112/6900	0.0179912	0.209803	0.194344	pik3cb/cdk2/gnai3/adcy9/prkacbb/anapc4/bub1/anapc5/ccnb2/anapc2/anapc1/aurka/gnai2a/cdk1/anapc13/mad1l1/cdc27/ccna2/akt1	19
dre03040	Spliceosome	23/705	143/6900	0.0181829	0.209803	0.194344	taf15/hnrnpua/srsf7b/snu13b/prpf8/cdc40/tra2b/wbp11/hnrnpub/acin1b/eftud2/snu13a/cdc5l/rbm22/lsm4/ddx39b/ddx42/prpf19/tcerg1a/snrnp40/snw1/srsf2b/slu7	23
dre00310	Lysine degradation	15/705	84/6900	0.0217898	0.233462	0.21626	prdm2b/kmt2d/setd1a/prdm9/ehmt1a/setdb1b/suv39h1b/nsd1a/setd7/kmt2e/kmt2cb/kmt5ab/kmt2ca/smyd2a/dot1l	15
dre00513	Various types of N-glycan biosynthesis	10/705	50/6900	0.027521	0.27521	0.254931	man1b1b/alg9/b4galt1l/zgc:113333/st3gal3b/hexa/man2a2/b4galnt4a/zgc:92907/fut8a	10
dre00564	Glycerophospholipid metabolism	18/705	112/6900	0.0342571	0.313897	0.290768	pemt/gpd1c/selenoi/lclat1/gpam/lpin1b/pgs1/lpin1a/cds1/mboat7/lpcat3/gpcpd1/agpat9l/gpat3/plpp2b/chkb/lcat/lpgat1	18
dre01250	Biosynthesis of nucleotide sugars	9/705	45/6900	0.035575	0.313897	0.290768	gfus.2/gfus.1/galk2/cmah/nansb/gne/cmasb/mpi/gmppab	9
dre03015	mRNA surveillance pathway	16/705	99/6900	0.0422901	0.352418	0.32645	msi1b/smg7/cpsf4/taf15/ppp1caa/papolg/ppp2r2aa/acin1b/ppp1cab/rngtt/ppp2r3b/ddx39b/wdr82/ppp2r2ab/rnmt/cpsf2	16
dre04114	Oocyte meiosis	22/705	151/6900	0.054675	0.431645	0.39984	ccne2/itpr1a/cdk2/adcy9/prkacbb/ywhaqa/ppp1caa/anapc4/bub1/anapc5/ccnb2/ppp1cab/espl1/anapc2/anapc1/cdc20/aurka/cdk1/anapc13/mad1l1/ywhah/cdc27	22
dre00510	N-Glycan biosynthesis	10/705	60/6900	0.0809269	0.597152	0.553152	st6gal2a/mogs/man1b1b/alg9/b4galt1l/man2a2/zgc:92907/ganabb/alg10/fut8a	10
