# Supplementary material for: Comparative Transcriptome Analysis Provides Novel Molecular Events for the Differentiation and Maturation of Hepatocytes during the Liver Development of Zebrafish
Source: Biomedicines. 2022 Sep 13;10(9):2264. doi: 10.3390/biomedicines10092264 (PMC9496063; doi:10.3390/biomedicines10092264)
Supplement: Supplementary file 1 [file biomedicines-10-02264-s001.zip › Table S5 Jaccard similarity index of signaling pathways.xlsx]

## Sheet: a+b
source	target	Jaccard similarity index
Fanconi anemia pathway	Homologous recombination	0.185185
Homologous recombination	Base excision repair	0.0434783
Nucleocytoplasmic transport	mRNA surveillance pathway	0.189189
Cell cycle	Ubiquitin mediated proteolysis	0.103448
Cell cycle	ErbB signaling pathway	0.0185185
Cell cycle	Hedgehog signaling pathway	0.0434783
RNA degradation	mRNA surveillance pathway	0.0263158
Ubiquitin mediated proteolysis	ErbB signaling pathway	0.0185185
Ubiquitin mediated proteolysis	Hedgehog signaling pathway	0.116279

## Sheet: f+g
source	target	Jaccard similarity index
DNA replication	Nucleotide excision repair	0.434783
DNA replication	Mismatch repair	0.333333
DNA replication	Cell cycle	0.0930233
DNA replication	Base excision repair	0.24
DNA replication	Homologous recombination	0.115385
DNA replication	Fanconi anemia pathway	0.08
Nucleotide excision repair	Mismatch repair	0.4375
Nucleotide excision repair	Cell cycle	0.0243902
Nucleotide excision repair	Base excision repair	0.3
Nucleotide excision repair	Homologous recombination	0.142857
Nucleotide excision repair	p53 signaling pathway	0.0384615
Nucleotide excision repair	Fanconi anemia pathway	0.1
Mismatch repair	Cell cycle	0.0277778
Mismatch repair	Base excision repair	0.166667
Mismatch repair	Homologous recombination	0.1875
Mismatch repair	Fanconi anemia pathway	0.133333
Cell cycle	Base excision repair	0.025641
Cell cycle	p53 signaling pathway	0.108108
Base excision repair	Homologous recombination	0.047619
Base excision repair	Non-homologous end-joining	0.0666667
Homologous recombination	Fanconi anemia pathway	0.384615
Pyrimidine metabolism	p53 signaling pathway	0.0833333
Pyrimidine metabolism	Purine metabolism	0.416667
Nucleocytoplasmic transport	Spliceosome	0.0588235
Herpes simplex virus 1 infection	Spliceosome	0.0227273
Herpes simplex virus 1 infection	p53 signaling pathway	0.0833333
Herpes simplex virus 1 infection	ABC transporters	0.030303
p53 signaling pathway	Purine metabolism	0.0625

## Sheet: d+e
source	target	Jaccard similarity index
Insulin signaling pathway	Fatty acid biosynthesis	0.08
Insulin signaling pathway	Wnt signaling pathway	0.0222222
Insulin signaling pathway	p53 signaling pathway	0.030303
Insulin signaling pathway	Herpes simplex virus 1 infection	0.131579
Wnt signaling pathway	p53 signaling pathway	0.0588235
Wnt signaling pathway	Nucleocytoplasmic transport	0.0277778
Wnt signaling pathway	Herpes simplex virus 1 infection	0.0227273
p53 signaling pathway	Herpes simplex virus 1 infection	0.178571

## Sheet: c+f+g
source	target	Jaccard similarity index
DNA replication	Cell cycle	0.0862069
DNA replication	Nucleotide excision repair	0.37931
DNA replication	Base excision repair	0.233333
DNA replication	Mismatch repair	0.28
DNA replication	Homologous recombination	0.0909091
DNA replication	Fanconi anemia pathway	0.0606061
Cell cycle	Nucleotide excision repair	0.0172414
Cell cycle	Base excision repair	0.0181818
Cell cycle	Mismatch repair	0.02
Cell cycle	Fanconi anemia pathway	0.0188679
Cell cycle	p53 signaling pathway	0.156863
Nucleotide excision repair	Base excision repair	0.269231
Nucleotide excision repair	Mismatch repair	0.333333
Nucleotide excision repair	Homologous recombination	0.103448
Nucleotide excision repair	Fanconi anemia pathway	0.0689655
Nucleotide excision repair	p53 signaling pathway	0.0285714
Base excision repair	Mismatch repair	0.136364
Base excision repair	Homologous recombination	0.0357143
Base excision repair	Non-homologous end-joining	0.05
Mismatch repair	Homologous recombination	0.142857
Mismatch repair	Fanconi anemia pathway	0.0952381
Homologous recombination	Fanconi anemia pathway	0.35
Pyrimidine metabolism	p53 signaling pathway	0.0588235
Pyrimidine metabolism	Lysosome	0.0204082
Various types of N-glycan biosynthesis	Other glycan degradation	0.111111
Various types of N-glycan biosynthesis	N-Glycan biosynthesis	0.444444
Various types of N-glycan biosynthesis	Lysosome	0.0227273
Fanconi anemia pathway	p53 signaling pathway	0.0333333
Other glycan degradation	Lysosome	0.114286

## Sheet: b+e
source	target	Jaccard similarity index
Fanconi anemia pathway	Homologous recombination	0.185185
Homologous recombination	Base excision repair	0.0454545
Cell cycle	Ubiquitin mediated proteolysis	0.125
Cell cycle	Hedgehog signaling pathway	0.0512821
Cell cycle	ErbB signaling pathway	0.0222222
Cell cycle	Protein processing in endoplasmic reticulum	0.0185185
Ubiquitin mediated proteolysis	Hedgehog signaling pathway	0.114286
Ubiquitin mediated proteolysis	ErbB signaling pathway	0.0232558
Ubiquitin mediated proteolysis	Protein processing in endoplasmic reticulum	0.104167
RNA degradation	mRNA surveillance pathway	0.0322581
Nucleocytoplasmic transport	mRNA surveillance pathway	0.206897
Hedgehog signaling pathway	Protein processing in endoplasmic reticulum	0.025641
Lysosome	Other glycan degradation	0.185185

## Sheet: c+f
source	target	Jaccard similarity index
DNA replication	Cell cycle	0.0925926
DNA replication	Nucleotide excision repair	0.392857
DNA replication	Homologous recombination	0.09375
DNA replication	Mismatch repair	0.291667
DNA replication	Base excision repair	0.269231
DNA replication	Fanconi anemia pathway	0.0606061
Cell cycle	Nucleotide excision repair	0.0188679
Cell cycle	Mismatch repair	0.0222222
Cell cycle	Base excision repair	0.0212766
Cell cycle	Fanconi anemia pathway	0.0204082
Cell cycle	p53 signaling pathway	0.173913
Cell cycle	Progesterone-mediated oocyte maturation	0.272727
Nucleotide excision repair	Homologous recombination	0.111111
Nucleotide excision repair	Mismatch repair	0.368421
Nucleotide excision repair	Base excision repair	0.333333
Nucleotide excision repair	Fanconi anemia pathway	0.0714286
Nucleotide excision repair	p53 signaling pathway	0.030303
Homologous recombination	Mismatch repair	0.157895
Homologous recombination	Base excision repair	0.0434783
Homologous recombination	Fanconi anemia pathway	0.368421
Mismatch repair	Base excision repair	0.176471
Mismatch repair	Fanconi anemia pathway	0.1
Pyrimidine metabolism	p53 signaling pathway	0.0625
Fanconi anemia pathway	p53 signaling pathway	0.0344828
Nucleocytoplasmic transport	Spliceosome	0.0465116
Nucleocytoplasmic transport	mRNA surveillance pathway	0.0555556
p53 signaling pathway	Progesterone-mediated oocyte maturation	0.0909091
Spliceosome	mRNA surveillance pathway	0.0833333
