# Supplementary material for: Comparative Transcriptome Analysis Provides Novel Molecular Events for the Differentiation and Maturation of Hepatocytes during the Liver Development of Zebrafish
Source: Biomedicines. 2022 Sep 13;10(9):2264. doi: 10.3390/biomedicines10092264 (PMC9496063; doi:10.3390/biomedicines10092264)
Supplement: Supplementary file 1 [file biomedicines-10-02264-s001.zip › Table S6 The results of cluster for changes in differentially expressed genes at all three time points.xlsx]

## Sheet: gene_cluster
Cluster	GeneID	Symbol	Description	60h_1	60h_2	60h_3	72h_1	72h_2	72h_3	96h_1	96h_2	96h_3
1	100000219	si: dkey-225f5.4	-	28.5129	26.9944	19.6752	0	140.613	0.218309	0	0	0
1	100000332	si:ch73-335l21.4	-	26.8524	18.7569	19.4099	0	153.726	0	0	0	0
1	100000720	abl1	-	0.10608	0.455973	0.298759	0	1.04954	2.18264	0	0	0
1	100001648	tmem199	transmembrane protein 199	2.7853	5.35914	1.80839	0	0	22.0393	0	0	0
1	100001989	fam149a_1	-	1.6488	0.111667	1.32196	0	10.1114	0.0449439	0	0	0
1	100002129	slc1a5	solute carrier family 1 (neutral amino acid transporter), member 5	0.329592	3.54608	5.88923	0	37.3819	0	0	0	0
1	100002675	si:ch211-125e6.8	si:ch211-125e6.8	6.69866	2.32842	12.2806	0.410737	45.6957	20.7994	0.105656	0	0
1	100002825	zmp:0000000662	-	0.239215	4.93256	5.69052	44.2448	0	0	0	0	0
1	100003205	trmt61b	tRNA methyltransferase 61B	29.4876	29.9289	18.0055	58.249	123.394	32.4893	0	0	0
1	100004014	thoc6	THO complex 6	8.36285	10.4593	8.18703	43.4847	0.219982	0	0	0	0
1	100004133	ddb2	damage-specific DNA binding protein 2	3.63817	3.77229	5.9441	0	0	22.619	0	0	0
1	100004330	mvb12bb	multivesicular body subunit 12Bb	7.36025	3.57617	0.434303	0	0	45.8689	0	0	0
1	100004395	zgc:165555	zgc:165555	0.714927	1.12227	2.9433	0.956195	3.45886	9.0275	0	0	0
1	100004718	rilpl2	Rab interacting lysosomal protein-like 2	0.203822	1.2427	3.71182	0	0	17.2987	0	0	0
1	100005419	ppp4r2b	protein phosphatase 4, regulatory subunit 2b	3.73552	7.11422	2.59086	46.9123	0	0	0	0.064373	0
1	100007673	gpr160	G protein-coupled receptor 160	3.09554	1.21096	0.529813	0	0	17.8654	0	0	0
1	100034462	si:dkey-24l11.2	si:dkey-24l11.2	2.28497	2.32684	1.61111	0	0	13.0522	0	0	0
1	100034610	adat2	adenosine deaminase, tRNA-specific 2, TAD2 homolog (S. cerevisiae)	0.124818	10.4427	2.1557	0	0	35.1785	0	0	0
1	100126022	cenpo	centromere protein O	6.48423	9.15307	11.6024	39.9459	0	0	0	0	0
1	100144563	spc25	SPC25, NDC80 kinetochore complex component, homolog (S. cerevisiae)	29.5111	64.9342	55.6157	29.7141	245.259	44.5202	0	0	0
1	100148510	LOC100148510	-	0.393088	0.248126	1.17673	0.160902	4.73997	0	0	0	0
1	100149028	zmp:0000000846	-	0.417805	0.00789548	0.123223	0	1.64444	0	0	0	0
1	100149643	LOC100149643	-	0	0.91982	0	3.72537	0	0	0	0	0
1	100150025	si:dkey-264b2.3	-	0.471009	0.0490936	0.0754718	0.0188867	1.23421	0	0	0	0
1	100329459	slc25a29	-	7.25785	6.28886	6.0899	0	0.385609	41.4653	0	0	0
1	100329494	tubgcp6	-	1.12909	2.04802	0.634557	0	9.07134	0	0	0	0
1	100329721	cnnm3	-	0.055442	1.4628	1.46366	0	11.2957	0	0	0	0
1	100329772	LOC100329772	-	0.105432	0.79204	0.923506	0	2.81139	0	0	0	0
1	100330495	clmn	-	0.473691	0.812422	0.118696	0	2.40772	0	0	0	0
1	100330946	mex3c	-	0.411382	0.358459	0.11394	0.347657	2.45986	0.13706	0	0	0
1	100332758	cul9	-	3.49909	6.44296	0.137923	0	0.238991	33.2732	0	0	0
1	100332885	si:dkey-108k21.26	-	4.59804	2.052	3.00086	10.4766	16.837	1.01942	0	0	0
1	100332911	gpam	-	0.350159	1.25226	0.910341	0	3.12644	1.0305	0	0	0
1	100333881	tbc1d8	-	0.023403	0.851315	0.034262	0	1.91516	0	0	0	0
1	100333944	psmg4	-	43.1223	11.6649	42.2794	76.5583	57.373	26.2134	0	0	0
1	100334023	tmem63ba	-	2.04666	0.233405	0.654873	0	6.29759	0	0	0	0
1	100334256	si:zfos-128g4.1	-	3.82015	2.946	1.04844	0	0	19.7354	0	0	0
1	100334475	cog1	-	8.80885	11.0882	0.916663	53.9245	0	0	0	0	0
1	100334934	LOC100334934	-	1.88197	0.52802	4.70025	0.201769	23.9778	0.581021	0	0	0
1	100462964	sell	selenoprotein L	2.43746	18.2853	10.9962	41.6864	0	51.7702	0	0	0
1	100536128	khnyn	-	0	1.45569	0	0	4.08667	0	0	0	0
1	100536575	LOC100536575	-	3.34632	1.4537	4.26537	0	0	34.7601	0	0	0
1	100537264	LOC100537264	-	5.56701	12.3276	10.5985	45.3521	0	0	0	0	0
1	100537934	ap5z1	adaptor-related protein complex 5, zeta 1 subunit	0.107283	0.130375	3.00031	0	9.33189	0	0	0	0
1	101180910	trim8a	tripartite motif containing 8a	0.391737	2.2344	2.93675	0	0	11.7698	0	0	0
1	101882393	LOC101882393	-	3.98979	0.407329	0.370011	18.978	0	0	0.020966	0	0
1	101882544	LOC101882544	-	0.160248	0.802411	0.241342	0.462118	4.25153	0	0	0	0
1	101884968	LOC101884968	-	0.401	2.3961	1.82393	0	0	9.08464	0	0	0
1	101885512	LOC101885512	apoptosis facilitator Bcl-2-like protein 14	13.7584	13.1074	6.42689	0	112.069	0	0	0	0
1	101885612	LOC101885612	-	49.1162	50.8654	52.0222	0.809496	216.274	72.233	0	0	0
1	107990273	si:dkey-114l24.2	si:dkey-114l24.2	22.2638	9.39665	9.41591	0	0	89.418	0	0	0
1	108179079	LOC108179079	-	1.47789	1.79388	1.02397	9.80852	3.06127	0	0	0	0
1	108179105	c6h1orf226	-	0	1.41489	0.40781	0	4.09176	0	0	0	0
1	108179575	LOC108179575	-	0.527501	0.544078	0.856688	0	1.09544	4.3068	0	0	0
1	108182745	LOC108182745	-	11.5476	14.6521	3.91585	0	0	84.1015	0	0	0
1	108187081	LOC108187081	-	6.54138	8.8121	6.30566	0	1.33305	30.4398	0	0	0
1	110437712	r3hdm1_1	-	0.979147	1.40014	0.995232	0	5.01508	0	0	0	0
1	110438506	LOC110438506	-	2.4922	12.0491	1.30865	15.6556	0	16.1033	0	0	0
1	110440013	LOC110440013	-	0.066654	1.30299	0.754719	0.182839	5.71763	0	0	0	0
1	114401	bcl2l1	bcl2-like 1	9.45802	6.68317	2.52624	0	0	41.9598	0	0	0
1	192332	smc4	structural maintenance of chromosomes 4	17.958	23.4881	19.9159	113.381	79.3562	24.6643	0	0	0
1	259191	fmr1	fragile X mental retardation 1	4.49776	10.9807	7.5475	62.8089	0	0	0	0	0
1	266983	neo1a	neogenin 1a	0.228852	0.391306	0.171108	0	1.39965	0.1953	0	0	0
1	286778	c19h1orf109	c19h1orf109 homolog (H. sapiens)	37.0504	16.5868	17.1023	0	124.42	0	0.760001	0	0
1	30412	fzd7b	frizzled class receptor 7b	6.79632	0.272923	0.225413	0	11.3159	0	0	0	0
1	30424	nr2f2	nuclear receptor subfamily 2, group F, member 2	0.864064	7.33742	2.69396	26.1237	0	0	0	0	0
1	30450	cdc27	cell division cycle 27	0.668257	14.5413	4.72356	0	0	48.0352	0	0	0
1	30453	kifc1	kinesin family member C1	11.6664	12.9505	25.0864	0	134.932	0	0	0	0
1	30464	rxrga	retinoid x receptor, gamma a	9.33405	15.4785	20.7035	82.2078	0	0	0	0	0
1	30602	sox11a	SRY (sex determining region Y)-box 11a	0.881022	1.30753	2.02155	0.02367	13.592	0	0	0	0
1	30627	kif23	kinesin family member 23	3.55505	7.48454	4.2455	30.7176	0	0	0	0	0
1	321283	tacc3	transforming, acidic coiled-coil containing protein 3	12.3422	15.9986	8.57766	59.5946	0	0	0	0	0
1	321461	cd63	CD63 molecule	4.14204	6.82682	17.2662	0	0	106.625	0	0	0
1	321686	kiaa0907	KIAA0907 protein	11.0621	7.01272	5.09685	0	67.0248	0	0	0	0
1	321700	nol11	nucleolar protein 11	58.0805	57.1644	51.3009	134.552	98.2518	54.0263	0	0	0
1	322667	wu:fb69f10	-	0.046995	0.221405	0.669148	2.32961	0.615893	0	0	0	0
1	323105	stx5al	syntaxin 5A, like	9.53693	12.3256	10.9752	0	77.7318	0	0	0	0
1	323439	slc1a3a	solute carrier family 1 (glial high affinity glutamate transporter), member 3a	25.3537	14.2197	19.2197	47.9983	3.02758	51.3064	0	0	0
1	323832	slc52a2	solute carrier family 52 (riboflavin transporter), member 2	2.48115	1.60717	4.77574	0	19.3683	0	0	0	0
1	324052	c1galt1c1	C1GALT1-specific chaperone 1	3.51621	3.20298	4.06741	0.404235	22.7996	0	0	0	0
1	324316	dazap2	DAZ associated protein 2	6.1869	16.0344	16.1875	65.911	0	0	0	0	0
1	324587	fam234b	family with sequence similarity 234, member B	2.63527	2.86031	1.91958	0	13.7398	0	0	0	0
1	324743	snupn	snurportin 1	13.1596	10.3594	11.0085	0	0	54.4986	0	0	0
1	324944	magt1	magnesium transporter 1	37.9531	20.3964	34.0205	143.954	0	23.4179	0	0	0
1	325366	mob3a	MOB kinase activator 3A	14.8466	34.4552	25.6088	83.0183	0	28.959	0	0	0
1	325395	kmt2e	-	0.56678	0.064303	0.151828	0	0	1.42574	0	0	0
1	327167	mynn	myoneurin	5.97633	8.75736	3.22641	33.2599	0	0	0	0	0
1	327272	slc9a3r1a	solute carrier family 9, subfamily A (NHE3, cation proton antiporter 3), member 3 regulator 1a	16.6668	14.2495	10.9388	73.3269	0	0	0	0	0
1	327285	ppp1r3b	protein phosphatase 1, regulatory subunit 3B	1.36083	3.72841	1.13491	22.6429	0	2.86259	0	0	0
1	327528	usp42	-	0.0288572	0.610439	1.5297	0	4.9022	0	0	0	0
1	327606	ythdf1	YTH N(6)-methyladenosine RNA binding protein 1	1.02474	8.11554	7.51561	0	0	37.0447	0	0	0
1	333988	fbxl14a	F-box and leucine-rich repeat protein 14a	0.173143	3.93566	2.97708	0	0	14.4909	0	0	0
1	334058	wtap	WT1 associated protein	23.5671	21.4035	27.0073	0.647549	192.038	0	0	0	0
1	334470	foxk1	forkhead box K1	2.0816	4.80651	3.703	0	0	30.2843	0	0	0
1	334971	calcoco1a	calcium binding and coiled-coil domain 1a	2.5514	0.238941	3.07775	0	15.7237	0	0	0	0
1	335642	rogdi	rogdi homolog (Drosophila)	11.082	31.0984	17.1748	0	234.3	0	0	0	0
1	336421	gnai2a	guanine nucleotide binding protein (G protein), alpha inhibiting activity polypeptide 2a	9.57415	18.5163	6.13976	0	128.256	0.0521048	0	0.0603733	0
1	336471	col1a2	collagen, type I, alpha 2	0	0.0379225	2.46377	0	5.66422	0	0	0	0
1	336998	chek2	checkpoint kinase 2	0.231196	7.85088	6.12094	3.14773	0	21.7389	0	0	0
1	337089	prrx1b	paired related homeobox 1b	0.0463622	0	2.27621	0	4.68033	0	0	0	0
1	337191	spty2d1	SPT2 chromatin protein domain containing 1	1.23605	4.09195	1.70028	13.8158	0	0	0	0	0
1	352913	selm	selenoprotein M	19.0507	13.379	25.4874	0	82.4149	27.0926	0	0	0
1	360133	sestd1	SEC14 and spectrin domains 1	12.4691	0.974759	0.875461	0	6.07802	32.5335	0	0	0
1	368241	egr2a	early growth response 2a	12.1226	7.7634	8.50792	0	72.409	0.00273404	0.0934364	0	0.00244789
1	368449	epb41l5	erythrocyte membrane protein band 4.1 like 5	0.968598	2.81976	0.470701	0	0	9.41427	0	0	0
1	378960	mgll	monoglyceride lipase	0.76462	20.3588	4.70935	0	0	42.9548	0	0	0
1	386801	agps	alkylglycerone phosphate synthase	16.1298	19.4236	25.6497	66.0665	126.861	0	0	0	0.161092
1	387534	elf2b	E74-like factor 2b (ets domain transcription factor)	3.95179	6.59192	4.30387	8.81052	38.6757	0	0	0	0
1	393131	arglu1b	arginine and glutamate rich 1b	0.692696	8.91213	8.49354	0	29.0469	0	0	0	0
1	393180	fxr2	fragile X mental retardation, autosomal homolog 2	5.8951	4.07315	1.65091	0	0	17.071	0	0	0
1	393191	gpx8	glutathione peroxidase 8 (putative)	1.32893	0	4.05416	0	15.9655	0	0	0	0
1	393192	pdcd2l	programmed cell death 2-like	11.0631	7.898	14.8213	0	0	51.6385	0	0	0
1	393195	rnaseh2a	ribonuclease H2, subunit A	45.1843	31.9764	40.577	51.0224	87.3521	38.68	0	0	0
1	393282	snu13a	SNU13 homolog, small nuclear ribonucleoprotein a (U4/U6.U5)	13.5741	51.4811	33.5543	62.8468	86.0737	0	0	0	0
1	393340	tmem134	transmembrane protein 134	8.58585	1.96022	17.0395	0	0	41.7873	0	0	0
1	393362	wipi1	WD repeat domain, phosphoinositide interacting 1	3.38106	2.71936	0.870014	0	20.6242	0.463971	0	0	0
1	393433	cyp46a1.2	cytochrome P450, family 46, subfamily A, polypeptide 1, tandem duplicate 2	0	1.19417	4.00267	0	0	16.1214	0	0	0
1	393437	ncs1a	neuronal calcium sensor 1a	0.481089	0.126118	1.90658	0	0	7.39155	0	0	0
1	393469	gmppab	GDP-mannose pyrophosphorylase Ab	7.95575	7.14569	9.1535	0	2.68856	92.5383	0	0	0
1	393516	zcchc17	zinc finger, CCHC domain containing 17	22.3028	14.5822	13.0892	0	79.8592	49.9198	0	0	0
1	393574	cep63	centrosomal protein 63	6.27488	5.14535	2.94268	0	57.606	0	0	0	0
1	393598	alg9	ALG9, alpha-1,2-mannosyltransferase	15.54	4.23651	5.56736	68.2873	0	0	0	0	0.338272
1	393639	ilvbl	ilvB (bacterial acetolactate synthase)-like	6.23001	6.48905	5.14066	0	0	48.244	0	0	0
1	393730	scg3	secretogranin III	1.18196	0.739278	1.38486	0	11.0505	0	0	0	0
1	393853	slc30a1a	solute carrier family 30 (zinc transporter), member 1a	13.2121	5.09518	20.4957	0	59.873	8.47477	0	0	0
1	393857	gne	glucosamine (UDP-N-acetyl)-2-epimerase/N-acetylmannosamine kinase	11.8732	16.1461	12.7719	59.194	0	43.0854	0	0	0
1	393927	kcmf1	potassium channel modulatory factor 1	3.2429	10.567	8.80259	55.6803	7.85473	0	0	0	0
1	393949	unga	uracil DNA glycosylase a	10.8239	23.6503	17.0686	0	0	120.797	0	0	0
1	393980	ppp6c	protein phosphatase 6, catalytic subunit	59.6197	63.2677	92.4412	78.264	290.297	33.8762	1.44993	0	0
1	393982	alpl	alkaline phosphatase, liver/bone/kidney	2.82429	5.87624	5.30343	26.1721	3.9588	0	0	0	0
1	393993	ralaa	v-ral simian leukemia viral oncogene homolog Aa (ras related)	22.6637	10.3498	11.7916	0	87.8033	32.9569	0	0	0
1	394064	exosc10	exosome component 10	4.92546	5.53806	7.46048	0	66.6917	0	0	0	0
1	394079	atxn3	ataxin 3	0.417321	3.71462	6.4894	0	0	38.1365	0	0	0
1	394088	homer3b	homer scaffolding protein 3b	0.219351	8.36013	6.77972	0	0.372304	35.9609	0	0	0
1	399487	ywhaqa	tyrosine 3-monooxygenase/tryptophan 5-monooxygenase activation protein, theta polypeptide a	67.9788	66.5445	66.5278	47.9805	329.387	102.368	2.59651	0	0.666803
1	402798	qtrtd1	queuine tRNA-ribosyltransferase domain containing 1	3.37057	16.3379	7.5917	0	5.95034	48.5466	0	0	0
1	402801	edem2	ER degradation enhancer, mannosidase alpha-like 2	1.00705	7.01775	4.97907	0	0	39.7749	0	0	0
1	402908	e2f5	E2F transcription factor 5	0	1.42876	0	0	4.89926	0	0	0	0
1	403032	tes	testis derived transcript (3 LIM domains)	13.817	7.95221	11.0729	0	116.707	0	0	0	0
1	403039	igfbp5b	insulin-like growth factor binding protein 5b	0	1.54601	0.011929	0	2.92062	0	0	0	0
1	404603	mettl14	methyltransferase like 14	2.34592	7.29478	6.804	37.2415	0	22.1798	0	0	0
1	404619	n6amt2	N-6 adenine-specific DNA methyltransferase 2 (putative)	25.5499	33.9061	40.3176	0	124.039	24.6444	0	0	0
1	404622	camlg	calcium modulating ligand	0.309601	2.68395	2.66627	0	2.98054	11.504	0	0	0
1	405782	ubl3b	ubiquitin-like 3b	11.2134	0.223069	2.66256	0	0	38.6922	0	0	0
1	405805	trib3	tribbles pseudokinase 3	27.4703	10.761	18.7169	0	120.231	0	0.770319	0	0
1	405808	zgc:77486	zgc:77486	1.6954	0.593071	0.796515	7.75623	0.194968	0	0	0	0
1	405893	pdzd11	PDZ domain containing 11	5.90491	8.80906	8.69633	66.8103	0	0	0	0	0
1	406243	faf1	Fas (TNFRSF6) associated factor 1	8.98489	9.78012	6.65069	0	0	55.5749	0	0	0
1	406332	crsp7	cofactor required for Sp1 transcriptional activation, subunit 7	7.75225	3.35858	4.02361	0	0	51.3785	0	0	0
1	406337	zgc:55943	zgc:55943	8.11917	3.96035	6.27754	0	0	53.8272	0	0	0
1	406347	slc35e1	solute carrier family 35, member E1	2.9466	15.6231	5.14398	0	0	62.3596	0	0	0
1	406446	kdm2ba	lysine (K)-specific demethylase 2Ba	0.314629	6.10202	0.389941	0	10.7136	0	0	0	0
1	406479	orc5	origin recognition complex, subunit 5	13.0996	13.1949	16.6924	0	65.9201	25.0975	0	0	0
1	406492	tmem107	transmembrane protein 107	8.94527	8.05096	3.52321	0	0	37.2856	0	0	0
1	406507	gadd45gb.1	growth arrest and DNA-damage-inducible, gamma b, tandem duplicate 1	4.11572	0.106715	0.991529	0	16.7769	0	0	0	0
1	406511	sort1a	sortilin 1a	0.0991082	0.826863	1.44672	0	5.0039	0	0	0	0
1	406584	abraxas2b	abraxas 2b, BRISC complex subunit	3.44745	0.61687	6.65302	30.5133	0	0	0	0	0
1	406600	stk25b	serine/threonine kinase 25b	17.9322	4.24397	7.36555	45.1517	0	44.2674	0	0	0
1	406615	gpd1c	glycerol-3-phosphate dehydrogenase 1c	25.3943	37.4771	21.0364	0	84.5626	52.7082	0.366325	0	0
1	406661	nudt9	nudix (nucleoside diphosphate linked moiety X)-type motif 9	16.2411	10.7918	10.1577	74.9458	0	0	0	0	0
1	406720	golga5	golgin A5	5.94955	7.82699	6.53703	0	0	64.6062	0	0	0
1	406727	nudt1	nudix (nucleoside diphosphate linked moiety X)-type motif 1	5.38309	11.5979	5.22277	0	0	47.6468	0	0	0
1	406753	derl1	derlin 1	21.9382	31.0154	19.4397	110.695	0	0	0	0	0
1	406826	emc3	ER membrane protein complex subunit 3	6.92036	26.44	12.4173	0	107.131	0	0	0	0
1	406839	mus81	MUS81 structure-specific endonuclease subunit	1.34417	4.35298	7.58542	0	53.8079	0	0	0	0
1	407677	lrrfip1a	-	1.06151	2.57405	1.75823	0	0	21.7877	0	0	0
1	415186	yipf6	Yip1 domain family, member 6	8.86018	4.53584	8.33328	0.346157	60.159	19.5948	0	0	0
1	415210	efcab7	EF-hand calcium binding domain 7	9.69577	12.7504	4.67431	0	0	67.2725	0	0	0
1	415215	fgfr1op	FGFR1 oncogene partner	8.8803	16.7773	17.2802	0.249649	135.107	0	0	0	0
1	415225	dram2b	DNA-damage regulated autophagy modulator 2b	6.30299	16.8323	17.4019	72.1116	1.77945	0	0	0	0
1	415241	calua	calumenin a	33.027	22.873	24.9448	187.159	0	0	0.46639	0	0
1	432373	ipo11	zgc:91897	0.500921	2.5332	0.465534	0	11.4388	0	0	0	0
1	436601	kctd6b	potassium channel tetramerization domain containing 6b	4.23431	4.64805	3.9808	27.7486	0.701505	0	0	0	0
1	436633	slc25a40	solute carrier family 25, member 40	7.53699	26.8264	18.7022	66.0238	0	40.9458	0	0	0
1	436636	cd36	CD36 molecule (thrombospondin receptor)	0	0	2.0285	0	7.60073	0	0	0	0
1	436653	clptm1l	CLPTM1-like	38.4675	15.8754	21.9394	0	158.99	0	0	0	0
1	436685	zfyve19	zinc finger, FYVE domain containing 19	3.96059	19.0925	12.3374	84.6384	0	0	0	0	0
1	436721	ing2	inhibitor of growth family, member 2	19.096	18.3692	11.2672	0	130.902	17.6466	0	0	0
1	436787	dusp22a	dual specificity phosphatase 22a	9.97427	1.99428	8.181	83.0519	0	0	0	0	0
1	436809	fam204a	family with sequence similarity 204, member A	8.04941	6.59262	3.27937	30.7086	0	18.5645	0	0	0
1	436812	ap3s2	adaptor-related protein complex 3, sigma 2 subunit	17.67	19.9597	17.5147	0	0	89.0637	0	0	0
1	436837	gtf2h3	general transcription factor IIH, polypeptide 3	12.1917	16.2041	16.8989	37.6879	0	42.0198	0	0	0
1	436906	cryzl1	crystallin, zeta (quinone reductase)-like 1	8.65264	10.6418	4.49766	62.2244	0	0	0	0	0
1	436928	atxn7l2b	ataxin 7-like 2b	0.220871	4.95273	1.40158	0	0	14.8598	0	0	0
1	445020	pdcd7	programmed cell death 7	0	3.35519	0.497454	0	11.4519	0	0	0	0
1	445025	slc10a7	solute carrier family 10, member 7	0.875355	7.18484	10.8759	53.5477	0	0	0	0	0
1	445079	gpalpp1	GPALPP motifs containing 1	15.6546	12.912	22.1916	0	112.08	0	0	0	0
1	445082	dnajc15	DnaJ (Hsp40) homolog, subfamily C, member 15	48.9187	34.94	35.7802	76.156	0	143.405	0	0	0
1	445109	elac1	elaC ribonuclease Z 1	12.4731	13.4083	7.09044	0	0	66.8933	0	0.131389	0
1	445162	dimt1l	DIM1 dimethyladenosine transferase 1-like (S. cerevisiae)	13.1772	7.68375	7.16894	0	0	82.857	0	0	0
1	445200	tmem223	transmembrane protein 223	23.9595	21.9302	15.0572	0	127.392	0	0	0	0
1	445206	fam120b	family with sequence similarity 120B	0.0601837	0	1.88211	0	4.25502	0	0	0	0
1	445240	fnbp1l	formin binding protein 1-like	3.76526	2.97677	1.80128	22.8495	0	0.0780717	0	0	0
1	445321	mrps27	mitochondrial ribosomal protein S27	54.45	74.6479	50.4032	189.169	323.031	0	0	0	0
1	447811	rassf1	Ras association (RalGDS/AF-6) domain family 1	15.9697	13.6684	7.06285	64.7337	66.7843	0	0	0	0
1	447872	dscc1	DNA replication and sister chromatid cohesion 1	35.8542	42.1189	18.487	25.2989	123.032	0	0	0	0
1	447898	tmem237b	transmembrane protein 237b	0	2.51815	0.275344	0	9.88544	0	0	0	0
1	447906	kifap3a	kinesin-associated protein 3a	6.47113	4.1848	5.04276	50.7417	0	0	0	0	0
1	448893	dopey1	-	0.400411	0.032963	0.079756	0	0.938081	0	0	0	0
1	448925	gpatch1	G patch domain containing 1	1.82135	13.1484	11.3216	0	0	40.0739	0	0	0
1	449616	bcl9	B-cell CLL/lymphoma 9	0	1.94577	0	0	0	4.37484	0	0	0
1	449786	polr3glb	polymerase (RNA) III (DNA directed) polypeptide G like b	0.525771	15.0007	5.50101	0	39.2161	0	0	0	0
1	449837	apoob	apolipoprotein O, b	9.06278	9.00199	5.56735	37.6417	0	24.8386	0	0	0
1	450007	fhl2b	four and a half LIM domains 2b	2.42269	10.9645	3.113	0	0	48.8497	0	0	0
1	450014	pcnp	PEST proteolytic signal containing nuclear protein	15.1732	21.208	21.0791	0	69.6118	57.735	0	0	0
1	492495	slu7	SLU7 homolog, splicing factor	20.4341	15.1783	6.20543	72.38	1.36453	0	0	0	0
1	492503	si:dkey-42i9.4	si:dkey-42i9.4	15.3736	26.7784	24.3046	0	113.396	0	0	0	0
1	492512	ftsj1	FtsJ RNA methyltransferase homolog 1 (E. coli)	4.90054	14.0772	20.9959	39.5614	42.0645	0	0.234248	0	0
1	492517	zgc:103586	zgc:103586	0.388232	1.34635	3.8796	0	1.97786	6.21037	0	0	0
1	492519	fam173b	family with sequence similarity 173, member B	17.0536	34.1792	47.6547	111.115	108.442	36.9607	0	0	0
1	492689	fam83d	family with sequence similarity 83, member D	3.59947	6.25571	4.32097	26.4077	18.6757	0	0	0	0
1	492772	cpped1	calcineurin-like phosphoesterase domain containing 1	2.52714	1.30982	6.25581	0.11565	0	26.6823	0	0	0
1	492774	glmna	glomulin, FKBP associated protein a	7.57874	8.69744	7.06085	22.3745	0	35.0522	0	0	0
1	492800	znf143a	zinc finger protein 143a	3.01653	2.90804	15.9876	0	0	50.7572	0	0	0
1	494063	zgc:103499	zgc:103499	5.89557	12.2811	11.8388	0	0	49.0143	0	0	0
1	494176	rdh12l	retinol dehydrogenase 12, like	2.25582	4.33343	14.7278	0	0	48.9731	0	0	0
1	503607	clk4b	CDC-like kinase 4b	10.2776	15.076	4.90721	60.7145	0	44.6561	0	0	0
1	541392	slc25a44b	solute carrier family 25, member 44 b	6.27135	3.86205	4.40537	0	0	46.1196	0	0	0
1	541448	acrc	acidic repeat containing	5.17931	4.47912	2.64676	0	0	40.6138	0	0	0
1	541485	parla	presenilin associated, rhomboid-like a	2.49016	3.22931	11.1312	0	0	43.7579	0	0	0
1	550132	gtdc1	glycosyltransferase-like domain containing 1	7.95749	4.58365	3.26073	0	0	25.1623	0	0	0
1	550246	ankrd49	ankyrin repeat domain 49	12.1068	5.30975	6.57024	0	1.64261	53.7165	0	0	0
1	550275	ptcd2	pentatricopeptide repeat domain 2	3.89624	1.94318	3.00905	0	0	21.4538	0	0	0
1	550289	pcyox1	prenylcysteine oxidase 1	3.21935	12.11	2.52243	0	0	48.0825	0	0	0
1	550323	stk16	serine/threonine kinase 16	11.5879	16.781	5.57112	0	134.406	0	0	0	0
1	550491	frg1	FSHD region gene 1	10.5949	7.19391	18.854	67.3059	0	0	0	0	0
1	550528	baiap2l1b	BAI1-associated protein 2-like 1b	2.72557	0.142493	4.75567	0	0	23.642	0	0	0
1	550607	itfg2	integrin alpha FG-GAP repeat containing 2	0.184901	6.16551	5.37463	0	0	40.4357	0	0	0
1	552967	ggnbp2	gametogenetin binding protein 2	4.1875	13.0583	6.98441	4.31955	0	36.0952	0	0	0
1	553164	lats1	large tumor suppressor kinase 1	0.370722	0	1.90541	0.205003	3.76377	0.1477	0	0	0
1	553284	mrpl1	mitochondrial ribosomal protein L1	11.2349	21.4077	14.079	0	0	74.4378	0	0	0
1	553378	tbcc	tubulin folding cofactor C	16.3639	9.25347	10.3248	56.7726	0	0	0	0	0
1	553389	haus1	HAUS augmin-like complex, subunit 1	12.9603	15.7949	20.3621	0	141.589	0	0	0	0
1	553455	os9	osteosarcoma amplified 9, endoplasmic reticulum lectin	1.39367	3.57942	5.82864	0.0105582	0.932213	21.6697	0	0	0
1	553516	tdp2b	tyrosyl-DNA phosphodiesterase 2b	4.04074	8.69703	5.00063	0	0	26.5211	0	0	0
1	553588	zgc:110130	zgc:110130	7.82012	3.79146	1.59591	0	5.18948	48.9302	0	0	0
1	553604	klhl36	kelch-like family member 36	0	1.60773	0	0	5.44498	0	0	0	0
1	553724	zgc:112392	zgc:112392	0.0408	4.79443	2.66039	0	0	17.886	0	0	0
1	553791	prep	prolyl endopeptidase	5.68392	8.5279	2.386	0	0	35.0011	0	0	0
1	553803	tmem41aa	transmembrane protein 41aa	8.11284	11.3009	6.64906	67.1615	0	20.4636	0	0	0
1	554119	mlx	MLX, MAX dimerization protein	3.34277	13.0758	7.16849	62.6475	0	0	0	0	0
1	554171	rad52	RAD52 homolog, DNA repair protein	1.40817	4.80063	1.74761	0	0	16.3323	0	0	0
1	555382	ttf2	-	4.28512	4.32075	4.45099	0	0	29.7363	0	0	0
1	555440	si:ch211-197g15.9	-	0.737597	0.369022	1.44308	0	0	7.64053	0	0	0
1	555520	ipo8	importin 8	2.27857	2.26195	1.1687	0	0	14.9766	0	0.0486784	0
1	555592	lrrc28	-	1.7907	0.870026	0	0	5.81556	0	0	0	0
1	555681	frem2a	Fras1 related extracellular matrix protein 2a	0.0716627	0.535746	0.407288	0.0422566	1.72391	0	0	0	0
1	555704	mdn1	-	0.620142	1.9439	0.310807	4.87864	2.11508	0	0	0	0
1	555838	dhx34	DEAH (Asp-Glu-Ala-His) box polypeptide 34	0.0813292	2.93851	0.451468	0	0	7.7967	0	0	0
1	556363	LOC556363	-	11.2836	13.3499	10.336	0	10.7047	89.1059	0	0	0
1	556379	csnk2a2b	-	4.88219	10.9967	5.60952	60.9624	0	0	0	0	0
1	556730	si:ch1073-287p18.1	si:ch1073-287p18.1	2.74283	6.97659	6.1474	52.2885	0	0	0	0	0
1	556826	si:dkey-57h18.2	-	0.204884	0.407472	0.0493273	0	0	2.39679	0	0	0
1	556847	cuedc1b	CUE domain containing 1b	0.070897	0.418618	1.55237	0.126756	4.02366	0	0	0	0
1	556903	socs7	suppressor of cytokine signaling 7	0	0.820781	0	1.61761	0.743827	0	0	0	0
1	557301	LOC557301	cocaine- and amphetamine-regulated transcript protein-like	22.7574	5.33489	13.7876	62.5988	6.7122	0	0	0	0
1	558181	ctdspl2a	CTD (carboxy-terminal domain, RNA polymerase II, polypeptide A) small phosphatase like 2a	3.51826	7.20878	1.67326	0	41.1001	0	0	0	0
1	558479	herc2	-	0.355857	0.0618434	0.130256	0	0.886877	0	0	0	0
1	558925	uqcc3	ubiquinol-cytochrome c reductase complex assembly factor 3	14.3614	11.485	14.2448	0	45.8881	20.2434	0	0	0
1	558933	soga3a	-	1.75423	0.055195	0	0	2.82788	0	0	0	0
1	559134	parga	-	3.89538	9.57696	4.73968	36.7256	1.61577	0	0	0	0
1	559521	b3galt1a	-	0.697087	0.345586	0	0	3.25499	0	0	0	0
1	559897	isoc1	isochorismatase domain containing 1	4.93476	1.13602	3.6626	0	27.5276	0	0	0	0
1	560056	znf704	zinc finger protein 704	2.50661	1.06565	0.604673	0	6.95163	0	0	0	0
1	560622	chd4b	-	2.40013	2.2201	2.3226	6.80952	0.865512	2.83471	0.104816	0	0
1	560793	kmt2ca	-	0.95826	0.141166	0.0797769	0	1.00323	3.51988	0	0	0
1	560874	tnrc6c1	-	0.205294	0.708041	0.916616	6.15366	0.084747	0	0	0	0
1	561006	daxx	death-domain associated protein	3.70463	0.0764361	1.28176	3.1573	11.1239	0.150488	0	0	0
1	561062	si:dkey-157l19.2	-	1.6612	4.11666	0.24404	22.8675	0.943273	0.153656	0	0	0
1	561073	zgc:194981	zgc:194981	6.43178	14.2586	20.8819	65.9391	0	74.5386	0	0	0
1	561184	nf2a	neurofibromin 2a (merlin)	0.259516	4.20248	4.40049	0	0	17.4125	0	0	0
1	561802	r3hcc1l	-	5.63675	13.3122	8.26496	64.2814	0	0	0	0	0
1	561832	lpgat1	lysophosphatidylglycerol acyltransferase 1	7.09853	5.07313	0.944663	0	0	35.5767	0	0	0
1	562525	cldn2	claudin 2	10.6231	27.18	22.3774	86.2943	0	39.7189	0	0	0
1	562557	smg9	-	0.599064	3.75956	9.42283	0	0	33.5118	0	0	0
1	562704	angel2	angel homolog 2 (Drosophila)	2.50325	6.73212	5.4528	40.3082	0	0	0.0437954	0	0
1	563182	olfm3a	olfactomedin 3a	4.21023	6.486	3.19672	0	43.5317	0	0	0	0
1	563203	pex11g	peroxisomal biogenesis factor 11 gamma	2.41052	10.136	3.64604	0	0	30.8473	0	0	0
1	563381	si:ch211-195b21.5	-	4.60504	6.01201	3.15287	0	26.8178	0	0.0506013	0	0
1	563411	mms22l	MMS22-like, DNA repair protein	5.05429	6.49953	3.42274	51.1419	0	0	0	0	0
1	563440	znf1059	zinc finger protein 1059	0	2.45883	0	0	4.12964	0	0	0	0
1	563450	atp8b5b	-	14.816	17.2261	11.2271	45.9103	0	33.2866	0	0.060043	0.837247
1	563580	slc29a1a	solute carrier family 29 (equilibrative nucleoside transporter), member 1a	3.16939	0.587923	0	0.0170933	7.51077	0	0	0	0
1	563801	mtpap	-	1.26767	4.46497	1.92599	0	13.3987	0	0	0	0
1	564149	pias2	protein inhibitor of activated STAT, 2	3.64473	3.4186	3.26953	0	0	22.5293	0	0	0
1	564384	zgc:172339	zgc:172339	0.979658	0.027702	0.195718	0	4.14757	0	0	0	0
1	564707	med13b	mediator complex subunit 13b	0.378354	0.043029	0.817415	0	2.27659	0	0	0	0
1	564984	zgc:114081	zgc:114081	0.972754	0.315074	2.46792	0	0	6.38124	0	0	0
1	565042	si:ch73-109d9.2	si:ch73-109d9.2	0	18.8588	2.42809	0	18.3164	17.61	0	0	0
1	565165	si:ch1073-143l10.2	-	12.6559	2.68554	9.78629	37.9106	0	45.4248	0	0	0
1	565612	ep300b	-	0.12484	0	0.562805	0	1.91396	0	0	0	0
1	565685	fance	Fanconi anemia, complementation group E	8.18331	2.76167	2.61062	0	0	55.8127	0	0	0
1	565852	vps11	vacuolar protein sorting 11	0.776767	2.61868	4.26341	0	0	25.4386	0	0	0
1	566032	ppp2r3b	-	0.10204	0.188823	1.84851	0	8.83498	0	0	0	0
1	566384	tmem59	transmembrane protein 59	8.77777	12.269	7.22277	0	0	41.2049	0	0	0
1	566632	med12	mediator complex subunit 12	0	1.04168	0.808456	2.84035	2.68807	0	0	0	0
1	566696	si:ch211-216l23.1	si:ch211-216l23.1	0	0.865986	0	0	1.43816	0	0	0	0
1	567230	ppfia3	-	1.72096	0	0	0	0	4.24837	0	0	0
1	567613	rccd1	-	2.23462	1.95421	2.00998	2.86053	0	19.4736	0	0	0
1	567969	foxo1b	forkhead box O1 b	4.67439	0.595057	0.401025	7.2105	0	5.11419	0	0	0
1	568162	kmt2cb	-	0.086403	0.614281	0.73614	0	4.16664	0	0	0	0
1	568360	spdl1	spindle apparatus coiled-coil protein 1	8.87975	10.7563	8.50624	0	81.4346	0	0	0	0
1	568505	gnl1	guanine nucleotide binding protein-like 1	2.90607	2.402	4.0981	0	0	21.1686	0	0	0
1	568795	anapc1	-	4.03178	5.55808	0.318732	0	0	21.5048	0	0	0
1	569473	anapc13	anaphase promoting complex subunit 13	33.7021	23.4406	29.2798	90.3283	0	124.923	0	0	0
1	569742	kiaa1958	-	0.163129	0.752955	0.221347	0	3.46075	0	0	0	0
1	569837	si:ch211-161h7.4	-	0.162697	0.292973	5.16877	0	22.0023	0	0	0	0
1	569935	si:dkey-66i24.7	-	2.73757	1.51363	2.75252	0	0	24.622	0	0	0
1	570299	senp5	SUMO1/sentrin specific peptidase 5	4.62711	8.88398	3.30326	0	27.8902	0	0	0	0
1	570332	zgc:114130	zgc:114130	0.109398	3.53141	4.35753	0	26.9364	0	0	0	0
1	570443	pigx	phosphatidylinositol glycan anchor biosynthesis, class X	13.6598	4.93648	3.43943	0	85.1665	0	0	0	0
1	570579	g6pd	-	1.89387	5.63891	2.78932	23.009	0	0.00422353	0	0.0250109	0
1	570666	rpap1	-	1.52941	2.49153	2.86238	0	10.1993	0	0	0	0
1	573001	rbm4.1	RNA binding motif protein 4.1	11.1647	8.07958	5.74929	44.7533	0	0	0	0	0
1	573122	tuba1c	tubulin, alpha 1c	13.8283	8.04144	16.7846	0.188777	103.511	2.61368	0	0	0
1	573216	tuba1a	tubulin, alpha 1a	24.4069	12.2391	11.5573	0	167.973	3.08692	0	0.450962	0
1	573996	chordc1a	cysteine and histidine-rich domain (CHORD) containing 1a	0.190719	3.68615	6.87092	0	28.6176	0	0	0	0
1	574000	tnnt2d	troponin T2d, cardiac	0.776597	4.12037	11.8642	40.7056	0	0	0	0	0
1	57931	axin1	axin 1	0.0735848	0.0452469	1.56067	0	3.13539	0.0437268	0	0	0
1	58120	nme6	NME/NM23 nucleoside diphosphate kinase 6	0.377683	7.62168	5.61882	38.1777	0	0	0	0	0
1	641329	txnl4b	thioredoxin-like 4B	32.13	16.9746	21.048	55.9026	206.181	0	0	0	0
1	64674	mibp	muscle-specific beta 1 integrin binding protein	30.132	24.2944	22.4809	93.0034	87.3596	38.6686	0	0	0
1	751676	ppp1r35	protein phosphatase 1, regulatory subunit 35	0	2.13883	1.9444	0	11.5984	0	0	0	0
1	751752	ccdc51	coiled-coil domain containing 51	10.1045	21.9995	6.35682	67.2438	0	0	0	0	0
1	768159	si:ch211-195b13.1	si:ch211-195b13.1	0.13262	0	1.93363	0	0	4.24831	0	0	0
1	777639	gfod2	glucose-fructose oxidoreductase domain containing 2	7.35558	6.25238	6.18532	62.8407	0	0	0	0	0
1	790943	phyhipla	phytanoyl-CoA 2-hydroxylase interacting protein-like a	0.0292425	0.131361	0.588425	0	2.3194	0	0	0	0
1	791518	hmox1a	heme oxygenase 1a	8.71389	11.8543	8.14139	0	0	47.5194	0	0	0
1	791775	pdxka	pyridoxal (pyridoxine, vitamin B6) kinase a	0.977563	4.36058	2.71726	0	0	17.0164	0	0	0
1	791999	mettl6	methyltransferase like 6	0	6.91544	10.8479	0	0	49.7268	0	0	0
1	792098	zgc:101562	zgc:101562	2.99196	8.63181	5.1137	0	0	32.4146	0	0	0
1	792608	knstrn	kinetochore-localized astrin/SPAG5 binding protein	35.6062	40.2373	31.8667	0	10.0852	155.91	0	0	0
1	792966	si:ch211-122f10.4	-	5.91503	5.04048	3.88982	0	4.44119	48.0484	0	0	0
1	793098	yme1l1a	-	9.69509	14.0076	5.99547	0	2.05841	43.279	0	0	0
1	793137	lcat	lecithin-cholesterol acyltransferase	25.8942	35.2935	12.9844	47.5589	1.15085	103.03	0.429527	0	0
1	793165	tia1	TIA1 cytotoxic granule-associated RNA binding protein	3.976	7.03307	3.02109	20.4978	0	0	0	0	0
1	793800	ccdc97	-	10.6487	8.46448	18.4578	0.708595	114.095	0	0	0	0
1	795251	sdccag3	serologically defined colon cancer antigen 3	2.90456	3.31087	1.18634	0	0	16.4392	0	0	0
1	796589	dda1	DET1 and DDB1 associated 1	13.2783	16.9843	10.8357	0	61.8377	0	0	0	0
1	796801	aplp2	amyloid beta (A4) precursor-like protein 2	0.035091	0.902686	0.316794	0	0	1.95053	0	0	0
1	797319	LOC797319	-	0.565469	0.686563	2.16032	7.86259	1.44773	2.3707	0.0236283	0	0
1	797431	zgc:86764	zgc:86764	4.01843	7.79984	7.72267	0	0	48.3668	0	0	0
1	798088	rnf40	ring finger protein 40	4.91249	7.03816	5.86798	27.9315	0	0	0	0	0
1	798741	si:ch73-280o22.2	-	0.0713136	0.0490659	1.73083	0	3.13103	0	0	0	0
1	798974	nadsyn1_1	NAD synthetase 1	5.48217	13.0996	13.6837	0	103.092	0	0	0	0
1	799954	ddah2	dimethylarginine dimethylaminohydrolase 2	10.002	9.26747	6.83556	94.8721	0	0	0	0	0
2	100000119	tmem245	-	0.771827	0.705556	1.17772	0.057285	0	0	0	0	0
2	100000122	si:dkey-175g6.5	-	3.71358	8.15664	4.48958	0	0	0.016344	0	0	0
2	100000140	si:dkey-225f5.5	-	7.72686	5.26264	0.670635	0	0	0	0	0	0
2	100000160	fgfr4	fibroblast growth factor receptor 4	0.10874	4.30122	0.325619	0	0	0	0	0	0
2	100000190	si:ch1073-440b2.1	-	0.15015	0.976827	0.100558	0	0	0	0	0	0
2	100000478	mgat2	mannosyl (alpha-1,6-)-glycoprotein beta-1,2-N-acetylglucosaminyltransferase	0.545291	6.67378	14.7326	0	0	0	0.221722	0	0
2	100000517	hivep1	-	0.949866	0.850941	0.0217738	0	0	0.115756	0	0	0
2	100000570	hirip3	HIRA interacting protein 3	1.88104	3.9276	0.703903	0	0	0	0	0	0
2	100000685	slc22a5	-	0.494931	3.04904	0.259361	0	0	0	0	0	0
2	100000709	whsc1	Wolf-Hirschhorn syndrome candidate 1	0.22164	2.39586	1.46219	0	0	0	0	0	0
2	100000715	msl1a	male-specific lethal 1 homolog a (Drosophila)	0	7.59163	0	0	0	0	0	0	0
2	100000842	gemin8	gem (nuclear organelle) associated protein 8	18.8162	14.3851	18.4382	0	0	0	0	0	0
2	100000855	fam173a	family with sequence similarity 173, member A	0.244886	8.45726	6.56215	0	0	0	0	0	0
2	100000884	LOC100000884	-	0.168349	3.32182	2.12937	0	0	0	0	0	0
2	100000956	golim4a	golgi integral membrane protein 4a	4.87638	4.57701	0	0	0	0	0	0	0
2	100001080	si:dkeyp-104f11.6	-	1.70757	2.35732	1.92768	0.865817	0	0	0	0	0
2	100001148	oxld1	-	0.112585	3.84408	2.69578	0	0	0	0	0	0
2	100001169	si:dkey-57h18.1	-	4.3052	11.2125	5.77287	0	0	0	0	0	0
2	100001198	prkaa1	protein kinase, AMP-activated, alpha 1 catalytic subunit	11.1	13.6162	8.53758	0	0	0	0	0	0
2	100001296	zgc:174268	zgc:174268	1.82279	1.14679	1.05465	0	0	0	0	0	0
2	100001321	si:ch211-248a14.8	-	7.68774	15.8361	12.4771	0	0	0	7.20411	0	0
2	100001424	ghra	growth hormone receptor a	1.78587	5.38726	0.452692	0	0	0	0	0	0
2	100001485	tmem187	-	6.708	5.45511	9.82893	0	0	0.101595	0.136817	0	0.031815
2	100001531	rab22a	RAB22A, member RAS oncogene family	0.0787655	1.14084	0.44276	0	0	0	0	0	0
2	100001581	slc35f4	-	0.517817	0.432963	0.881619	0	0	0	0	0	0
2	100001628	glb1l	galactosidase, beta 1-like	2.63986	0.171298	2.77466	0	0	0	0	0	0
2	100001663	si:dkey-32e6.3	-	5.5289	4.24221	0.537773	0	1.74727	0	0	0	0
2	100001676	shpk	-	3.22492	4.33569	0.476369	0	0	0	0	0	0
2	100001781	nfkbiz	-	0.133207	1.27826	1.94843	0	0	0	0	0	0
2	100001845	slx1b	SLX1 homolog B, structure-specific endonuclease subunit	4.6592	4.49356	7.77701	0	0	0	0	0	0
2	100001853	nrip1b	-	0.435965	4.10977	5.33819	0	0	0	0	0	0
2	100002015	cds1	-	0.322983	0.131013	1.12182	0	0	0.157589	0	0	0
2	100002065	im:7136021	-	6.21789	9.59853	4.40856	0	0	0	0	0	1.80965
2	100002136	ece2a	-	24.6097	11.0799	13.2998	0	0	0	0	0	0
2	100002155	rasa1a	-	0.243788	9.27701	1.11865	0.526345	1.22788	0.102041	0	0	0
2	100002175	nkiras1	NFKB inhibitor interacting Ras-like 1	0.267775	3.33357	3.6333	0	0	0	0	0	0
2	100002196	si:ch211-235e9.8	si:ch211-235e9.8	12.4044	20.5536	10.2634	0.22095	0.0632643	0.236781	2.02353	4.65727	1.21701
2	100002197	si:dkey-31c13.1	-	4.75521	12.2295	5.35984	0	0	0	0	0	0
2	100002225	map2k2b	mitogen-activated protein kinase kinase 2b	0.592417	3.56578	0	0	0	0	0	0	0
2	100002257	si:dkeyp-2e4.3	si:dkeyp-2e4.3	0.456504	1.0243	2.48949	0	0	0	0.181472	0	0
2	100002263	pik3cb	-	0.175195	3.58112	2.43012	0	0.870992	0	0	0	0
2	100002269	znf292a	zinc finger protein 292a	1.82765	1.92937	0.808548	0.143419	0.385715	0.108669	0	0	0
2	100002302	mri1	methylthioribose-1-phosphate isomerase 1	5.32888	3.02879	4.71241	0	0	0	0	0	0
2	100002333	si:dkeyp-2e4.6	si:dkeyp-2e4.6	8.05366	1.10617	0.0985003	0	0	0	0	0	0
2	100002366	gaa	-	0	5.48499	0.040448	0	0	0	0	0	0
2	100002393	zgc:175066	zgc:175066	3.82957	1.06656	2.69747	0	0	0	0	0	0
2	100002536	si:dkey-190g6.2	-	5.44135	9.01398	8.642	0	0	0.054489	0	0	0
2	100002680	msi2a	musashi RNA-binding protein 2a	1.17726	1.25047	0.0365959	0	0	0	0	0	0
2	100002736	si:dkey-54n8.2	-	3.07848	0.639406	0.588231	0	0	0	0	0	0
2	100002738	hhipl1	HHIP-like 1	3.03706	0.0961288	2.54065	0	0	0	0	0	0
2	100002842	cfap61	-	0.550487	1.81361	4.79571	0.00873397	0	0	0	0	0
2	100002893	slc39a8	-	13.2738	26.2633	9.84975	0	0	0	0	0	0
2	100002928	iqgap1	IQ motif containing GTPase activating protein 1	0	0	2.35941	0	0	0	0	0	0
2	100002956	si:ch211-195e19.1	-	0.0729035	0.379978	1.3801	0.077854	0	0	0	0	0
2	100002993	ugt5e1	UDP glucuronosyltransferase 5 family, polypeptide E1	1.88265	1.36639	0.746992	0	0.232583	0	0	0	0
2	100003014	zgc:153292	zgc:153292	0.0892727	1.33475	3.40378	0	0	0	0	0	0
2	100003036	rabl6b	-	3.77392	0.765436	0	0	0	0	0	0	0
2	100003080	ppp4ca	protein phosphatase 4, catalytic subunit a	20.7877	9.74153	5.83874	0	0	0	0	0	0
2	100003182	LOC100003182	-	3.0756	1.62457	2.8368	0	0	0	0	0	0
2	100003254	mta3	metastasis associated 1 family, member 3	2.16256	6.16362	6.31272	0	0	0	0	0	0
2	100003326	im:7160594	-	5.81641	0	3.03939	0	0	0	0	0	0
2	100003383	pmvk	phosphomevalonate kinase	0.226195	2.12394	1.48372	0.16876	0	0	0	0	0
2	100003431	plekhb2	pleckstrin homology domain containing, family B (evectins) member 2	0	1.95684	0	0	0	0	0	0	0
2	100003444	rsph1	-	0.148967	0.766053	1.7301	0	0	0	0	0	0
2	100003520	ppfia1	protein tyrosine phosphatase, receptor type, f polypeptide (PTPRF), interacting protein (liprin), alpha 1	5.25932	2.92464	1.10037	0	1.52626	0	0	0	0
2	100003553	dis3	-	3.45991	5.70537	4.61042	0	0	0	0	0	0
2	100003562	ecd	ecdysoneless homolog (Drosophila)	3.40806	2.85397	4.50099	0	0	0	1.28444	0	0
2	100003564	mplkip	M-phase specific PLK1 interacting protein	13.8161	19.361	15.3174	0	0	0	0	0	0
2	100003611	si:ch211-26b3.2	-	1.56341	2.53026	3.70024	0	0	0	0	0	0
2	100003640	cinp	cyclin-dependent kinase 2 interacting protein	7.45037	11.0607	4.70172	0	1.62166	0	0	0	0
2	100003675	p4ha1b	prolyl 4-hydroxylase, alpha polypeptide I b	1.2919	1.35452	2.31568	0	0	0	0	0	0
2	100003679	keap1b	kelch-like ECH-associated protein 1b	3.062	4.4475	5.49661	0	0	0.0572061	0	0	1.31742
2	100003680	pelp1	-	12.214	26.5652	15.3025	0	0	0	0	0	0
2	100003691	socs9	suppressor of cytokine signaling 9	7.39001	4.69008	0.0771348	0	0	0	0	0	0
2	100003708	si:ch211-226m16.2	si:ch211-226m16.2	4.71389	3.09043	1.60805	0	0	0	0	0	0
2	100003721	fam208b	-	1.68251	0.149228	0.665455	0	0	0	0	0	0
2	100003745	sgpp1	-	0.008264	2.37424	0.095881	0	0	0	0	0	0
2	100003959	depdc1a	DEP domain containing 1a	0.0254764	2.12676	1.63014	0	0	0	0	0	0
2	100004030	lsm11	-	3.39308	5.81768	5.81778	0	0	0	0	0	0
2	100004136	ptdss2	-	2.85209	0.257072	1.15359	0	0	0	0	0	0
2	100004180	LOC100004180	-	0.085354	2.57184	1.59214	0	0	0	0	0	0
2	100004261	map3k14a	-	1.46978	0.24544	2.82931	0	0	0	0	0	0
2	100004270	wdr6	WD repeat domain 6	2.5973	4.95041	1.40821	0	0.434494	0	0	0	0
2	100004398	mettl3	methyltransferase like 3	7.7435	3.43131	8.12833	0	0	0	0	0	0
2	100004439	zbtb34	zinc finger and BTB domain containing 34	2.48104	4.15973	3.36198	0	0	0	0	0	0
2	100004610	pop7	POP7 homolog, ribonuclease P/MRP subunit	7.6642	21.2584	6.23283	0	0	0	0	0	0
2	100004621	si:dkeyp-121d4.3	-	1.35111	2.52733	0.689177	0	0.601339	0	0	0	0
2	100004770	setd8b	SET domain containing (lysine methyltransferase) 8b	5.96019	8.30591	9.19496	0	0	5.31959	0	0	0
2	100004913	phyhiplb	phytanoyl-CoA 2-hydroxylase interacting protein-like b	1.95444	1.1049	2.23414	0	0	0	0	0	0
2	100004977	mthfd2	methylenetetrahydrofolate dehydrogenase (NADP+ dependent) 2, methenyltetrahydrofolate cyclohydrolase	7.20471	9.41562	3.12586	0	0	0	0	0	0
2	100004990	aftphb	-	1.63984	0.0521535	0.684223	0	0	0	0	0	0
2	100005019	dyrk1aa	dual-specificity tyrosine-(Y)-phosphorylation regulated kinase 1A, a	1.01439	2.37258	3.31252	0	0	0	0	0	0
2	100005105	marf1	-	0	1.75057	0	0	0	0	0	0	0
2	100005106	plekha7b	-	0.832112	0.119631	0.0493266	0.0180662	0	0	0	0	0
2	100005183	map4k3b	-	0.097871	1.13544	0	0	0	0	0	0	0
2	100005189	mybl2a	v-myb avian myeloblastosis viral oncogene homolog-like 2a	0.034928	3.84603	1.54795	0	0	0	0	0	0.584288
2	100005208	stard13b	-	0.474646	3.04236	0.270641	0	0	0	0	0	0
2	100005214	ttc3	-	0	1.9749	0.916301	0	0	0	0	0	0
2	100005261	jam2a	junctional adhesion molecule 2a	4.51908	7.63174	3.58054	0	0	0	0	0	0
2	100005291	ercc6l	excision repair cross-complementation group 6-like	0	8.74387	1.70964	0	0	0	0	0	0
2	100005308	si:dkey-261m9.17	-	1.8994	0.648109	1.76093	0.042903	0	0.009753	0	0	0
2	100005420	LOC100005420	-	14.5838	14.5683	8.19698	0	3.5644	0	0	0	0
2	100005485	atf7ip2	-	1.76222	6.5613	4.2489	0	0	0	0	0	0
2	100005490	zrsr2	-	0.666966	1.45694	0.330409	0	0	0	0	0	0
2	100005514	spop	speckle-type POZ protein	5.98503	7.56735	5.02014	0	0	0	0	0	0
2	100005529	dnal4b	dynein, axonemal, light chain 4b	5.32093	0.238482	6.13021	0	0	0	0	0	0
2	100005596	si:dkeyp-115e12.6	-	0.100122	0.504552	0.0928715	0	0	0	0.0149018	0	0
2	100005714	otulinb	OTU deubiquitinase with linear linkage specificity b	9.01901	19.0547	9.05101	0	0	0	0	0	0
2	100005752	cgnb	cingulin b	2.54462	0.133017	0.177026	0	0.430398	0	0	0	0
2	100005761	ehmt1a	euchromatic histone-lysine N-methyltransferase 1a	2.11563	5.45504	1.46562	0.269083	0	0	0	0	0
2	100005813	sbno1	strawberry notch homolog 1 (Drosophila)	17.5072	13.472	7.7294	0	0	0.027272	0	0	0
2	100005887	vps18	vacuolar protein sorting 18 homolog (S. cerevisiae)	1.03325	6.23568	1.28921	0	0	0	0	0	0
2	100005965	LOC100005965	-	4.5927	3.48999	2.81787	0	0	0	0	0	0
2	100005981	ppp2r5ca	-	3.18221	0.171832	3.07432	0	0	0	0	0	0
2	100006062	si:ch73-193c12.2	-	0.05325	0.940994	1.81873	0	0	0	0	0	0
2	100006320	ugt2a1	UDP glucuronosyltransferase 2 family, polypeptide A1	4.32089	0	1.42733	0	0	0	0	0	0
2	100006345	fktn	fukutin	1.86949	3.39571	0	0	0	0	0	0	0
2	100006618	mettl2a	methyltransferase like 2A	28.4937	29.3174	26.6824	0	0	0.0472185	14.0304	0	0
2	100006778	il6st	interleukin 6 signal transducer	0.120115	3.69254	0.331458	0	0	0	0	0	0
2	100006858	csnk1e	casein kinase 1, epsilon	0	1.4959	0	0	0	0.133381	0	0	0
2	100006888	gnai3	guanine nucleotide binding protein (G protein), alpha inhibiting activity polypeptide 3	0.050616	1.85261	1.65812	0	0	0.050839	0	0	0
2	100006965	thap7	THAP domain containing 7	0	4.982	0	0	0	0	0	0	0
2	100007164	cbln14	-	1.45368	2.67898	1.94566	0	0	0	0	0	0
2	100007222	tctn1	-	0.148336	2.40938	1.25761	0	0	0	0	0	0
2	100007321	wu:fe05a04	-	0.245778	2.99699	2.92988	0	0	0	0	0	0
2	100007346	ddr1	-	0	1.84232	0	0	0	0	0	0	0
2	100007472	cep83	-	0.373758	4.01018	0.936131	0	0	0	0	0	0
2	100007488	LOC100007488	microfibril-associated glycoprotein 4-like	0.113216	1.29306	1.99305	0	0	0	0	0	0
2	100007493	si:dkey-154b15.1	-	0.555833	0.883354	4.51746	0	0	0	0	0	0
2	100007502	kif20bb	-	1.8162	0.722745	3.53278	0	0	0	0	0	0
2	100007503	LOC100007503	-	9.86884	5.03905	0	0	0	0	0	0	0
2	100007612	si:dkey-127k13.1	-	0.0239299	2.78165	0.395471	0	0	0	0	0	0.373622
2	100007636	si:dkey-21c19.3	-	0	1.40118	1.12586	0	0	0	0	0	0
2	100007655	LOC100007655	-	4.01905	0.164022	1.54743	0	0.302591	0	0	0	0
2	100007679	map2k5	mitogen-activated protein kinase kinase 5	0	2.44828	1.23981	0	0	0	0	0	0
2	100007842	zgc:174314	zgc:174314	2.47896	0.37453	0.288948	0	0	0	0	0	0
2	100007877	ap1g2	adaptor-related protein complex 1, gamma 2 subunit	2.55413	1.72929	6.58021	0	0	0	0	0	0
2	100007924	dcaf8	-	0.043571	0.209912	0.201186	0.043164	0	0.070495	0	0	0
2	100009622	zgc:158619	zgc:158619	14.2843	4.06124	6.82421	0	0	0	0	0	0
2	100009632	zgc:158366	zgc:158366	7.6061	0.658979	7.08798	0	0	0	0	0	0
2	100009635	dhx37	DEAH (Asp-Glu-Ala-His) box polypeptide 37	3.91226	12.2274	7.95141	0	0	0	0	0	0
2	100009637	wasla	Wiskott-Aldrich syndrome-like a	0.169936	1.00453	0.335445	0	0	0	0	0	0
2	100009650	zgc:158482	zgc:158482	8.08236	1.96919	5.77584	0	0	0	0	0	0
2	100009661	brd1b	bromodomain containing 1b	0.70732	3.07555	2.267	0	0	0	0	0	0
2	100034410	rmdn3	regulator of microtubule dynamics 3	3.7092	8.46478	2.97013	0	0	0	0	0	0
2	100034417	golt1ba	golgi transport 1Ba	0.181396	3.97153	0.782563	0	0	0	0	0	0
2	100034434	polrmt	-	0	2.68925	0.178968	0	0	0	0	0	0
2	100034441	znf1167	-	9.31727	0.541752	0	0	0	0	0	0	0
2	100034455	si:dkey-15h8.16	-	0	2.2258	0	0.115242	0	0.136903	0	0	0
2	100034473	atxn10	ataxin 10	2.92886	4.64379	4.76142	0	1.02085	0.0611135	0	0	0
2	100034487	lrp12	low density lipoprotein receptor-related protein 12	0.0159245	2.88756	0.503717	0.136109	0.122051	0	0	0	0
2	100034513	znf865	zinc finger protein 865	0.140944	3.69129	1.88832	0.189831	0.153096	0	0	0	0
2	100034522	mthfd1l	methylenetetrahydrofolate dehydrogenase (NADP+ dependent) 1-like	0.877768	0.0138095	0.4984	0	0	0	0	0	0
2	100034534	si:dkey-23a23.2	-	0.116344	1.71181	1.78285	0	0	0	0	0	0
2	100034579	si:ch211-194e15.5	si:ch211-194e15.5	0	0.773069	0.699294	0	0	0	0	0	0
2	100034581	ctnnal1	catenin (cadherin-associated protein), alpha-like 1	0.0169105	1.34376	0.303193	0	0	0	0	0	0
2	100034602	si:ch211-182e10.4	-	3.04501	1.56562	0.85	0	0	0	0	0	0
2	100037336	rfc1	replication factor C (activator 1) 1	1.92521	5.93236	1.42475	0	0	0	0	0	0
2	100037337	ncapg2	non-SMC condensin II complex, subunit G2	1.30034	3.637	5.22008	0	0	0	0	0	0
2	100037363	trafd1	TRAF-type zinc finger domain containing 1	0.254283	3.49409	0.942531	0	0	0	0	0	0
2	100037365	zgc:162611	zgc:162611	0.102	1.17361	1.07332	0	0	0	0.264626	0	0
2	100037379	zgc:163061	zgc:163061	1.43672	2.56894	3.22762	0	0	0	0	0	0
2	100037380	zgc:163098	zgc:163098	0.129545	1.07857	0.521045	0	0	0	0	0	0
2	100037383	atp1b4	-	0	2.92374	0	0	0	0	0	0	0
2	100037388	hps5	Hermansky-Pudlak syndrome 5	0.077596	3.48648	2.68652	0.254461	0	0.382149	0	0	0
2	100038773	rfx1a	regulatory factor X, 1a (influences HLA class II expression)	0.154832	0	3.81828	0	0	0	0	0	0
2	100038796	si:dkey-286j15.3	si:dkey-286j15.3	3.06472	0	4.29458	0	0	0	0	0	0
2	100038802	slco2a1	solute carrier organic anion transporter family, member 2A1	4.40104	8.67553	10.3338	0	0	0	2.05849	0	0
2	100048920	thtpa	-	17.601	10.3631	11.3217	0	0	0	3.38961	0	0
2	100049158	pkmyt1	protein kinase, membrane associated tyrosine/threonine 1	1.20389	9.99174	5.74961	0	0	0	0	0	0
2	100073333	mon1a	MON1 secretory trafficking family member A	0.0271241	0.087761	0.642746	0	0	0	0	0	0
2	100073336	zgc:165502	zgc:165502	11.1164	10.3626	19.3141	0	0	0	0	0	0
2	100073342	f2rl1.2	coagulation factor II (thrombin) receptor-like 1, tandem duplicate 2	0.144975	1.97913	2.42051	0	0	0	0	0	0
2	100073343	rapgef5b	Rap guanine nucleotide exchange factor (GEF) 5b	2.124	1.1618	4.34588	0	0	0	0	0	0
2	100073345	lhpp	phospholysine phosphohistidine inorganic pyrophosphate phosphatase	0.233115	1.95396	5.95699	0	0	0	0	0	0
2	100093702	si:dkey-121a9.3	si:dkey-121a9.3	5.0725	2.14916	7.42709	0	0	0	0	0	0
2	100093704	smim7	small integral membrane protein 7	10.5748	8.30637	5.97637	0	0	0	5.2347	0	0
2	100093708	slc25a17	solute carrier family 25 (mitochondrial carrier; peroxisomal membrane protein), member 17	0.188437	1.6574	1.8726	0	0	0	0	0	0
2	100101645	usp47	ubiquitin specific peptidase 47	0.550194	2.25329	0.295215	0	0	0	0	0	0
2	100124652	pard6b	par-6 partitioning defective 6 homolog beta (C. elegans)	0	6.4188	0	0	0	0	0	0	0
2	100126012	pan3	PAN3 poly(A) specific ribonuclease subunit homolog (S. cerevisiae)	0.0653985	2.83217	0.068706	0	0	0	0	0	0
2	100126013	nagk	N-acetylglucosamine kinase	9.39769	8.46553	9.85213	0	0	0	0	0	0
2	100126016	ank3b	-	3.08532	3.21908	5.67433	0	2.58925	0	0.0016929	0	0
2	100126021	lars2	leucyl-tRNA synthetase 2, mitochondrial	3.13228	3.47652	5.24792	0	0	0	0	0	0
2	100126026	zgc:173548	zgc:173548	3.40769	4.17037	1.96737	0	0	0	0	0	0
2	100126029	lurap1	leucine rich adaptor protein 1	2.15137	0	0	0	0	0	0	0	0
2	100126133	ppt2	palmitoyl-protein thioesterase 2	0.374256	6.15974	8.61969	0	0.742713	0	0	0	0
2	100126136	znf1124	zinc finger protein 1124	2.70927	1.4002	0	0	0	0	0	0	0.10506
2	100126142	sik2a	salt-inducible kinase 2a	1.22627	2.92067	0.258681	0	0.375619	0.041511	0	0	0
2	100126813	cactin	-	4.11353	3.75905	2.90802	0	0	0	0	0	0
2	100135755	il6r	interleukin 6 receptor	9.63944	13.3833	6.18198	0	0	0	0.767939	0	0
2	100136839	igf2bp2a	insulin-like growth factor 2 mRNA binding protein 2a	0.909707	2.05568	0.153669	0	0	0	0	0	0
2	100136855	ubp1	upstream binding protein 1 (LBP-1a)	0.638856	0.106906	0.135596	0	0	0	0	0	0
2	100136857	cep70	centrosomal protein 70	3.07585	3.13014	1.0509	0	0	0.0319053	0	0	0
2	100136859	fbxw8	F-box and WD repeat domain containing 8	6.10288	8.24978	3.0575	0	0	0	0	0	0
2	100136862	2022-03-07	membrane-associated ring finger (C3HC4) 7	3.64004	3.28071	8.76586	0	0	0	0	0	0
2	100136875	kif2c	kinesin family member 2C	7.65097	8.89676	9.13438	0	0	0	0	0	0
2	100141490	nfasca	neurofascin homolog (chicken) a	0.842727	0.104524	0.00379306	0.0833365	0	0	0	0	0
2	100142638	zgc:171435	zgc:171435	3.09913	0.14682	1.46863	0	0	0.326318	0	0	0
2	100144551	scaper	S-phase cyclin A-associated protein in the ER	0	5.84042	0.622891	0	1.0272	0	0	0	0
2	100144552	rnf139	ring finger protein 139	0	1.94893	0	0	0	0	0	0	0
2	100147851	znf385a	-	0	1.14197	0.48628	0	0	0	0	0	0
2	100147913	bard1	-	0	2.76095	1.55972	0	0	0	0	0	0
2	100147955	si:dkey-77f5.4	-	2.55871	1.7639	0.161044	0	0	0	0	0	0
2	100148061	si:dkeyp-9d4.3	-	0	1.3081	0	0	0.138341	0.15811	0	0	0
2	100148281	wdr89	WD repeat domain 89	3.04166	11.5109	3.33999	0	0	0	0	0	0
2	100148296	si:dkey-194g4.1	-	0.554181	0.423397	0.0642645	0	0	0	0	0	0
2	100148360	gatd1	glutamine amidotransferase like class 1 domain containing 1	10.5456	16.2239	18.2538	0	0	0	0	0	0
2	100148379	zswim8	zinc finger, SWIM-type containing 8	0.0304307	2.33017	0.564374	0	0	0	0	0	0
2	100148383	sec31b	-	4.55303	0.196763	0	0	0	0	0	0	0
2	100148439	mcf2la	-	3.02462	0.263269	2.22606	0	0	0	0	0	0
2	100148477	zfand4	zinc finger, AN1-type domain 4	3.27039	0	0	0.18363	0	0	0	0	0
2	100148546	fastkd1	FAST kinase domains 1	3.14722	0	0	0	0	0	0	0	0
2	100148686	znf1010	-	2.06818	0.690915	1.55439	0	0	0	0	0	0
2	100148748	cables2a	-	0	1.26786	0.926653	0	0	0	0	0	0
2	100148868	si:ch211-71m22.3	si:ch211-71m22.3	1.91223	1.99079	0.258199	0	0	0	0	0	0
2	100148891	si:ch211-269m15.3	-	0.0497151	2.68797	0.6996	0	0	0	0	0	0
2	100148903	hdac12	-	24.403	6.80169	11.9646	0	0	0	0	0	0
2	100148927	mettl8	methyltransferase like 8	7.60305	0.214652	6.79458	0	0	0	0	0	0
2	100149074	LOC100149074	-	5.88634	6.15703	5.95747	0	0	0	0	0	0
2	100149100	adra1ba	-	0.329711	1.9052	0.108242	0	0.237613	0	0	0	0
2	100149130	ptprb	protein tyrosine phosphatase, receptor type, b	1.87702	2.48215	0.629213	0.237967	0	0.084498	0	0	0
2	100149273	mapk9	-	3.00734	0.261882	0	0	0	0	0	0	0
2	100149306	si:ch211-226o13.2	-	0.594585	0.538404	0.497825	0	0	0	0	0	0
2	100149436	si:ch211-189a15.5	-	1.05565	0.476062	0.174958	0	0	0	0	0	0
2	100149441	si:ch73-308m11.1	-	4.91281	10.275	13.4128	0	0	0	0	0	0
2	100149557	nsun6	-	2.14854	0	0	0	0	0	0	0	0
2	100149633	mkrn2os.1	-	0.095484	4.51378	3.68218	0	0	0	0	0	0
2	100149636	fkbpl	-	7.63363	3.43739	3.60869	0	0	0	0	0	0
2	100149741	micall1a	-	0	2.45596	0	0	0	0	0	0	0
2	100149800	nox5	-	0	2.1854	0	0	0	0	0	0	0
2	100149838	pycr1b	pyrroline-5-carboxylate reductase 1b	18.1385	36.062	17.4753	0	0	0	0	0	0
2	100149925	eif2ak4	-	3.28763	6.30616	1.28561	0	1.96671	0	0	0	0
2	100149942	taf4a	-	1.65942	0.279249	0.952131	0	0	0	0	0	0
2	100150029	si:ch211-207k7.4	si:ch211-207k7.4	4.47658	0.218873	1.03805	0	0	0	0	0	0
2	100150095	LOC100150095	-	0.187016	0.875492	0.12375	0	0	0.095282	0	0	0
2	100150220	si:ch73-42k18.1	si:ch73-42k18.1	3.53959	2.00868	1.10366	0	0	0	0	0	0
2	100150229	LOC100150229	-	6.10067	3.26668	1.62652	0	0	0	0	0	0
2	100150452	si:ch211-117c9.5	-	0	4.5733	0	0	0	0	0	0	0
2	100150674	polg2	-	1.25235	12.4658	9.14475	0	0	0	0	0	0
2	100150924	polg	-	5.59485	0.115209	2.92433	0	0	0	0	0	0.021176
2	100151075	abca5	ATP-binding cassette, sub-family A (ABC1), member 5	0.243217	0.16407	0.853367	0	0	0.03068	0	0	0
2	100151110	oplah	5-oxoprolinase (ATP-hydrolysing)	0.241872	18.8848	4.40817	0	3.87789	0.0606322	0	0	0
2	100151141	rnf111	ring finger protein 111	1.44478	1.39777	1.09888	0	0	0	0	0	0
2	100151158	gak	-	1.23186	6.28973	7.18459	0	0	0	0	0	0
2	100151163	erlin2	ER lipid raft associated 2	1.70439	2.03881	0.072731	0	0	0.129442	0	0	0
2	100151358	gsap	-	0	5.05976	0	0	0	0	0	0	0
2	100151626	tatdn1	TatD DNase domain containing 1	11.052	10.0459	17.6674	0	0	0	0	0	0
2	100170822	zgc:173693	zgc:173693	1.57839	1.69239	0.699745	0.0314974	0.0441168	0	0	0	0
2	100192212	naa30	N(alpha)-acetyltransferase 30, NatC catalytic subunit	6.03016	8.13829	2.68576	0.369119	0	0	0	0	0
2	100192215	zgc:194469	zgc:194469	12.3747	11.7907	2.50883	0	0	0	0	0	0
2	100307076	bub1	-	11.6268	9.6875	0	0	2.13861	0	0.005687	0	0.021365
2	100307086	pttg1	pituitary tumor-transforming 1	6.14513	3.80596	6.82129	0	0	0	0	0	0
2	100307105	si:rp71-80o10.4	-	1.27306	6.14246	4.57199	0	0	2.2736	0	0	0
2	100318080	tfap4	-	3.77117	5.5046	1.9981	0.0802862	0	0	0	0	0
2	100318736	wnk1a	-	0.277178	1.6752	1.20916	0	0	0	0	0	0
2	100319138	ipo13	-	0.341641	4.03421	0.884188	0	0	0	0	0	0
2	100319387	fbxo4	-	0.120989	1.00819	1.91477	0	0	0	0	0	0
2	100319820	osbpl10b	-	7.88102	8.16775	2.78016	0	0	0	0	0	1.5303
2	100320270	srbd1	-	0.0729287	2.27289	1.33034	0	0	0	0	0	0
2	100320511	si:dkey-187a12.4	-	0	2.76857	0.611342	0	0	0	0	0	0
2	100321644	si:ch211-174j14.2	-	0.137611	7.72652	4.26843	0.656784	0	0	0	0	0
2	100329171	bmp16	bone morphogenetic protein 16	5.51718	5.22302	2.00615	0	0	0	0	0	0
2	100329262	si:ch73-213k20.5	-	0.308229	1.66294	0.274295	0	0	0	0	0	0
2	100329277	si:ch73-308l14.2	-	11.8131	4.20592	3.50312	0	0	0	0	0	0
2	100329298	tmem42a	-	0.132049	4.80742	4.70102	0	0	0	0	0	0
2	100329327	rfwd3	-	3.62648	2.66565	6.31827	0	0	0	0	0	0
2	100329397	ankrd46a	-	0	5.08865	0	0	0	0	0	0	0
2	100329495	LOC100329495	-	4.69502	2.92639	4.42971	0	0	1.79578	0	0	0
2	100329531	hmox2b	-	0.0614871	0.779015	0.954108	0	0	0.146191	0	0	0
2	100329563	nxph4	-	0.210591	2.55584	3.01288	0	0	0	0	0	0
2	100329583	si:dkey-211e20.10	-	0.0184952	1.16748	0.372015	0	0	0	0	0	0
2	100329711	fig4b	-	1.67621	4.67175	4.61636	0	0	0	0	0	0
2	100329723	LOC100329723	-	3.15197	2.30741	1.28982	0.85571	0	0	0	0	0
2	100329788	si:ch73-217n20.1	-	2.38707	0.0527213	0.0612688	0	0	0	0	0	0
2	100329833	LOC100329833	-	2.84624	0.068454	0.16383	0	0.422405	0	0	0	0
2	100329854	stk39	-	2.16262	0.121961	1.70663	0	0	0	0	0	0
2	100330019	aff2	-	0	1.4057	0	0	0	0.119571	0	0	0
2	100330060	jmjd8	-	3.31636	3.05954	2.54117	0	0	0	0	0	0
2	100330077	rufy1	-	0.162115	0.796957	0.346146	0	0	0.156966	0	0	0
2	100330143	LOC100330143	-	0.407214	2.10674	1.04193	0	0.40526	0	0	0	0
2	100330159	LOC100330159	-	0.0707308	2.18252	1.57104	0.281402	0	0	0	0	0
2	100330160	nampta	-	6.39388	1.97005	1.55164	0	0	0	0	0	0
2	100330167	LOC100330167	-	0.146738	0.71723	1.20134	0	0	0	0	0	0
2	100330259	dusp8b	-	3.37274	0.076378	2.62446	0	0	0	0	0	0
2	100330315	adnpb	activity-dependent neuroprotector homeobox b	0	0.848228	1.07531	0	0	0	0	0	0
2	100330353	pkp3b	-	0.217358	6.89096	4.35378	0	0	0	0	0	0
2	100330433	txndc11	thioredoxin domain containing 11	0.0614059	1.78248	4.15602	0	0	0	0	0	0.0849863
2	100330448	peo1	progressive external ophthalmoplegia 1	19.3419	9.74549	14.7764	0	0	0	0	0	0
2	100330530	LOC100330530	-	4.21425	0	0	0	0	0	0	0	0
2	100330629	ptprd	-	0	3.06974	1.1735	0	0	0	0	0	0
2	100330789	si:cabz01113374.3	-	1.65373	5.52	4.68599	0	0	0	0	0	0
2	100330838	LOC100330838	-	4.15372	0.298801	1.07693	0	0	0	0	0	0
2	100330841	sbno2a	strawberry notch homolog 2a	0.925666	1.98257	0.106611	0	0	0	0	0	0
2	100330921	si:ch211-103a14.5	-	2.70751	0.771249	3.13635	0	0.705718	0	0	0	0
2	100331041	trib2	-	3.45499	4.1434	0.841269	0	0	0.073789	0	0	0
2	100331094	or133-5	-	1.94257	0.26325	0.24506	0	0	0	0	0	0
2	100331225	atad2b	-	2.0543	0	0	0	0	0	0	0	0
2	100331367	LOC100331367	-	6.83819	5.82454	6.30037	0	0	0	0	0	0
2	100331431	wu:fj36a11	-	0.183693	1.76092	3.19158	0	0	0	0	0	0
2	100331439	slc29a1b	-	4.17141	5.67968	9.6674	0	0	0	0	0	0
2	100331484	LOC100331484	immediate early response 2-like	22.0933	19.7592	29.1145	0.324056	0.949612	0	0	0	13.287
2	100331534	itfg1	-	0.273768	0.398351	0.157052	0	0	0.108364	0	0	0
2	100331561	srxn1	-	1.79656	1.22626	4.35854	0.502597	0	0	0	0	0
2	100331587	clpb	-	0.364331	3.89117	3.56965	0	0	0.108813	0	0	0
2	100331662	slc35e2b	-	2.36267	4.40895	0.89465	0	0	0	0	0	0
2	100331669	tpp2	-	0.147735	3.02222	1.72896	0	0.273603	0	0	0	0
2	100331680	zmp:0000001020	-	2.51753	0.0644078	0.977989	0	0	0	0	0	0
2	100331902	mocos	molybdenum cofactor sulfurase	3.08064	0.067218	1.93858	0	0	0	0	0	0
2	100332089	ypel5	yippee-like 5	0.219848	5.82655	0.999183	0	0	0	0	0	0
2	100332095	LOC100332095	-	8.70477	7.79834	4.61111	0	0	0	0	0	0
2	100332162	fndc4b	-	0.265452	7.56533	8.09545	0.365404	0	0	0	0	0
2	100332174	rb1cc1	-	3.6858	0.986468	1.66364	0	0	0	0.367464	0	0
2	100332245	cobll1b	-	5.53975	23.0428	5.71408	0	0	0	1.29821	0	0
2	100332265	ap1ar	adaptor-related protein complex 1 associated regulatory protein	1.59402	2.59562	9.50131	0	0	0	0	0	0
2	100332309	clpxb	-	0.543272	5.85528	3.80113	0	0	0	0	0	0
2	100332318	gramd1bb	-	0.170564	0.0240646	1.21289	0	0	0	0	0	0
2	100332329	LOC100332329	-	1.64118	0.758714	0.05583	0	0	0	0	0	0
2	100332407	si:ch73-173p19.1	-	0	2.11834	1.88027	0	0	0	0	0	0
2	100332426	mmp15b	-	0	5.46264	1.49133	0	0	0.045422	0	0	0
2	100332458	LOC100332458	-	3.151	0.605696	0.141093	0	0	0	0	0	0
2	100332544	fermt1	-	0.517953	2.42635	2.29774	0	0	0	0	0	0
2	100332599	ascc3	-	4.0247	13.2611	4.16414	0	0	0	0	0	0
2	100332622	spata5	-	10.4642	18.3678	4.91054	0	0	0	0	0	0
2	100332969	LOC100332969	-	0.173401	0.163387	2.87875	0	0	0	0	0	0
2	100333012	LOC100333012	-	0.024943	2.99791	0.113685	0	0	0	0	0	0
2	100333057	tsg101b	-	2.37093	2.66708	2.63788	0	0	0	0	0	0
2	100333146	LOC100333146	-	2.59892	1.56423	4.78161	0	0	0	0	0	0
2	100333163	LOC100333163	-	9.4427	11.1919	11.9421	0	0.960874	4.48949	0	0	0
2	100333180	si:dkey-237i9.8	-	0.236745	0.175969	0.471318	0	0	0	0	0	0
2	100333241	LOC100333241	-	0	1.46606	0	0	0	0	0	0	0
2	100333269	aldh1l2	-	10.6246	3.19608	9.55776	0	0	0	1.71826	0	0
2	100333321	prodha	-	0	2.25617	0	0	0	0	0	0	0
2	100333534	LOC100333534	-	0.237238	0.294509	0.100819	0	0	0	0	0	0
2	100333571	zmiz2	-	1.72289	1.04017	1.24873	0.0354363	0	0.103046	0	0	0
2	100333578	sstr2a	-	3.53294	5.03451	8.3618	0	0	0	0	0	0
2	100333733	mtrf1l	-	14.1777	2.85693	3.81433	0	0	0	0	0	0
2	100333761	spag9b	-	0.451317	0.031432	1.63735	0	0	0	0	0	0
2	100333777	hsd11b1lb	-	6.96596	15.9889	5.0483	0	0	0	0	0	0
2	100333825	im:7140347	-	0.479459	4.60505	0.423875	0	0	0	0.608372	0	0
2	100334178	LOC100334178	-	3.42557	2.23774	3.29727	0	0	0.229756	0	0	0
2	100334230	tti2	-	3.68462	9.46018	3.03958	0	0	0	0	0	0
2	100334415	grb14	-	0.141695	3.3906	6.14744	0	0	0	0	0	0
2	100334492	entpd5b	-	0.565335	2.75447	1.8928	0	0	0	0	0	0
2	100334572	arfgef2	-	3.40897	13.0424	1.57142	0	0	0	0	0	0
2	100334602	si:ch211-108c17.2	-	0.067497	5.09561	3.41527	0	0	0	0	0	0
2	100334605	fig4a	-	3.06617	13.7066	9.96393	0	0	0	0	0	0
2	100334619	LOC100334619	-	0.0739917	0.853979	0.682206	0	0	0	0	0	0
2	100334672	si:ch1073-416d2.4	-	0.986284	5.54766	2.26309	0	0	0	0	0	0
2	100334806	mon2	-	1.00611	0.239578	4.55011	0	0	0.130242	0	0	0
2	100334858	si:ch211-166e11.5	-	3.13891	4.13801	9.6933	0	0	0	0	0	0
2	100334859	vclb	vinculin b	2.92688	4.49894	0.140181	0	0	0	0	0	0
2	100529857	nup214	-	0.302159	1.08129	0.40184	0	0	0	0	0	0
2	100534700	wdr25	-	0.430283	2.0955	4.66805	0	0	0	0	0	0
2	100534782	si:ch211-284e13.6	-	0.0892243	0.161572	0.486189	0	0	0.11594	0	0	0
2	100534852	sema4gb	-	0	3.60107	0	0	0	0	0	0	0
2	100534866	flnb	-	1.39885	1.88628	3.5894	0	0	0	0	0	0
2	100534896	pgs1	-	1.59039	2.71755	0.966613	0	0	0.096743	0	0	0
2	100534898	mtbp	-	3.91983	0.130254	0.509086	0	0	0	0	0	0
2	100534928	slc35d2	-	0.113823	3.9694	5.85716	0	0	0	0	0	0
2	100534937	LOC100534937	-	3.18332	1.376	3.30199	0	0	0	0	0	0
2	100535018	uimc1	-	3.69422	2.32951	0	0	0	0.170985	0	0	0
2	100535163	nhlrc2	-	0.765166	2.92045	0.608747	0	0	0	0	0	0
2	100535215	pogza	pogo transposable element derived with ZNF domain a	7.87723	1.29278	2.01579	0	0	0	0	0	0
2	100535229	LOC100535229	-	3.07117	5.43944	2.66008	0	0	1.28399	0	0	0
2	100535378	si:ch73-269m14.2	-	6.5745	1.36441	3.45188	0	0	0	0	0	0
2	100535386	mapkbp1	-	0.348166	3.45146	0	0	0	0	0	0	0
2	100535432	ltc4s	-	0	4.53442	0	0	0	0	0	0	0
2	100535454	LOC100535454	-	0	7.58214	1.18056	0	0	0	0	0	0
2	100535551	gb:eh551987	-	0.051711	0.380708	1.01743	0.224004	0	0	0	0	0
2	100535622	LOC100535622	-	8.25959	0.26072	2.18869	1.5022	0	0	0	0	0
2	100536140	poldip3	-	26.7578	34.0722	20.6079	0.763983	0	0	11.5328	4.08728	0
2	100536352	urb1	URB1 ribosome biogenesis 1 homolog (S. cerevisiae)	0.215782	1.44827	0.653798	0	0	0	0	0	0
2	100536464	LOC100536464	-	0.499995	2.34453	2.44312	0	0	0	0	0	0
2	100536587	LOC100536587	-	0.055746	1.53999	0.099538	0.163414	0	0	0	0	0
2	100536657	LOC100536657	-	0.126374	1.05388	0.469853	0	0	0.006445	0	0	0
2	100536670	LOC100536670	-	5.05553	1.85107	4.09266	0	0	0	0	0	0
2	100536710	tmem220	-	7.70668	1.99114	5.62308	0	0	0	0	0	0
2	100536810	si:dkey-11f12.2	si:dkey-11f12.2	5.55779	3.62004	1.02465	0	1.25883	0	0	0	0
2	100536830	si:ch73-347e22.4	-	1.51221	1.35899	0.031012	0.061361	0	0	0	0	0
2	100536880	znf654	-	0.13712	5.1374	0.843021	0	0	0	0	0	0
2	100537002	arhgap19	-	0	3.40501	2.5197	0	0	0	0	0	0
2	100537153	rbpms	-	0.158792	2.53311	1.57358	0	0	0	0	0	0
2	100537419	plekha1b	-	0	1.66896	2.14605	0	0	0	0	0	0
2	100537428	LOC100537428	-	0.96258	1.86891	0.867906	0	0	0.065428	0	0	0
2	100537473	si:ch211-261d7.3	-	0.078075	2.31305	1.42088	0	0	0	0	0	0
2	100537540	znf217	zinc finger protein 217	4.04937	2.36127	0.0269888	0	0	0	0	0	0
2	100537552	tgs1	-	3.9555	2.56362	2.92069	0	0	0	0	0	0
2	100537613	LOC100537613	-	8.72107	5.76846	2.02847	0	0	0	0	0	0
2	100537698	si:cabz01066312.1	-	2.04235	11.2103	1.42203	0	0	0	0	0	0
2	100537717	mapk8ip1a	mitogen-activated protein kinase 8 interacting protein 1a	3.89267	2.19455	1.38369	0	0	0	0	0	0
2	100537733	LOC100537733	-	1.94198	1.58425	2.69176	0	0	0	0	0	0
2	100537765	LOC100537765	-	1.574	3.59227	1.77144	0	0	0	0	0	0
2	100537936	LOC100537936	-	0.866853	1.14149	0.875295	0.170752	0	0	0	0	0
2	100537949	LOC100537949	-	0.146207	3.77251	4.53954	0	0	0	0	0	0
2	100538044	LOC100538044	-	3.49422	3.60542	8.65892	0	0	0	0	0	0
2	100538081	cacul1	-	13.4613	4.40327	3.23874	0	0	0	0	0	0
2	100538306	si:ch73-181d5.4	-	0.180813	0.095282	0.887269	0	0	0	0	0	0
2	100616532	npc1l1	-	7.17735	5.10368	5.20106	0	0	0	0	0	0
2	100885784	amer1	APC membrane recruitment protein 1	0.013109	0.200038	0.583087	0	0	0	0	0	0
2	101882057	crybg3	-	0	0	1.98134	0	0	0	0	0	0
2	101882073	LOC101882073	-	1.05126	1.29668	0.899206	0.067181	0.115702	0.064649	0	0	0
2	101882488	LOC101882488	-	0	2.16189	0	0	0	0	0	0	0
2	101882554	rbm10	-	2.98334	0.564387	0.126921	0	0	0	0	0	0
2	101882764	col25a1	-	0.0128494	0.525489	0.242499	0	0	0.179628	0	0	0
2	101882842	si:dkey-45k15.1	-	0	1.82885	0	0	0	0	0	0	0
2	101882950	LOC101882950	-	1.81885	11.3022	0.802169	0	0	0	0	0	0
2	101883023	LOC101883023	-	1.53101	11.7379	0.968788	0	0	0	0	0	0
2	101883024	LOC101883024	-	0.299124	1.62606	0.301863	0.127282	0	0	0	0	0
2	101883031	LOC101883031	-	3.99914	0.144182	2.74031	0	0	0	0	0	0
2	101883059	LOC101883059	-	17.9999	5.4786	26.5317	0	0	0	0.696169	0	0.408254
2	101883120	si:dkey-19a16.7	-	0.175062	0.017725	1.39081	0	0	0	0	0	0
2	101883427	si:ch73-236j9.2	-	3.06051	4.53119	1.37847	0	0	0	0	0	0
2	101883563	LOC101883563	-	9.3334	6.80725	3.91424	0	0	0.310841	0	0	0
2	101883655	arhgef37	-	0.0385001	0.866709	0.26047	0	0	0	0	0	0
2	101883659	LOC101883659	-	5.51386	5.59951	5.58851	0.0940573	0.101815	0.0878119	0	0	0
2	101883704	LOC101883704	-	0.049872	1.40381	0.692171	0	0	0	0	0	0
2	101883945	dlg5b.1	-	0.073054	1.13959	0.566454	0	0.137182	0	0	0	0
2	101884408	usf3	-	2.08429	0.0107832	0.301822	0	0	0	0	0	0
2	101884462	LOC101884462	-	1.15092	3.95193	2.93691	0.329937	0	0.310619	0	0	0
2	101884515	si:dkeyp-117b8.4	-	0	1.23454	0	0	0	0.0199156	0	0	0
2	101884717	glt1d1	-	10.8233	5.60157	0.070517	0	0	0	0	0	0
2	101884748	LOC101884748	-	0	3.96806	0	0	0	0	0	0	0
2	101884837	wdr70	-	2.77325	17.2312	12.3373	0	0	0	5.46397	0	0
2	101885028	akap7	-	5.59283	2.46955	1.36177	0	1.70309	0	0	0	0
2	101885037	LOC101885037	-	0.694555	2.21198	0.845345	0	0	0	0	0	0
2	101885161	LOC101885161	-	0.590638	0.954513	0.50356	0	0	0.147944	0.025204	0	0
2	101885270	LOC101885270	-	0	5.51666	0	0	0	0	0	0	0
2	101885668	LOC101885668	-	0.654447	0.473503	0.85755	0	0	0	0	0	0
2	101886002	LOC101886002	-	1.36617	3.71249	3.2423	0	0	0	0	0	0
2	101886067	si:ch211-79h18.2	-	0.803927	0.998834	0.0643327	0.0156705	0.285536	0	0	0	0
2	101886162	sprtn	-	2.80134	0.070462	1.5983	0	0	0	0	0	0
2	101886356	LOC101886356	-	0.647644	0.935426	2.15763	0	0	0	0	0	0
2	101886383	LOC101886383	-	3.01118	0.520896	1.29849	0	0.467171	0	0	0	0
2	101886441	si:dkey-121j17.6	-	0.0431867	2.40621	1.72974	0	0	0	0	0	0
2	101886546	LOC101886546	-	4.63425	0.2188	1.57211	0	0.027467	0	0	0	0
2	101886806	mad2l1bp	MAD2L1 binding protein	6.92952	7.4057	6.36168	0	0	0	0	0	0
2	101886963	LOC101886963	-	3.87291	7.32857	2.72071	0	0	0	0	0	0
2	101887003	LOC101887003	-	1.33657	1.30061	1.23465	0	0	0	0	0	0
2	103908660	si:cabz01071911.3	-	7.77606	5.74065	3.75437	0	0	0	0	0	0
2	103908668	LOC103908668	-	0.155026	0.0610318	3.3441	0	0	0	0	0	0
2	103908782	mfsd7	-	2.35264	0.955633	0.709884	0	0	0	0	0	0
2	103908785	cep295	-	3.1604	0.958257	4.40576	0	0.384647	0	0	0	0
2	103909277	aunip	-	2.54766	0.082407	4.44399	0	0	0	0	0	0
2	103909406	LOC103909406	-	1.05399	7.80554	2.60948	0	0	0	0	0	0
2	103909509	LOC103909509	-	0.859272	0.0359421	0.486307	0	0	0	0	0	0
2	103909792	LOC103909792	-	3.61403	16.8329	5.85212	0	0	0.062959	0.400803	0	0
2	103909965	LOC103909965	-	1.84838	5.37297	0.402129	0	0	0	0	0	0
2	103910001	LOC103910001	-	0.391525	2.63921	1.14332	0	0	0	0	0	0
2	103910002	LOC103910002	-	1.58911	1.50109	1.80618	0	0	0	0	0	0
2	103910005	LOC103910005	-	0.037871	0.500283	1.31772	0.192294	0	0	0	0	0
2	103910141	LOC103910141	-	1.96759	0.267973	3.74655	0	0	0	0	0	0
2	103910801	LOC103910801	-	0.709216	0.826051	0.231684	0.006105	0	0.017772	0	0	0
2	103910879	si:dkey-30f3.2	-	1.44119	1.1096	0.493902	0.223906	0.185104	0.076198	0	0	0
2	103911241	LOC103911241	-	2.90006	4.3887	1.914	0	0	0	0.491298	0	0
2	103911379	si:ch73-211e3.1	-	0.427864	2.2164	0.044021	0	0	0	0.069281	0	0
2	103911725	LOC103911725	-	0	3.58389	0	0	0	0	0	0	0
2	103911796	si:ch1073-456m8.1	-	0.161424	2.82722	2.36913	0.559818	0	0	0	0	0
2	103911912	LOC103911912	-	1.22132	5.7567	0.912113	0	0	0	0.455212	0	0
2	107966129	tpx2	TPX2, microtubule-associated, homolog (Xenopus laevis)	9.60914	32.3709	14.0137	0	0	0.103945	0	0	3.83222
2	108178999	LOC108178999	-	0	10.1078	0.267654	0	0	0	0	0	0
2	108179053	fancb	-	5.97493	2.19335	0.174494	0	0	0	0	0	0
2	108179059	LOC108179059	-	14.5638	17.8664	11.0276	0	0	0	0	0	0
2	108179061	LOC108179061	-	6.13903	12.7972	5.13298	0	0	0	0	0	0
2	108179194	LOC108179194	-	0	2.66117	0	0	0	0	0	0	0
2	108179204	si:dkeyp-35e5.10	-	0.675092	0.9097	0.575011	0.311438	0	0	0	0	0
2	108179742	LOC108179742	-	1.2379	0.831902	1.85516	0	0	0	0	0	0
2	108180213	znf521	-	4.11222	5.08172	1.73139	0	0	0	0	0	0
2	108181080	LOC108181080	-	1.94576	4.41252	1.61451	0	0	0	0	0	0
2	108181081	LOC108181081	-	2.37004	5.58994	0.70924	0	0	0	0	0	0
2	108181592	LOC108181592	-	0.252047	3.17232	2.09693	0	0	0	0	0	0
2	108182861	LOC108182861	-	0.0599831	0.129761	1.57273	0	0	0	0	0	0
2	108183311	LOC108183311	-	0.425832	0.890788	0.468245	0.285877	0	0	0	0	0
2	108183429	LOC108183429	-	0.532701	0.978712	0.969983	0.035961	0.145023	0.101926	0	0	0
2	108183756	LOC108183756	-	0.967275	5.41088	1.00704	0	0	0	0	0	0
2	108183877	LOC108183877	-	1.31995	1.7883	1.33516	0	0	0	0	0	0
2	108190676	LOC108190676	-	0.606571	0.509943	0.080585	0.077191	0	0.101149	0	0.02268	0
2	108191561	cdk2ap1	-	15.0981	5.95457	9.71491	0	0	0	0	0	0
2	108191643	LOC108191643	-	0.818463	1.40389	1.35659	0.218186	0	0.081328	0	0	0
2	110437704	LOC110437704	-	2.00724	0.047719	1.86852	0	0	0	0	0	0
2	110437721	LOC110437721	-	3.0827	2.78663	2.11741	0	0	0	0	0	0
2	110437746	LOC110437746	-	3.30749	0	0	0	0	0	0	0	0
2	110437771	LOC110437771	-	1.05997	0.098965	1.23549	0	0	0	0	0	0
2	110437773	LOC110437773	-	9.39989	7.82407	7.86372	0	0	0	0	0	0
2	110437782	LOC110437782	-	0.696422	1.03253	0.187494	0	0	0	0	0	0
2	110437787	LOC110437787	-	0	4.98888	0	0	0	0	0	0	0
2	110437792	LOC110437792	-	0.053935	2.5837	2.23115	0	0	0	0	0	0
2	110437854	LOC110437854	-	11.5957	6.1058	8.90122	0	0	0	0	0	0
2	110437873	LOC110437873	-	0.431008	0.56101	0.616265	0.121109	0.0593424	0.0838624	0	0	0
2	110437884	LOC110437884	-	18.0539	9.82999	16.8419	0	2.12402	0	0	0	0
2	110437931	LOC110437931	-	0.097909	4.20251	2.20199	0	0	0	0	0	0
2	110437957	LOC110437957	-	0.092983	1.68898	2.13932	0	0	0	0	0	0
2	110438156	LOC110438156	-	3.65668	0.226908	4.27613	0	0	0	0	0	0
2	110438326	LOC110438326	-	2.97889	0.052374	0.707656	0.089237	0.73552	0	0	0	0
2	110438398	LOC110438398	-	0.080274	3.38645	0.736622	0	0	0	0	0	0
2	110438534	LOC110438534	-	5.63864	4.79505	5.11881	0	0	0	0	0	0
2	110438921	LOC110438921	-	1.59619	1.36058	1.97214	0	0	0	0	0	0
2	110439041	LOC110439041	-	4.16295	4.70231	3.00613	0	0	0	0	0	0
2	110439107	LOC110439107	-	0.747651	1.12624	0.192392	0	0	0	0	0	0
2	110439299	LOC110439299	-	1.11266	0.773384	0.910805	0.06593	0.114142	0.187373	0	0	0
2	110439729	donson	-	0.707295	6.34807	5.40676	0	0	0	0	0	0
2	110439840	LOC110439840	-	7.77187	7.39539	9.77954	0	0	1.1123	0	0	0
2	110440161	LOC110440161	-	2.35028	0.356749	0.596151	0	0	0	0	0	0
2	114412	lmo4a	LIM domain only 4a	0.461634	1.05152	1.33978	0	0	0	0	0	0
2	114424	cdh1	cadherin 1, type 1, E-cadherin (epithelial)	8.89421	12.4029	11.7207	0	0	0	0	0	5.39885
2	114427	vars	valyl-tRNA synthetase	48.8036	70.4469	65.0722	0	0	0.173221	1.39642	3.44439	5.36632
2	114437	spry4	sprouty homolog 4 (Drosophila)	6.6084	4.70302	5.65093	0	0	0	0	0.638238	0
2	114452	blzf1	basic leucine zipper nuclear factor 1	1.36625	0.614298	0.433647	0	0	0	0	0	0
2	114454	copb2	coatomer protein complex, subunit beta 2	35.7081	57.3841	40.2308	0	0	0	11.8679	4.46994	0.791743
2	114834	tfe3a	transcription factor binding to IGHM enhancer 3a	1.21571	0.551079	1.19105	0	0	0	0.61598	0	0
2	116713	aldh1a2	aldehyde dehydrogenase 1 family, member A2	6.97661	15.2234	8.1758	0	0.621651	0	0	0	0
2	116992	smad6a	SMAD family member 6a	0	1.10025	0	0	0	0	0	0	0
2	117506	efna3b	ephrin-A3b	0	12.2733	0.679531	0	0	0.223954	0	0	0
2	117604	ywhag1	3-monooxygenase/tryptophan 5-monooxygenase activation protein, gamma polypeptide 1	2.1226	3.9426	1.69488	0	0	0	0	0	0
2	118437	gpc4	glypican 4	31.4764	4.95027	11.1973	0	0	0	0	0	0
2	140422	jag2b	jagged 2b	1.16089	0.777767	0.306008	0	0	0	0	0	0
2	140423	jag1b	jagged 1b	0.265215	3.8051	0.993033	0	0	0.139733	0	0	0
2	140620	prps1a	phosphoribosyl pyrophosphate synthetase 1A	79.6772	97.3409	70.0711	0	0	0	0	0	0
2	140621	casp3a	caspase 3, apoptosis-related cysteine peptidase a	0.10543	0	3.31591	0	0	0	0	0	0
2	170783	mkrn2	makorin, ring finger protein, 2	5.0626	6.70899	5.98457	0	0	0	0	0	0
2	170784	ube4b	ubiquitination factor E4B, UFD2 homolog (S. cerevisiae)	11.4736	14.676	7.65683	0	0	0	0	0	0
2	171465	phc2a	polyhomeotic homolog 2a (Drosophila)	0.249962	2.16073	4.55539	0	0	0	0	0	0
2	192314	dtl	denticleless E3 ubiquitin protein ligase homolog (Drosophila)	0	2.73107	4.89997	0	0	0.0701138	0	0	0
2	192323	mcm3	minichromosome maintenance complex component 3	93.1329	70.6229	75.3557	0	0	0	0	0	0
2	192338	mcm2	minichromosome maintenance complex component 2	119.679	151.214	119.028	0	0	40.1349	0	0	0
2	192339	ddx19	DEAD/H (Asp-Glu-Ala-Asp/His) box polypeptide 19 (DBP5 homolog, yeast)	46.7095	57.9109	43.5389	0	0	0	0	0	0
2	192340	scarb2a	scavenger receptor class B, member 2a	10.1944	9.82565	5.32338	0	0	0	0	0	0
2	195815	lmna	lamin A	0.157738	0.608382	3.36657	0.0413511	0	0.0456616	0	0	0
2	195816	lmnb1	lamin B1	28.5891	32.9203	30.0891	0	0.104619	0	0	0	0
2	195818	kif11	kinesin family member 11	11.9966	12.3112	18.5326	0	0	0	0	0	0
2	195824	atp6ap1b	ATPase, H+ transporting, lysosomal accessory protein 1b	7.06027	2.54097	9.97786	0	0	0	0	0	0
2	245699	insra	insulin receptor a	3.51455	0.553044	0.874857	0	0.277871	0.028782	0	0	0
2	252851	mycn	MYCN proto-oncogene, bHLH transcription factor	0.163566	4.35898	1.81007	0	0	0	0	0	0.113277
2	259186	pcdh10a	protocadherin 10a	0.184451	0.0314154	2.63071	0	0	0	0	0	0
2	259187	bbs2	Bardet-Biedl syndrome 2	0	1.92685	0	0	0	0	0	0	0
2	259194	prc1a	protein regulator of cytokinesis 1a	3.24252	10.8097	6.71069	0	0	0	0	0	0
2	259195	caska	calcium/calmodulin-dependent serine protein kinase a	0.775871	6.10592	2.9017	0	0	0	0	0	0
2	266749	pak2a	p21 protein (Cdc42/Rac)-activated kinase 2a	2.94934	0.693498	1.46999	0	0	0	0	0	0
2	266958	neurod4	neuronal differentiation 4	1.13771	0.0902641	1.8649	0	0	0	0	0	0
2	266992	cad	carbamoyl-phosphate synthetase 2, aspartate transcarbamylase, and dihydroorotase	16.6338	22.1855	8.13354	0	1.42806	0	0	0	0
2	282559	aldh3b1	aldehyde dehydrogenase 3 family, member B1	8.15987	0.589018	1.90401	0	0	0	0	0	0
2	286740	mtx1b	metaxin 1b	5.87071	9.41625	4.68409	0	0	0	2.1249	0	0
2	286746	sdad1	SDA1 domain containing 1	36.6828	43.4614	60.3926	0	0	0.164294	0.323419	0	11.3281
2	286776	ints7	integrator complex subunit 7	3.47033	1.59759	8.24365	0	0	0	0	0	0
2	286779	atp6v1h	ATPase, H+ transporting, lysosomal V1 subunit H	42.1207	18.3508	25.7596	0	0	0	14.8328	0.925408	0
2	286829	dag1	dystroglycan 1	0.250962	1.14904	0.374016	0	0	0	0	0	0
2	286830	lamb1a	laminin, beta 1a	3.48323	0.869984	1.46588	0	0	0	0	0	0
2	30038	sox19a	SRY (sex determining region Y)-box 19a	2.83017	1.5515	0.200944	0	0	0	0	0	0
2	30085	nme3	NME/NM23 nucleoside diphosphate kinase 3	3.50485	9.97568	15.076	0	1.1096	0	0	0	0
2	30094	slc39a7	solute carrier family 39 (zinc transporter), member 7	47.1154	36.5614	54.6114	0	0	0	0	0	0
2	30101	skia	v-ski avian sarcoma viral oncogene homolog a	0	0.915076	0	0	0	0	0	0	0.0156346
2	30113	skib	v-ski avian sarcoma viral oncogene homolog b	0.0694607	1.33492	0.477421	0	0	0	0	0	0
2	30126	foxa2	forkhead box A2	6.73808	4.96063	7.56806	0	0	0	0	0	0
2	30130	men1	multiple endocrine neoplasia I	10.2873	24.9747	10.1399	0	0	0	0	0	0
2	30158	lfng	LFNG O-fucosylpeptide 3-beta-N-acetylglucosaminyltransferase	0.610986	9.74332	12.2834	0	0	0	1.96665	0	0
2	30183	acvr1ba	activin A receptor, type IBa	0.283039	0.328868	6.56861	0	0	0	0	0	0
2	30188	ccne1	cyclin E1	5.17022	1.19572	2.19658	0	0	0	0	0	0
2	30194	alcama	activated leukocyte cell adhesion molecule a	1.27789	3.12589	4.57485	0	0	0	0	0	0
2	30206	tle3a	transducin-like enhancer of split 3a	2.08667	1.36119	0.781895	0	0	0	0	0	0
2	30210	mafba	v-maf avian musculoaponeurotic fibrosarcoma oncogene homolog Ba	10.1196	13.2984	4.57083	0.069848	0	4.95113	0	0	0
2	30221	psen1	presenilin 1	8.99749	13.1192	4.38687	0	0	0	0	0.923507	0
2	30253	tbx2b	T-box 2b	2.67475	9.99043	9.87897	0	0	0	0	0	0
2	30265	ctnnb1	catenin (cadherin-associated protein), beta 1	23.3212	74.6524	56.3736	0	0	0	22.4124	0	1.79071
2	30271	nr1d2b	nuclear receptor subfamily 1, group D, member 2b	3.24813	5.54003	1.46108	0	0	0	0	0	0
2	30276	cx43.4	connexin 43.4	12.0662	11.4188	8.34404	0	0	0	0	0	0
2	30286	ndrg3a	ndrg family member 3a	28.2517	30.1187	21.8034	0	0	1.79363	0	0	0
2	30298	jak2b	Janus kinase 2b	0.224692	5.27026	3.59531	0	0	0.0508317	0	0	0
2	30300	her2	hairy-related 2	3.31266	0.697754	0.69489	0	0	0	0	0	0
2	30307	jak2a	Janus kinase 2a	3.54324	3.2512	2.01419	0	1.02887	0	0	0	0
2	30310	tcf3a	transcription factor 3a	1.94267	2.53951	0.436329	0	0	0	0	0	0
2	30311	ek1	eph-like kinase 1	2.07434	1.28815	2.30947	0	0	0	0	0	0
2	30331	cahz	carbonic anhydrase	7.86169	0.188	6.56007	0	0	0	0	0	0
2	30339	hoxb3a	homeobox B3a	0.562703	0.0299615	0.0457766	0	0	0	0	0	0
2	30340	hoxb4a	homeobox B4a	0.066641	4.01978	3.53835	0	0	0	0	0	0
2	30394	dbx1a	developing brain homeobox 1a	4.4617	0.08986	1.09979	0	0	0	0	0	0
2	30418	nr2f1a	nuclear receptor subfamily 2, group F, member 1a	0.461382	3.28332	8.51725	0	0	0	0	0	0
2	30430	dnmt1	DNA (cytosine-5-)-methyltransferase 1	13.4421	12.8233	5.25261	0	6.51707	0	0	0	0
2	30431	srfa	serum response factor a	0.707256	0.306189	2.17792	0.27879	0	0.546936	0	0	0
2	30440	prim1	primase, DNA, polypeptide 1	20.5822	15.683	20.4239	0	0	0	0	0	0
2	30457	acvr2b	activin A receptor, type IIB	2.2559	0.222624	1.32931	0	0	0	0	0	0
2	30471	qkia	QKI, KH domain containing, RNA binding a	5.94003	15.5664	4.512	0	0	0.176367	3.26391	0	0.726268
2	30476	wif1	wnt inhibitory factor 1	27.1314	40.64	25.1998	0	0	0	0	0	0
2	30479	evx2	even-skipped homeobox 2	0	1.82613	0	0	0	0	0	0	0
2	30486	rxrbb	retinoid x receptor, beta b	0.373684	4.07793	2.92592	0	0	0	0	0	0
2	30488	csnk2a2a	casein kinase 2, alpha prime polypeptide a	11.0917	12.4892	12.9177	0	0	0.719529	0	0	0
2	30559	foxa3	forkhead box A3	56.2775	46.4297	29.9488	0	0	0	0	0	0.276386
2	30579	ldb1a	LIM domain binding 1a	2.86634	10.6502	5.67111	0.050666	0	0	0	0	0
2	30590	tp53	tumor protein p53	13.9926	13.2157	11.9317	0	0	0	3.98513	0	0
2	30596	hbbe3	hemoglobin beta embryonic-3	2.03598	0.148232	13.3387	0	0	0	0	0	0
2	30637	mdm2	MDM2 oncogene, E3 ubiquitin protein ligase	7.21874	6.74545	2.9342	0	0	0	0	0	0
2	30641	smad5	SMAD family member 5	23.5279	22.0232	10.6913	0	0	0	0	0	0
2	30649	psme3	proteasome activator subunit 3	55.5437	54.1193	77.1117	0.0552005	0	0	7.31965	0	0
2	30659	dnmt3bb.2	DNA (cytosine-5-)-methyltransferase 3 beta, duplicate b.2	1.90407	0.886542	1.68785	0	0	0	0	0	0
2	30670	thraa	thyroid hormone receptor alpha a	0.566111	0.692655	0.239881	0	0	0	0	0	0
2	30676	glra1	glycine receptor, alpha 1	2.96142	0	0	0	0	0	0	0	0
2	30677	tpst1	tyrosylprotein sulfotransferase 1	11.445	11.9021	18.7981	0	0	0	0.574165	0.0824094	0
2	30681	mapk12a	mitogen-activated protein kinase 12a	3.85158	4.77293	0.945719	0	0	0	0	0	0
2	30689	epha2a	eph receptor A2 a	0.353348	1.04671	0.417337	0	0	0	0	0	0
2	30701	lef1	lymphoid enhancer-binding factor 1	4.09962	8.19486	10.5441	0	0	0	0	0	0
2	30704	ppm1aa	protein phosphatase, Mg2+/Mn2+ dependent, 1Aa	8.40999	3.70307	5.17377	0	0	0	0	0	0
2	30712	snap25a	synaptosomal-associated protein, 25a	3.06845	3.13169	0	0	0	0	0	0	0
2	30724	melk	maternal embryonic leucine zipper kinase	2.99204	4.40875	2.65876	0	0	0	0	0	0
2	30725	chrna1	cholinergic receptor, nicotinic, alpha 1 (muscle)	0.123703	1.87103	5.82819	0	0	0	0	0	0
2	30739	tgfbr2b	transforming growth factor beta receptor 2b	0.183442	1.98727	7.76014	0	0	0	0	0	0
2	30754	ppardb	peroxisome proliferator-activated receptor delta b	0.174563	3.85329	2.23809	0	0	0.0630028	0.0140085	0	0.210589
2	30765	prtfdc1	phosphoribosyl transferase domain containing 1	0.369381	5.18382	7.52403	0	0	0	0	0	0
2	30771	hic1l	hypermethylated in cancer 1 like	4.06966	4.95093	4.11991	0	0	0	0.629767	0	0
2	317640	ttc27	tetratricopeptide repeat domain 27	10.3849	18.8528	19.8909	2.06028	0.146443	0	0.353628	0	0
2	317641	zcchc7	zinc finger, CCHC domain containing 7	0.800331	2.2957	1.31075	0	1.07946	0.0434131	0	0	0
2	317678	ruvbl2	RuvB-like AAA ATPase 2	14.8167	19.2555	19.7203	0	0	0	0	0	0
2	317733	esr2b	estrogen receptor 2b	0.408551	3.97582	4.22774	0	0	0	0	0	0
2	317736	alkbh6	alkB homolog 6	22.5721	18.9622	13.8	0	0	0	0	0	0
2	317738	elovl6	ELOVL fatty acid elongase 6	5.40936	4.00678	7.89071	0	0	0	0	0	0
2	317747	rock2a	rho-associated, coiled-coil containing protein kinase 2a	1.15678	0.049423	1.39217	0	0	0	0	0	0
2	317763	ttk	ttk protein kinase	12.2984	24.2773	8.89588	0	0.532893	0	0	0	0
2	321033	aif1l	allograft inflammatory factor 1-like	0.873387	8.85041	3.47865	0	0	0	0	0	0
2	321084	dnmt3ba	DNA (cytosine-5-)-methyltransferase 3 beta, duplicate a	1.76306	8.49039	3.4698	0	0	0	0	0	2.72922
2	321099	gsna	gelsolin a	0.947606	0	0.412853	0	0	0	0	0	0
2	321129	rtca	RNA 3'-terminal phosphate cyclase	22.1785	44.23	27.5214	0	0	0	0	0	0
2	321218	pigq	phosphatidylinositol glycan anchor biosynthesis, class Q	4.31855	6.73152	2.43331	0	0	0.080858	0.135113	0	0
2	321220	ptbp1b	polypyrimidine tract binding protein 1b	9.40972	18.9415	10.5883	0	0	0	0	0	0
2	321224	hkdc1	hexokinase domain containing 1	18.2623	15.7928	14.314	0.044015	0	0.0210715	1.8992	0	0
2	321243	lama5	laminin, alpha 5	0.198169	0.0313158	0.0615304	0	0	0	0	0	0
2	321248	kdm7aa	lysine (K)-specific demethylase 7Aa	2.91573	3.09652	1.079	0	0	0	0.157278	0	0
2	321277	mybbp1a	MYB binding protein (P160) 1a	37.7668	46.8964	24.1102	0	0	0	0.065921	0	0
2	321294	cpox	coproporphyrinogen oxidase	19.8585	42.2211	28.7079	0	0	0	0	0	0
2	321378	arrb2a	arrestin, beta 2a	1.11292	9.92319	21.3745	0	0	0	0	0	0
2	321390	mipol1	mirror-image polydactyly 1	5.36571	9.01671	4.47695	0	0	0	0	0	0
2	321449	ctgfa	connective tissue growth factor a	2.169	0.136826	0.886035	0	0	0	0	0	0
2	321452	smc2	structural maintenance of chromosomes 2	4.1879	7.28294	8.52428	0	0	0	0	0	0
2	321496	cfl1	cofilin 1	137.702	205.724	188.55	81.2606	0	55.8955	7.88999	1.38683	13.5068
2	321556	hnrnph1l	heterogeneous nuclear ribonucleoprotein H1, like	39.6832	107.462	69.0029	0	0	46.7434	0	0	0
2	321575	maea	macrophage erythroblast attacher	4.67313	12.1073	8.03591	0	0	0	0	0	0
2	321587	naa35	N(alpha)-acetyltransferase 35, NatC auxiliary subunit	35.335	26.5755	37.6689	0	0	0	0	0	11.4723
2	321590	sept8a	septin 8a	8.5307	13.2033	14.1327	0	0	0	0	0	0
2	321636	rprd1b	regulation of nuclear pre-mRNA domain containing 1B	8.06872	8.22978	23.3565	0	0	0	0	0	0
2	321658	ogfr	opioid growth factor receptor	0.267959	1.27477	1.21694	0.113561	0	0	0	0	0
2	321690	mier1a	mesoderm induction early response 1a, transcriptional regulator	2.62417	4.58486	2.23163	0	0	0	0	0	0
2	321696	scnm1	sodium channel modifier 1	4.22138	2.29242	2.71159	0	0	0	0	0	0
2	321709	pcm1	pericentriolar material 1	0.289879	0.863013	0.877237	0	0	0	0.0123723	0	0
2	321724	atp6v0b	ATPase, H+ transporting, lysosomal V0 subunit b	11.9834	11.9806	8.75178	0	1.02344	0	0	0	0
2	321756	tgif1	TGFB-induced factor homeobox 1	10.1171	11.9686	1.72069	0	0	0	0	0	0
2	321818	ctsa	cathepsin A	11.7747	9.34943	6.70381	0	0	0	0	0	0
2	321842	rgmd	RGM domain family, member D	0.0965388	2.45238	0.736841	0	0	0	0	0	0
2	321875	rchy1	ring finger and CHY zinc finger domain containing 1	11.5991	10.7928	18.2421	0	0	0.045009	0	0	0
2	321928	phgdh	phosphoglycerate dehydrogenase	234.458	234.804	200.456	0	0	48.7746	0	0	0
2	321937	frmd6	FERM domain containing 6	4.52516	3.64994	1.61114	0	0	0.0445	0	0	0
2	322007	usp1	ubiquitin specific peptidase 1	12.0287	2.78105	3.92695	0	0	0	0	0	0
2	322113	ing4	inhibitor of growth family, member 4	26.5842	33.6426	40.2158	0	0	0	0	0	0
2	322115	hiat1a	hippocampus abundant transcript 1a	0.051482	3.72338	1.69111	0	0	0	0	0	0
2	322146	gmcl1	germ cell-less, spermatogenesis associated 1	11.154	9.544	14.0056	0	0	0	0	0	0
2	322178	si:ch211-168f7.5	-	7.94306	2.51746	0.265808	0	0	0	0	0	0
2	322181	fbxl5	F-box and leucine-rich repeat protein 5	0.175583	2.47512	1.75552	0.18971	0	0.346584	0	0	0
2	322209	jade3	jade family PHD finger 3	4.35299	6.81283	6.67521	0	0	0	0	0	0
2	322339	cs	citrate synthase	18.8553	30.9097	25.1718	0	0	0.261294	0	0	0
2	322412	cpb1	carboxypeptidase B1 (tissue)	0.156041	0	4.63814	0	0	0	0	0	0
2	322425	map1lc3b	microtubule-associated protein 1 light chain 3 beta	0.05692	12.5257	1.80129	0	1.78334	0	0	0	0
2	322493	slc2a2	solute carrier family 2 (facilitated glucose transporter), member 2	20.479	15.1917	15.9426	0	0	0	4.73856	0	0
2	322670	aco2	aconitase 2, mitochondrial	26.9916	47.6721	28.8975	0	0.12715	0.414253	0	0	0
2	322921	wu:fb77a09	-	4.41354	4.07643	3.56874	0.318311	0	0	0	0	0
2	322927	asb12a	ankyrin repeat and SOCS box-containing 12a	14.9579	16.7451	8.94977	0	0	0	8.48029	0	0
2	322950	socs6b	suppressor of cytokine signaling 6b	0.060144	5.52748	2.51715	0	1.17463	0	0	0	0
2	322961	sp3b	-	0.0218155	2.54912	1.31629	0	0	0	0	0	0
2	322995	appbp2	amyloid beta precursor protein (cytoplasmic tail) binding protein 2	0.128577	1.6652	2.22056	0	1.01854	0	0	0	0
2	323052	zgc:165515	zgc:165515	2.97963	1.85841	3.96365	0	0	0	0	0	0
2	323089	ctdspl2b	CTD (carboxy-terminal domain, RNA polymerase II, polypeptide A) small phosphatase like 2b	0.722115	0.624939	3.29599	0	0	0	0.436889	0	0
2	323163	fbxl6	F-box and leucine-rich repeat protein 6	0.674892	1.76171	2.44912	0	0	0	0	0	0
2	323182	pkn3	-	1.55731	0.233999	0.0210475	0	0	0	0	0	0
2	323201	marcksb	myristoylated alanine-rich protein kinase C substrate b	3.38734	1.51675	8.62297	0	0	0	0	0	0
2	323266	cd99l2	CD99 molecule-like 2	1.59188	4.39627	5.53866	0.277356	0.919196	0	0	0	0
2	323361	tomm34	translocase of outer mitochondrial membrane 34	11.9	17.896	6.17927	0	0	0.12459	0	0	0
2	323368	ints10	integrator complex subunit 10	3.02449	10.4869	7.59005	0	0	0	0	0	0
2	323406	krcp	kelch repeat-containing protein	4.71052	28.8946	17.1988	0	0	0	0	0	0
2	323474	fbxo34	F-box protein 34	3.75576	2.66236	0.154095	0	0	0	0	0	0
2	323479	prkcbp1l	protein kinase C binding protein 1, like	1.14999	0.280352	7.19474	0	0	0	0	0	0
2	323482	slc35c2	solute carrier family 35 (GDP-fucose transporter), member C2	0.433243	3.7884	2.73281	0	0	0	0	0	0
2	323487	zc4h2	zinc finger, C4H2 domain containing	12.287	8.59088	11.4617	0	0	0	0	0	0
2	323538	coro2a	coronin, actin binding protein, 2A	0.165951	2.887	1.07269	0	0	0	0	0	0
2	323559	grcc10	gene rich cluster, C10 gene	25.5862	37.4522	23.0732	0	0	0.143855	0	0	0
2	323563	bnip3la	BCL2/adenovirus E1B interacting protein 3-like a	3.25017	3.2667	2.95587	0	0	0	0	0	0
2	323573	arl4d	ADP-ribosylation factor-like 4D	1.22868	1.19235	0.298374	0	0	0.0854282	0	0	0
2	323607	tmx1	thioredoxin-related transmembrane protein 1	5.24717	2.77969	2.14659	0	0	0	0	0	0
2	323621	med24	mediator complex subunit 24	11.2525	9.55562	10.161	0	0	0.101131	0	0	0
2	323679	srpk1a	SRSF protein kinase 1a	0.0397543	0.513923	3.48389	0.449027	0	0.219052	0	0	0
2	323683	zcchc11	-	1.95562	1.46526	4.47761	0	0	0	0	0	0
2	323702	pou2f1b	POU class 2 homeobox 1b	2.64297	1.41972	0.853746	0	0	0.0141192	0	0	0
2	323721	rbm14a	RNA binding motif protein 14a	5.47021	4.50938	4.48731	0	0	0.0388079	2.6607	0	0
2	323723	dnmt3bb.3	DNA (cytosine-5-)-methyltransferase beta, duplicate b.3	0.142515	1.15679	1.01758	0	0	0	0	0	0
2	323733	top2a	topoisomerase (DNA) II alpha	18.6704	37.9835	15.607	0	3.57561	0	0	0	0.199427
2	323735	stx4	syntaxin 4	5.64723	19.7318	29.2984	0	0	0	0	0	0
2	323839	scyl3	SCY1-like, kinase-like 3	4.55545	3.15036	3.87334	0	0	0	0	0	0
2	323856	tgm2b	transglutaminase 2b	6.95707	0	1.79714	0	0	0	0	0	0
2	323865	nxf1	-	5.57375	2.34552	8.76425	0	0	0	0.086579	0	0
2	323904	waca	WW domain containing adaptor with coiled-coil a	10.7886	11.5066	19.1001	0	0	0	0	0	0
2	323922	dnaja1	DnaJ (Hsp40) homolog, subfamily A, member 1	3.36397	2.17337	4.26083	0	0	0.772988	0	0	0
2	323951	klhl13	kelch-like family member 13	0.493039	1.00609	0.716862	0.0381342	0	0	0	0	0
2	323974	gtf2a1	general transcription factor IIA, 1	9.50707	15.6477	3.60113	0	0	0	0	0	0
2	324023	dspa	-	0.579531	2.29714	0.092351	0	0	0	0	0	0
2	324090	acbd6	acyl-CoA binding domain containing 6	1.21272	0.112066	0.893125	0	0	0	0	0	0.112477
2	324121	snrpa	small nuclear ribonucleoprotein polypeptide A	97.0626	77.214	92.7259	0	0	0	5.41233	0	41.9738
2	324141	foxk2	forkhead box K2	0.529261	8.33854	9.62311	0	0	0	0	0	0
2	324185	fanci	Fanconi anemia, complementation group I	1.74936	2.29544	5.81307	0	0	0	0	0	0
2	324201	dlat	dihydrolipoamide S-acetyltransferase (E2 component of pyruvate dehydrogenase complex)	65.2597	69.2828	42.3131	0	0	43.3408	0	0	0
2	324238	cstf1	cleavage stimulation factor, 3' pre-RNA, subunit 1	35.2257	32.6238	34.7691	0	0	0	0	0	0
2	324267	hbs1l	HBS1-like translational GTPase	0.681597	9.0124	5.18631	0	0	0	0	0	0
2	324283	hnf1bb	HNF1 homeobox Bb	0.172841	1.62261	0.857951	0	0	0	0	0	0
2	324303	slc39a6	solute carrier family 39 (zinc transporter), member 6	3.0729	8.01847	0.758125	0	0	0	0	0	0
2	324323	ercc3	excision repair cross-complementation group 3	9.75597	19.1815	12.7368	0	0	0	0	0	0
2	324335	usp19	-	4.29753	1.73902	2.27987	0	0	0	0	0	0.92003
2	324340	cyp3c1	cytochrome P450, family 3, subfamily c, polypeptide 1	12.7063	3.36164	4.4613	0	0	0	0	0	0
2	324342	xpo4	exportin 4	1.30651	1.18364	0.782643	0	0	0	0	0	0
2	324428	hmga2	high mobility group AT-hook 2	1.28543	5.11427	6.22106	0	0	0	0	0	0
2	324486	taf2	TAF2 RNA polymerase II, TATA box binding protein (TBP)-associated factor	3.70825	14.9865	0.78419	0	0	0	0	0	0
2	324525	atxn2l	ataxin 2-like	10.6647	11.8537	7.14172	5.35844	1.96883	0	0.274563	0.0232256	1.11124
2	324578	slc25a16	solute carrier family 25 (mitochondrial carrier; Graves disease autoantigen), member 16	18.6865	18.961	15.6709	0	0	0	0	2.10263	0
2	324778	pex19	peroxisomal biogenesis factor 19	12.482	58.1683	51.7855	0	0	0	0	0	0
2	324832	sec22a	SEC22 homolog A, vesicle trafficking protein	5.34561	23.82	9.49066	0	0	0.0600101	0	0	0
2	324845	nt5c2a	5'-nucleotidase, cytosolic IIa	6.01932	14.3199	7.40435	0	0	0	3.45039	0	0
2	324900	txndc12	thioredoxin domain containing 12 (endoplasmic reticulum)	52.3091	53.0024	36.6007	0	0	0	0	0	0
2	324948	adgrg1	adhesion G protein-coupled receptor G1	0	2.97794	0	0	0	0	0	0	0
2	324961	sgcd	sarcoglycan, delta (dystrophin-associated glycoprotein)	0.0295239	2.81899	0.484996	0	0	0	0	0	0
2	324984	txlng	taxilin gamma	0	7.25008	4.50122	0	0	0	0	0	0
2	325034	pak2b	p21 protein (Cdc42/Rac)-activated kinase 2b	14.1303	21.5553	11.0091	0	0	0	0	0	0
2	325037	tsr1	TSR1, 20S rRNA accumulation, homolog (S. cerevisiae)	98.3039	62.7578	68.3521	0	0	0	38.003	0	0
2	325231	si:dkey-260j18.2	si:dkey-260j18.2	6.27139	4.28893	0.4822	0	0	0	0	0	0
2	325242	dtnba	dystrobrevin, beta a	12.2431	5.41531	2.23419	0	0	0	0	0	0
2	325248	ddx31	-	0.00912105	1.29488	0.534185	0	0	0.346956	0	0	0
2	325292	nsun2	NOP2/Sun RNA methyltransferase family, member 2	22.3687	26.0623	33.3341	0	0	0	10.6623	0	0
2	325296	phf12b	-	0.299307	0.999111	0.0208434	0	0	0	0	0	0
2	325316	pigp	phosphatidylinositol glycan anchor biosynthesis, class P	7.86221	4.78078	11.4234	0	0	0	0	0	0
2	325430	katnbl1	katanin p80 subunit B-like 1	8.38921	0.934133	4.49371	0	0	0	0	0	0
2	325494	pars2	prolyl-tRNA synthetase 2, mitochondrial (putative)	2.44323	7.18159	5.54144	0	0	0	0	0	0
2	325586	cyth1b	cytohesin 1b	0.131716	3.14351	2.31696	0	0	0	0	0	0
2	325631	usp24	-	1.37425	8.29634	2.04963	0	0	0	0	0.583388	0
2	325677	twf1a	twinfilin actin-binding protein 1a	17.9667	26.0928	28.3142	0	0	0	0	0	0
2	325735	zmynd19	zinc finger, MYND-type containing 19	9.59279	14.1632	21.4726	0	0	0	0	0	0
2	325751	chchd3b	coiled-coil-helix-coiled-coil-helix domain containing 3b	14.8191	16.9533	16.7324	0	0	0.011925	0	0	0
2	325757	snrnp48	small nuclear ribonucleoprotein 48 (U11/U12)	3.1865	2.37925	2.71504	0	0	0	0	0	0
2	325855	timeless	timeless circadian clock	0.120485	26.6147	3.15221	0	0	0	0	0	0
2	325922	retsat	retinol saturase (all-trans-retinol 13,14-reductase)	1.74727	4.74359	12.9215	0	0	0	0	0	0
2	325938	plxna4	plexin A4	0.143057	0.913778	0.865582	0	0	0	0	0	0
2	325958	tsku	tsukushi small leucine rich proteoglycan homolog (Xenopus laevis)	0	2.49211	0	0	0	0	0	0	0
2	326023	zgc:66447	zgc:66447	6.72427	1.32998	2.90628	0	0	0	0	0	0
2	326058	scrn3	secernin 3	2.21368	5.77425	7.13712	0	0	0	0	0	0
2	326076	pagr1	PAXIP1 associated glutamate-rich protein 1	26.6103	21.9825	33.5669	0	0	0	0	0	0
2	326078	mta2	metastasis associated 1 family, member 2	6.65452	6.42015	4.86459	0	0	0	0	0	0
2	326088	ccnl1b	cyclin L1b	6.29095	40.3594	25.1789	0	0	0	0	0	0
2	326091	si:dkey-156n14.3	-	1.53754	0.216255	0.988842	0	0	0	0	0	0
2	326098	med7	mediator complex subunit 7	8.76608	7.41739	5.79582	0	0	0	0	0	0
2	326099	plekhg4	-	0.833776	0.565965	0.426845	0	0	0	0	0	0
2	326100	rtfdc1	replication termination factor 2 domain containing 1	5.88366	0.298696	16.2266	0	0	0	0	0.346122	0
2	326283	smad3b	SMAD family member 3b	0.070816	2.67324	2.21611	0	0	0	0	0	0
2	326643	kdm3b	-	0.779172	0.580088	1.51805	0	0	0	0	0	0
2	326723	ppp4r2a	protein phosphatase 4, regulatory subunit 2a	0.165398	6.77938	5.20454	0	0	0	0	0	0
2	326825	gna13a	guanine nucleotide binding protein (G protein), alpha 13a	4.73199	13.211	10.5876	0.216652	0	0	0	0	0
2	326887	gopc	golgi-associated PDZ and coiled-coil motif containing	2.78223	5.94567	7.01567	0	0	0	0	0	0
2	326906	suv39h1b	suppressor of variegation 3-9 homolog 1b	13.3905	2.8948	9.43342	0	2.08746	0	0	0	0
2	326908	hmg20a	high mobility group 20A	0.254211	4.19623	6.34095	0	0	0	0	0	0
2	326923	rab28	RAB28, member RAS oncogene family	3.08661	10.7009	8.58416	0	0	0.118256	0	0	0
2	326933	dpf2l	D4, zinc and double PHD fingers family 2, like	3.28045	2.71498	2.11578	0	0	0	0	0	0
2	327005	arih1	ariadne ubiquitin-conjugating enzyme E2 binding protein homolog 1 (Drosophila)	1.6707	6.07369	2.95987	0	0	0	0	0	0
2	327046	bri3bp	bri3 binding protein	1.64638	1.84055	3.53317	0	0	0	0	0	0
2	327056	rnf145b	ring finger protein 145b	0.031026	2.7026	1.80679	0	0	0	0	0	0
2	327070	phf6	PHD finger protein 6	0.421349	6.66056	6.5644	0	0	0	0	0	0
2	327124	lrwd1	leucine-rich repeats and WD repeat domain containing 1	5.55298	17.6493	3.64025	0	0	0.0932693	0	0	0
2	327133	hyou1	hypoxia up-regulated 1	55.4047	45.8708	40.6004	0	0	0	0	0	0
2	327143	rhot1a	ras homolog family member T1a	20.2198	19.3081	11.7223	0	0	0	1.86525	2.43873	0
2	327168	kdm5ba	lysine (K)-specific demethylase 5Ba	0	4.8823	0.175477	0	0	0	0	0	0
2	327175	larp1	-	4.80087	3.47864	1.54028	0.0905923	0	0.849712	0.0052581	0	0.000359065
2	327200	asb8	ankyrin repeat and SOCS box containing 8	6.50169	8.98535	6.94665	0	0	0	0	0	0
2	327215	cul5a	cullin 5a	3.13204	3.53622	0.474316	0	1.56846	0	0	0	0
2	327216	ofd1	oral-facial-digital syndrome 1	0	2.38445	2.07115	0	0	0	0	0	0
2	327220	fxr1	fragile X mental retardation, autosomal homolog 1	2.04111	5.93114	5.94168	0	1.91829	0	0	0	0
2	327232	dcun1d1	DCN1, defective in cullin neddylation 1, domain containing 1 (S. cerevisiae)	4.77219	15.2376	9.17514	0	0	0	0	0	0
2	327237	ap1s2	adaptor-related protein complex 1, sigma 2 subunit	2.02153	6.23088	6.73878	0	0	0	0	0	0
2	327239	usp36	ubiquitin specific peptidase 36	0	4.30573	1.01758	0.124246	0	0	0	0	0
2	327294	gatsl2	GATS protein-like 2	0.172141	5.14987	1.53664	0	0	0	0	0	0
2	327329	qrsl1	glutaminyl-tRNA synthase (glutamine-hydrolyzing)-like 1	3.54298	18.166	11.4513	0	0	0	0	0	0
2	327346	mtmr6	myotubularin related protein 6	1.3064	10.5272	6.67046	0.351238	0	0	0	0	0
2	327355	ice1	KIAA0947-like (H. sapiens)	0.219231	0.828786	0.024722	0	0.0942215	0.0466115	0	0	0
2	327364	wu:fi04e12	-	2.89648	0.677703	0.728967	0.144581	0.15318	0	0	0	0
2	327437	jade1	jade family PHD finger 1	0.107467	2.16401	1.01101	0	0	0	0	0	0
2	327483	si:zfos-943e10.1	-	2.54879	2.41757	4.59283	0	0	0	0	0	0
2	327491	rpa1	replication protein A1	61.0172	92.9858	55.3131	0	0	46.8914	0	0	0
2	327494	zgc:66472	zgc:66472	3.44657	0.249053	5.63496	0	0	0	0	0	0
2	327500	zgc:66474	zgc:66474	1.82331	0.650947	1.46234	0.160988	0	0	0	0	0
2	327538	ccdc82	coiled-coil domain containing 82	6.70995	3.36091	3.56954	0	0	0	0	0	0
2	327557	zgc:66484	zgc:66484	1.68439	6.57676	11.0543	0	0.536402	0	0	0	0
2	327568	ccnt2a	cyclin T2a	3.73722	6.86006	6.26828	0	0	0	0	0	0
2	327574	klhl18	kelch-like family member 18	2.3696	2.73367	3.98362	0	0	0	0	0	0
2	327590	tk1	thymidine kinase 1, soluble	4.16503	2.56609	0.373018	0	0	0	0	0	0
2	327593	vwa9	von Willebrand factor A domain containing 9	6.94172	11.065	9.20199	0	0	0	1.07015	0	0
2	327597	agfg1a	ArfGAP with FG repeats 1a	1.97213	0	5.11428	0	0	0	0	0	0
2	327599	chp2	calcineurin-like EF-hand protein 2	9.59221	9.58269	3.50803	0	0	0	1.57011	0	0
2	327618	rsf1b.1	-	1.74002	1.48367	1.90661	0	0	0	0	0	0.431491
2	327626	phf20l1	-	1.83295	4.22505	2.62804	0	0	0	0.264699	0	0
2	327627	cnot3b	CCR4-NOT transcription complex, subunit 3b	0.569963	3.30733	1.05365	0	0	0	0.202167	0	0
2	327642	lrrc8aa	leucine rich repeat containing 8 family, member Aa	3.09592	1.92651	1.3065	0	0	0	0	0	0
2	333933	shcbp1	SHC SH2-domain binding protein 1	3.97612	3.68671	4.77753	0	0	0	0	0	0
2	333939	lrpap1	low density lipoprotein receptor-related protein associated protein 1	3.68841	6.27569	8.90239	0	0	0	0	0	0
2	333979	ptpn11a	protein tyrosine phosphatase, non-receptor type 11, a	16.1696	10.6488	11.2864	0	0	0	0	0	0
2	333996	brdt	bromodomain, testis-specific	0.140704	0.618844	0.640408	0	0	0	0	0	0
2	333999	porcnl	porcupine homolog like	5.34243	5.55696	13.0105	0	0	0	0.166842	0	0
2	334015	exoc3	exocyst complex component 3	4.46675	6.63742	6.14465	0.0685579	0	0	0	0	0
2	334107	tsn	translin	4.01773	9.86938	8.36942	0	0	0	0	0	0
2	334108	kif5bb	-	1.78713	0.148347	0.163389	0.190755	0	0	0	0	0
2	334110	tmem39b	transmembrane protein 39B	0	5.39443	3.73442	0	0	0	0	0	0
2	334116	eno1a	enolase 1a, (alpha)	20.4497	23.7333	28.9538	0	0	0	0	0	0
2	334144	si:dkeyp-84f3.5	si:dkeyp-84f3.5	3.97087	4.88483	0.066392	0	1.12579	0	0	0	0
2	334161	alg1	ALG1, chitobiosyldiphosphodolichol beta-mannosyltransferase	0.652573	0.162532	4.79243	0	0	0	0	0	0
2	334191	ythdf3	YTH N(6)-methyladenosine RNA binding protein 3	4.61451	5.11528	3.81511	0	0	0	0	0	0
2	334203	rnf34a	ring finger protein 34a	5.59101	2.44065	1.67518	0	0	0	0	0	0
2	334205	fam3c	family with sequence similarity 3, member C	0.567486	2.68092	5.2615	0	0	0	0	0	0
2	334240	zcchc10	zinc finger, CCHC domain containing 10	20.0384	25.0585	7.10374	0.466169	0	0	0	0	0
2	334292	asun	asunder, spermatogenesis regulator homolog (Drosphila)	16.4861	14.7738	18.3367	0.370142	0	0	0	0	0
2	334334	ivns1abpb	influenza virus NS1A binding protein b	7.12271	11.2695	10.3059	0	0	0	0	0	0
2	334351	cuedc2	CUE domain containing 2	7.18404	5.78056	0.0424018	0	0	0	0	0	0
2	334386	mbd1b	methyl-CpG binding domain protein 1b	0.432359	3.88059	0.930283	0	0	0.0303126	0	0	0
2	334402	brf1a	BRF1, RNA polymerase III transcription initiation factor a	1.63166	5.09127	1.22669	0	0	0	0	0	0
2	334440	stau1	staufen double-stranded RNA binding protein 1	2.68288	3.67978	2.91699	0	0	0	0	0	0
2	334446	heatr1	HEAT repeat containing 1	1.37547	1.88283	3.92834	0	0	0.0573043	0	0	0
2	334455	exd2	exonuclease 3'-5' domain containing 2	0.180497	2.34811	1.22795	0	0	0	0	0	0
2	334465	ccnt1	cyclin T1	1.68328	0.090263	1.30527	0	0	0	0	0	0
2	334466	atp13a1	ATPase type 13A1	13.1468	16.218	10.2852	0	0	0	0	0	0
2	334488	xrcc6	X-ray repair complementing defective repair in Chinese hamster cells 6	22.4145	5.04786	16.2431	1.32501	0	0.00478864	0	0	0
2	334496	rbm12b	RNA binding motif protein 12B	0.320392	14.2747	8.51664	0	0	0	0	0	0
2	334503	ric8b	RIC8 guanine nucleotide exchange factor B	4.39731	6.61268	4.99113	0	0	0	0	0	0
2	334527	cap1	CAP, adenylate cyclase-associated protein 1 (yeast)	19.53	15.0415	15.7356	0	0	0	0	0	5.47302
2	334529	aqp7	aquaporin 7	2.20544	0	0	0	0	0	0	0	0
2	334550	strada	ste20-related kinase adaptor alpha	3.15702	3.91136	2.97102	0	0	0	0	0	0
2	334618	eif4g2b	eukaryotic translation initiation factor 4, gamma 2b	20.3838	39.7686	25.7416	0	0	0	0.0587409	0	0
2	334628	boc	BOC cell adhesion associated, oncogene regulated	0.159969	0.080856	2.18357	0	0	0	0	0	0
2	334658	mbtps2	membrane-bound transcription factor peptidase, site 2	4.45571	0	0	0	0	0	0	0	0
2	334682	wdr48b	WD repeat domain 48b	6.9815	4.75186	5.50394	0.166542	0	0	0	0	0
2	334911	sh3glb1b	SH3-domain GRB2-like endophilin B1b	8.89331	4.60525	4.87896	0	0	0	0	0	0
2	334956	larp7	La ribonucleoprotein domain family, member 7	14.0181	17.5052	18.2258	0	6.15093	0	0	0	0
2	334982	yif1a	Yip1 interacting factor homolog A (S. cerevisiae)	4.22619	21.1457	16.2193	0	0	0	5.87962	0	0
2	335032	rapgef6	-	2.86117	2.02249	0.063931	0	0	0	0	0	0
2	335098	spry2	sprouty RTK signaling antagonist 2	3.35476	1.33341	0.0123074	0.207267	0.88854	0	0	0	0
2	335107	tpd52l2a	tumor protein D52-like 2a	3.04525	11.0413	2.42328	0	0	0	0	0	0
2	335110	dync1h1	dynein, cytoplasmic 1, heavy chain 1	1.96447	0.836934	0.950913	0	0.357827	0	0	0	0
2	335226	syvn1	synovial apoptosis inhibitor 1, synoviolin	9.09997	4.97406	6.34839	0	0	0	0	0	0
2	335339	mak	male germ cell-associated kinase	3.47438	4.62068	2.89283	0	0	0	0	0	0
2	335411	si:dkeyp-46h3.2	si:dkeyp-46h3.2	0.875383	0.231942	1.57857	0	0	0.0545611	0	0	0
2	335429	ccnc	cyclin C	15.9997	6.86208	6.83409	0	0	0	0	0	0
2	335444	ube2d2l	ubiquitin-conjugating enzyme E2D 2 (UBC4/5 homolog, yeast), like	15.6212	13.9541	18.8855	0	0	0	0	0	0
2	335448	wu:fj13e08	-	3.22239	0.700961	1.98291	0	0	0	0	0	0
2	335494	fuca1.1	fucosidase, alpha-L- 1, tissue, tandem duplicate 1	6.48153	10.1121	11.4054	0	0	0	0	0	0
2	335495	parp3	poly (ADP-ribose) polymerase family, member 3	15.426	28.4451	9.2734	0	0	0	0	0	0
2	335499	klc1b	kinesin light chain 1b	6.2756	8.78401	3.1633	0	0	0	1.33116	0	0
2	335521	efhd1	EF-hand domain family, member D1	14.6819	19.7422	11.7102	0	0	0	0.11918	0	0
2	335573	ptpn6	protein tyrosine phosphatase, non-receptor type 6	2.29985	0	0	0	0	0	0	0	0
2	335618	wu:fj29h11	-	0.831418	1.09277	0.715675	0	0	0	0	0	0
2	335756	wrb	tryptophan rich basic protein	9.93564	3.73431	4.5659	0	0	0	0	0	0
2	335817	pkma	pyruvate kinase, muscle, a	0.19939	2.16132	3.78284	0	0	0	0	0	0
2	335830	gas6	growth arrest-specific 6	3.7543	19.5563	7.42877	0	0	0	0	0	0
2	335842	tsc22d1	TSC22 domain family, member 1	2.77743	7.71277	4.553	0	2.71862	0	0	0	0
2	335888	mylipa	myosin regulatory light chain interacting protein a	7.0742	1.98101	0	0	0	0	0	0	0
2	335889	emsy	EMSY BRCA2-interacting transcriptional repressor	0.053806	0.173429	2.93669	0	0.450725	0	0	0	0
2	335897	sap130b	Sin3A-associated protein b	0.469386	2.49804	0.293793	0	0	0	0	0	0
2	336007	rcbtb1	regulator of chromosome condensation (RCC1) and BTB (POZ) domain containing protein 1	3.23776	2.85694	0	0	0	0	0	0	0
2	336088	cul2	-	17.7537	20.5692	15.2512	0	0	0	0	0	0
2	336099	trim9	tripartite motif containing 9	4.80725	4.22802	0	0	0	0	0	0	0
2	336124	cnot11	CCR4-NOT transcription complex, subunit 11	32.5723	37.5067	18.0189	0	0	0	0	0	0
2	336141	tarbp2	TAR (HIV) RNA binding protein 2	9.95047	12.5121	19.1204	0	0	0	0	0	0
2	336271	si:dkey-89b17.4	-	1.17031	0.270707	1.20603	0	0	0	0	0	0
2	336348	rcan1b	-	0.061158	0.453713	1.52055	0	0	0	0	0	0
2	336439	zwilch	zwilch kinetochore protein	7.39525	3.70516	7.60214	0	0	0	0	0	0
2	336503	ifi30	interferon, gamma-inducible protein 30	6.01015	7.13425	7.51886	0	0	0	0	0	0
2	336613	cyfip1	cytoplasmic FMR1 interacting protein 1	9.50935	11.7578	8.81477	0	0	0	0	0	0
2	336679	csde1	cold shock domain containing E1, RNA-binding	38.4341	65.76	37.28	0.220801	1.06098	0.205392	0	19.0554	4.76543
2	336811	ten1	TEN1 CST complex subunit	24.6534	26.1404	50.5646	0	0	0	0	0	0
2	336923	med14	mediator complex subunit 14	5.42889	7.84885	0.935697	0	0	0	0	0	0
2	337142	cnn3b	calponin 3, acidic b	0	9.53721	4.58315	0	0	0	0	0	0
2	337153	zgc:77151	zgc:77151	4.45212	2.27334	4.70266	0	0	0.12143	0	0	0
2	337193	setd3	SET domain containing 3	8.90388	18.2482	7.01647	0	0.233111	0	0	0	0
2	337397	tmem30aa	transmembrane protein 30Aa	0.146501	1.5434	3.42293	0	0	0	0	0	0
2	337436	dennd6b	DENN/MADD domain containing 6B	0.183943	5.52167	2.95806	0	0	0	0	0	0
2	337565	dcaf7	ddb1 and cul4 associated factor 7	29.5836	22.7637	25.4245	0	0	0	15.8249	0	0
2	337591	fam49ba	family with sequence similarity 49, member Ba	32.732	33.4286	35.153	0	0	0	0	0	0
2	337599	zgc:172121	zgc:172121	0.21648	3.08114	1.89646	0	0	0	0	0	0
2	337690	pikfyve	phosphoinositide kinase, FYVE finger containing	0.0724812	1.26368	1.93963	0	0.439917	0	0	0	0
2	337771	zgc:162858	zgc:162858	0.335108	1.24679	4.26922	0	0	0	0	0	0
2	337784	hlcs	-	18.7527	3.4821	11.3482	0	0	0	0	0	0
2	337851	cherp	calcium homeostasis endoplasmic reticulum protein	12.5013	16.4584	17.0986	0	0	0	0	0	0
2	338204	tfdp2	transcription factor Dp-2	7.65341	2.53858	8.51411	0	0	0	0	0	0
2	338230	unc119.1	unc-119 homolog 1	0.771192	2.09216	0.776544	0	0	0.148435	0	0	0
2	338246	bmper	BMP binding endothelial regulator	0.247618	3.34542	3.1131	0	0	0	0	0	0
2	338290	hmbsb	hydroxymethylbilane synthase, b	0.0699748	1.34285	2.06517	0	0.57619	0	0	0	0
2	338306	impdh1b	IMP (inosine 5'-monophosphate) dehydrogenase 1b	24.986	42.0009	23.8671	0	0.454591	0	0	0	0
2	352910	mib1	mindbomb E3 ubiquitin protein ligase 1	3.87321	9.08958	4.0793	0	0	0	0.19757	0	0
2	352914	sepn1	selenoprotein N, 1	0.028006	1.39287	1.31608	0	0	0	0	0	0
2	352927	clockb	clock circadian regulator b	2.40607	0.0303486	1.59493	0	0.547883	0.080758	0	0	0
2	352935	arntl1b	aryl hydrocarbon receptor nuclear translocator-like 1b	0.0792734	1.00244	1.70594	0	0	0	0	0	0
2	353224	nrarpa	notch-regulated ankyrin repeat protein a	0.807864	1.17918	1.8568	0	0.237873	0	0	0	0
2	353246	nrp1a	neuropilin 1a	0.476544	1.96539	0.0228257	0.248619	0	0	0	0	0
2	353295	smarca4a	SWI/SNF related, matrix associated, actin dependent regulator of chromatin, subfamily a, member 4a	15.3303	30.717	20.8595	0	0	0	0.718169	0	0
2	359828	hic2	hypermethylated in cancer 2	5.73798	2.58661	0.669967	0	0.439875	0	0	0	0
2	359833	tfpia	tissue factor pathway inhibitor a	11.3968	6.71718	2.25677	0	0	0	0	0	0
2	359835	timp2a	TIMP metallopeptidase inhibitor 2a	0	1.17078	0	0	0	0	0	0	0
2	359838	slc34a2b	solute carrier family 34 (type II sodium/phosphate cotransporter), member 2b	0.109973	1.58645	0.61978	0	0	0	0	0	0
2	360144	mapk1	mitogen-activated protein kinase 1	1.11296	0.05286	1.14218	0	0	0	0	0	0
2	360150	cxxc1b	CXXC finger protein 1b	1.2492	1.22028	2.61535	0	0	0	0	0	0
2	360218	pbk	PDZ binding kinase	11.6755	30.4086	11.8789	0	1.2248	0	0	0	0
2	368207	ktn1	kinectin 1	15.4075	19.536	15.9599	0.131207	0	0	3.43762	0	0
2	368230	sgce	sarcoglycan, epsilon	0.148278	2.69337	5.6392	0	0	0	0	0	0
2	368249	prickle1a	prickle homolog 1a	0.234451	1.55947	2.93069	0	0	0	0	0	0
2	368348	cmtm6	CKLF-like MARVEL transmembrane domain containing 6	2.77962	1.75421	2.37351	0	0	0	0	0	0
2	368390	plk4	polo-like kinase 4 (Drosophila)	0	2.58892	0	0	0	0	0	0	0
2	368412	atad1b	ATPase family, AAA domain containing 1b	5.29141	13.8436	12.9135	0	0	0	0	0	0
2	368415	ptenb	phosphatase and tensin homolog B	13.8362	18.0222	7.26973	0	0	0	0.639292	0.218399	0
2	368425	ube2h	ubiquitin-conjugating enzyme E2H (UBC8 homolog, yeast)	0.398305	10.1369	6.22241	0	0	0	0	0	0
2	368473	scrib	scribbled planar cell polarity protein	0.765186	1.36935	0.267819	0	0	0	0	0	0
2	368489	fam101a	family with sequence similarity 101, member A	6.65494	0.417598	0.720733	0	0	0	0	0	0
2	368504	itsn1	intersectin 1 (SH3 domain protein)	3.56924	2.66369	3.96252	0.0662592	0	0	0	0	0
2	368631	pms1	PMS1 homolog 1, mismatch repair system component	3.73431	2.61901	0	0	0	0	0	0	0
2	368635	osgepl1	O-sialoglycoprotein endopeptidase-like 1	2.13236	12.2263	3.88068	0	0	0.123985	0	0	0
2	368672	atad1a	ATPase family, AAA domain containing 1a	5.09973	4.96162	3.05036	0	0	0	0	0	0
2	368686	slc39a13	solute carrier family 39 (zinc transporter), member 13	0.282113	1.79413	2.11682	0	0	0	0	0	0
2	368688	si:ch73-314g15.3	si:ch73-314g15.3	2.8944	4.30802	4.00776	0	0	0	0	0	0
2	368704	ctsc	cathepsin C	0	3.21493	0	0.462153	0	0	0	0	0
2	368727	mis18bp1	MIS18 binding protein 1	0.872664	0.599874	2.2381	0	0	0	0	0	0
2	368752	vat1	vesicle amine transport 1	0	2.37758	0.818445	0	0.254536	0	0	0	0
2	368826	mdga2a	-	0.86961	0.195279	0.490885	0.0813883	0	0.0254201	0	0	0
2	368827	asnsd1	asparagine synthetase domain containing 1	8.57401	22.1151	6.30129	0	0	0	0	0	0
2	368848	g2e3	G2/M-phase specific E3 ubiquitin protein ligase	3.84241	5.76607	7.74482	0	0	0	0	0	0
2	368856	cenpn	centromere protein N	10.3216	21.9077	16.4028	0	0	0	0	0	0
2	368882	tbp	TATA box binding protein	14.0094	8.21738	10.2857	0	0	0	0	0	0
2	368900	pcgf1	polycomb group ring finger 1	6.84298	4.63763	8.65285	0	0	0	0	0	0
2	368905	rab3gap2	RAB3 GTPase activating protein subunit 2 (non-catalytic)	5.70991	5.99331	2.37441	0	0	0	0	0	0
2	369196	tshz1	teashirt zinc finger homeobox 1	3.15978	0.227474	2.44623	0	0	0	0	0	0
2	373099	guca1c	guanylate cyclase activator 1C	3.93846	0.093127	4.15363	0	0	0	0	0	0
2	373116	hes6	hes family bHLH transcription factor 6	9.8142	11.3048	8.78134	0	0	0	0	0	0
2	373118	casp2	caspase 2, apoptosis-related cysteine peptidase	3.18768	6.83889	1.15919	0	0	0.454014	0	0	0
2	373132	p4ha2	procollagen-proline, 2-oxoglutarate 4-dioxygenase (proline 4-hydroxylase), alpha polypeptide 2	6.1278	2.73665	3.70721	0	0	0	0	0	0
2	373871	grk7b	G protein-coupled receptor kinase 7b	2.25001	0.208911	1.21028	0	0	0	0	0	0
2	373882	mmp14a	matrix metallopeptidase 14a (membrane-inserted)	2.35019	3.22103	2.33156	0	0	0	0	0	0
2	378437	sepw2a	selenoprotein W, 2a	4.09861	16.5813	10.8742	0	0	0	1.83388	0	0
2	378450	hs6st2	heparan sulfate 6-O-sulfotransferase 2	0	8.58807	1.71679	0	0	0.060091	0	0	0
2	378721	gtpbp1	GTP binding protein 1	12.4906	3.52714	1.80993	0	0	0	0	0	0
2	378722	rdh10b	retinol dehydrogenase 10b	4.75115	2.6414	3.47477	0	0	0	0	0	0
2	378844	ddx27	DEAD (Asp-Glu-Ala-Asp) box polypeptide 27	22.7616	26.9313	32.1192	0	1.06472	4.94742	0	0	0
2	378847	mtr	5-methyltetrahydrofolate-homocysteine methyltransferase	48.0134	63.0757	29.1604	0	2.78601	0.041297	8.61955	0	0.819278
2	378872	fam49a	family with sequence similarity 49, member A	4.23947	8.36715	4.88823	0	0	0	0	0	0
2	378965	fem1c	fem-1 homolog c (C. elegans)	6.18811	13.6393	4.89945	0	0	0	0	0	0
2	378983	postna	-	0.009107	7.09126	0	0	0	0	0	0	0
2	386632	ddx49	DEAD (Asp-Glu-Ala-Asp) box polypeptide 49	36.6257	43.6814	25.9927	0	0	0	13.5087	6.77191	0
2	386641	fam107b	family with sequence similarity 107, member B	0.786853	0.101246	4.45076	0	0	0	0	0	0
2	386642	ngdn	neuroguidin, EIF4E binding protein	41.6547	62.152	105.432	0	0	0	18.9558	0	0
2	386660	zhx2a	zinc fingers and homeoboxes 2a	7.60923	2.70224	0.016321	0	0	0	0	0	0
2	386701	tubb5	tubulin, beta 5	3.22946	6.50612	5.91882	0	0	0	0	0	0
2	386705	ptk2aa	protein tyrosine kinase 2aa	2.20217	3.30972	0.542167	0	0	0	0	0	0
2	386712	uba5	ubiquitin-like modifier activating enzyme 5	17.3804	16.975	17.2953	0	0	0	0	0	0
2	386721	fam60al	family with sequence similarity 60, member A, like	3.25371	2.18427	0.997285	0	0	0	0	0	0
2	386762	apc	adenomatous polyposis coli	0.716376	0.0360482	2.24634	0	0	0	0	0	0
2	386887	ankrd27	-	6.34598	1.91808	0	0	0	0	0	0	0
2	386901	mettl17	-	1.13409	12.4412	9.84621	0	0.0907622	0	0	0	0
2	386932	poc1b	POC1 centriolar protein B	0	4.03395	1.36027	0	0	0.121744	0	0	0
2	386994	rab11al	RAB11a, member RAS oncogene family, like	4.32279	1.84419	1.4217	0	0	0	0	0	0
2	387006	smim29	-	6.88847	13.5205	6.16679	0	0	0	0	0	0
2	387261	baiap2l1a	BAI1-associated protein 2-like 1a	6.22966	2.76014	0.472976	0	2.36632	0	0	0	0
2	387591	ivns1abpa	influenza virus NS1A binding protein a	18.5223	28.9623	22.4165	0	0	0	0	0	0
2	387600	xab2	XPA binding protein 2	19.9784	30.435	32.5832	0	0	0	0.831923	0	0
2	393096	lipg	lipase, endothelial	4.49976	2.76207	5.07862	0	0	0	0	0	0
2	393102	cmtr1	cap methyltransferase 1	5.50705	11.0077	8.6809	0	0	0	0	0	0
2	393103	ccz1	CCZ1 homolog, vacuolar protein trafficking and biogenesis associated	16.1351	22.0751	13.0063	0	0	0	0	0	0
2	393104	saal1	serum amyloid A-like 1	0	2.15773	2.07718	0	0	0	0	0	0
2	393108	cyp2p6	cytochrome P450, family 2, subfamily P, polypeptide 6	10.8177	7.06562	6.7477	0.228743	0	0.527814	3.11506	0	0
2	393110	zw10	zw10 kinetochore protein	12.851	13.3436	10.11	0	2.11371	0	0	0	0
2	393112	ncbp3	nuclear cap binding subunit 3	7.60967	7.04668	10.1171	0	0	0	0	0	0
2	393115	apex2	APEX nuclease (apurinic/apyrimidinic endonuclease) 2	3.76662	4.62008	0.793561	0.235959	0	0	0	0	0
2	393117	ccdc94	coiled-coil domain containing 94	21.0805	14.5801	26.2875	0	0	0	11.7318	0	0
2	393121	dcp2	decapping mRNA 2	3.59741	14.3844	3.42408	0	0	0	0	0	0
2	393125	nup155	nucleoporin 155	4.08681	4.58488	3.9564	0	0	0	0	0	0
2	393127	pemt	phosphatidylethanolamine N-methyltransferase	0.794115	0.089957	1.81377	0	0	0.398232	0	0	0
2	393128	manba	mannosidase, beta A, lysosomal	0	6.01298	0	0	0	0	0	0	0
2	393133	slc25a14	solute carrier family 25 (mitochondrial carrier, brain), member 14	0.456038	2.42206	1.44428	0	0	0	0	0	0
2	393138	garem	GRB2 associated, regulator of MAPK1	0.222558	3.36994	4.96232	0	0	0	0	0	0
2	393142	ccdc53	coiled-coil domain containing 53	6.63983	5.15666	2.00622	0	0	0	0	0	0
2	393143	umps	uridine monophosphate synthetase	75.5527	77.8214	57.234	0	0	0	0	0	35.6944
2	393149	rmi1	RMI1, RecQ mediated genome instability 1, homolog (S. cerevisiae)	0.0628152	1.30031	0.85573	0	0	0.460703	0	0	0
2	393152	strumpellin	strumpellin	1.72066	14.6168	8.07283	0	0	0.918058	0	0	0
2	393165	pdlim5b	PDZ and LIM domain 5b	12.8081	9.06867	8.1459	6.76494	0	0	0	0	0
2	393166	tmem110l	transmembrane protein 110, like	2.75316	0.028141	0.69163	0	0	0	0	0	0
2	393169	mob1ba	MOB kinase activator 1Ba	24.7765	28.8684	14.089	0	0	0	0	0	0
2	393170	mitd1	MIT, microtubule interacting and transport, domain containing 1	0	7.07156	0	0	0	0	0	0	0
2	393171	tpst1l	tyrosylprotein sulfotransferase 1, like	2.04616	2.48745	3.42952	0	0	0	0	0	0
2	393175	erap1b	endoplasmic reticulum aminopeptidase 1b	1.95482	2.29834	1.7984	0	0	0	0	0	0
2	393185	trmt11	tRNA methyltransferase 11 homolog (S. cerevisiae)	16.2801	22.5959	29.8733	0	0.232922	0	0	0	0
2	393187	atp5s	ATP synthase, H+ transporting, mitochondrial F0 complex, subunit s	0.287248	4.32894	7.68807	0	0	0	0	0	0
2	393206	nol10	nucleolar protein 10	19.5024	34.6073	23.3236	0	0	0	0	0	0
2	393208	mios	missing oocyte, meiosis regulator, homolog (Drosophila)	5.23313	3.45079	9.59641	0	0	0	1.04508	0	0
2	393209	kif18a	kinesin family member 18A	0.26776	2.19191	1.93605	0	0	0	0	0	0
2	393210	wdr45b	WD repeat domain 45B	10.6865	10.8233	5.45514	0	1.22643	0	0.0949166	0	0
2	393212	eps8	epidermal growth factor receptor pathway substrate 8	2.08151	4.69522	0.129344	0	0	0.0985079	0	0	0
2	393213	gde1	glycerophosphodiester phosphodiesterase 1	10.2189	0.444118	4.23335	0	0	0	0	0	0
2	393215	rbbp5	retinoblastoma binding protein 5	21.4241	20.3892	18.0792	0	0	0	0.827842	0	0
2	393220	ythdf2	YTH N(6)-methyladenosine RNA binding protein 2	7.38728	20.7949	10.2732	0	5.50821	0	0	0	0
2	393222	ttll12	tubulin tyrosine ligase-like family, member 12	4.07144	10.4093	11.4003	0	0	0	0.418266	0	0
2	393224	snapc1b	small nuclear RNA activating complex, polypeptide 1b	2.7686	5.78345	6.26606	0	0	0	0	0	0
2	393225	dmap1	DNA methyltransferase 1 associated protein 1	14.7902	17.7939	11.6719	0	0	0	0	0	0
2	393227	usp44	ubiquitin specific peptidase 44	9.47758	2.22949	10.2154	0.185408	0	0	0	0	0
2	393231	klhdc10	kelch domain containing 10	4.61745	2.12921	3.29286	0	0	0	0	0	0
2	393236	sybl1	synaptobrevin-like 1	4.59887	5.93538	4.09656	0	0.830084	0	0	0	0
2	393251	tspan31	tetraspanin 31	3.73807	17.532	11.4964	0	0	0	0	0	0
2	393253	neil1	nei-like DNA glycosylase 1	17.3039	27.6191	13.9888	0.355271	0	0.034252	0	0	0
2	393254	trim47	tripartite motif containing 47	9.05321	4.45569	1.76065	0.159874	0	0	0	0	0
2	393263	ddrgk1	DDRGK domain containing 1	17.2593	10.9007	12.0163	0	0	0	0	0	0
2	393264	uap1l1	UDP-N-acetylglucosamine pyrophosphorylase 1, like 1	2.02695	1.21448	1.00926	0	0	0	0	0	0
2	393266	usf1	upstream transcription factor 1	2.84993	7.61631	6.65619	0	0	0	0	0	0
2	393269	bbs5	Bardet-Biedl syndrome 5	5.12279	4.37599	1.85124	0	0	0	0	0	0
2	393276	rnf181	ring finger protein 181	0.189624	6.79809	2.74289	0	0	0	0	0	0
2	393278	rnf175	ring finger protein 175	0	7.10826	3.2756	1.33216	0	0	0	0	0
2	393280	nuf2	NUF2, NDC80 kinetochore complex component, homolog	11.4576	12.7684	11.045	0	0	0	0	0	0
2	393290	cog6	component of oligomeric golgi complex 6	9.15146	3.32252	5.6251	0	0.215391	0	0	0	0
2	393291	rbm28	RNA binding motif protein 28	14.6368	9.68622	9.35025	1.60345	0	0	0	0	0
2	393295	zgc:56409	zgc:56409	0.08947	6.06623	1.49723	0	0	0	0	0	0
2	393302	zgc:56556	zgc:56556	2.98292	3.15864	13.0859	0	0	0	0	0	0
2	393303	tnfaip8l1	tumor necrosis factor, alpha-induced protein 8-like 1	1.01933	0.224477	4.88295	0	0	0	0	0	0
2	393308	riox2	ribosomal oxygenase 2	51.134	57.0734	54.4271	0	0	0	0	0	0
2	393316	zdhhc16b	zinc finger, DHHC-type containing 16b	2.99115	3.26828	1.34034	0	0	0	0	0.177132	0
2	393318	tmem54a	transmembrane protein 54a	5.67832	2.88256	0.876061	0	0	0	0	0	0
2	393347	fgfrl1a	fibroblast growth factor receptor-like 1a	5.39881	10.9513	9.11687	0	0	0	0.413473	0	0
2	393349	mis12	MIS12 kinetochore complex component	34.318	37.1761	29.1082	0	0	0	0	0	0
2	393360	stn1	STN1, CST complex subunit	7.49457	4.54723	9.81871	1.05686	0	0	0	0	0
2	393381	fibpa	fibroblast growth factor (acidic) intracellular binding protein a	4.95867	7.66474	7.36022	0	0	0	0	0	0
2	393393	adprm	ADP-ribose/CDP-alcohol diphosphatase, manganese-dependent	5.24041	2.09752	2.92364	0	0	0	0	0	0
2	393400	zgc:66313	zgc:66313	5.08929	9.36132	8.33469	0	0	0	0	0	0
2	393406	ddx26b	DEAD/H (Asp-Glu-Ala-Asp/His) box polypeptide 26B	0.0197184	0.491641	0.1607	0.0245206	0	0	0	0	0
2	393408	znf800b	zinc finger protein 800b	0	5.25474	0	0	0	0	0	0	0
2	393410	gpsm2	G protein signaling modulator 2	0.420645	2.06593	0.628373	0	0	0	0	0	0
2	393414	ascc2	activating signal cointegrator 1 complex subunit 2	3.77983	10.511	0.219143	0	0	0	0	0	2.10123
2	393420	zgc:63470	zgc:63470	19.8083	16.1743	36.2821	0	0.165745	0	11.4698	0	0
2	393423	asl	argininosuccinate lyase	9.80351	8.24843	3.76811	0	0	0	0	0	0.112539
2	393438	ptpn2a	protein tyrosine phosphatase, non-receptor type 2, a	0.317792	3.37032	9.7127	0	0	0	0	0	0
2	393439	tmem110	transmembrane protein 110	2.70357	0.161703	1.44287	0	0	0	0	0	0
2	393444	pygmb	phosphorylase, glycogen, muscle b	0.0655525	3.20397	1.68465	0	0	0	0	0	0
2	393452	dync2li1	dynein, cytoplasmic 2, light intermediate chain 1	0.03026	1.1994	0.749118	0	0	0	0	0	0
2	393454	jkamp	jnk1/mapk8-associated membrane protein	0.178348	7.80394	6.08034	0	0	0	0	0	0
2	393460	ldlrb	-	0.056206	0.41165	0.987661	0	0	0	0	0	0
2	393467	hnrnpa1a	heterogeneous nuclear ribonucleoprotein A1a	4.65779	6.44289	5.46955	0	0	0	0	0	0
2	393476	prpf31	PRP31 pre-mRNA processing factor 31 homolog (yeast)	71.8587	53.862	40.7299	0	0	0	0	0	0
2	393477	znf131	zinc finger protein 131	8.37909	4.74151	7.005	0	0.441272	0	0	0	0
2	393493	gstt2	glutathione S-transferase theta 2	6.35354	8.33221	1.75472	0	0	0.0439799	0	0	0
2	393498	spryd7b	SPRY domain containing 7b	1.14103	1.20978	2.12242	0	0	0	0	0	0
2	393509	mboat7	membrane bound O-acyltransferase domain containing 7	20.3474	6.47472	13.8685	0	0	1.81337	0	0	0
2	393513	sik3	SIK family kinase 3	1.67372	3.38157	1.30958	0.190943	0	0	0	0	0
2	393533	fzd6	frizzled class receptor 6	0.322645	4.04262	3.1163	0	0	1.50769	0	0	0
2	393534	carhsp1	calcium regulated heat stable protein 1	1.17118	0.563687	0.746551	0.592726	0	0	0	0	0.0443471
2	393545	onecut1	one cut homeobox 1	0.342711	0.200402	0.817014	0	0	0.0400491	0	0	0
2	393553	ammecr1	Alport syndrome, mental retardation, midface hypoplasia and elliptocytosis chromosomal region gene 1 homolog (human)	27.6158	14.8061	14.5026	0	0	0	0	0	7.71407
2	393565	srsf1b	serine/arginine-rich splicing factor 1b	0.322876	4.01846	6.13885	0	0	0	0	0	0
2	393566	pym1	PYM homolog 1, exon junction complex associated factor	9.45522	12.5216	14.7733	0	0	0	0	0	0
2	393568	tmem30c	transmembrane protein 30C	3.15518	7.63789	2.13703	0	0	0	0	0	0
2	393571	cxxc1a	CXXC finger protein 1a	1.51694	0.367384	0.584715	0	0	0	0	0	0
2	393579	slc25a1a	solute carrier family 25 (mitochondrial carrier; citrate transporter), member 1a	8.52568	2.43037	9.8422	0	0	0	0	0	0
2	393581	tbl1xr1b	transducin (beta)-like 1 X-linked receptor 1b	0.734734	3.4933	1.9212	0	0	0	0	0	0
2	393586	hsc70	heat shock cognate 70	4.13614	0.254241	2.87753	0	0	0	0	0	0
2	393588	c2h1orf27	c2h1orf27 homolog (H. sapiens)	2.49786	12.1907	10.8101	0	0	0	0	0	0
2	393589	rars2	arginyl-tRNA synthetase 2, mitochondrial (putative)	3.1192	2.58209	5.40418	0	0	0	0	0	0
2	393590	fam84a	family with sequence similarity 84, member A	2.87004	4.01978	7.57775	0	0	0	0	0	0
2	393593	papolg	poly(A) polymerase gamma	3.26425	8.36467	3.47072	0	0.830372	0	0	0	0
2	393603	arpp19a	cAMP-regulated phosphoprotein 19a	2.04829	4.79847	3.38038	0	0	0	0	0	0
2	393609	myo1eb	myosin IE, b	0	0	1.97785	0	0	0	0	0	0
2	393612	flot2b	flotillin 2b	0.122391	2.88544	2.75752	0	0	0	0	0	0
2	393615	zgc:64201	zgc:64201	2.48844	5.05495	1.19954	0	0	0	0	0	0
2	393622	acsl4a	acyl-CoA synthetase long-chain family member 4a	10.8229	17.3278	9.32341	0	0	0	0	0	0
2	393628	phf10	PHD finger protein 10	10.7956	6.85904	8.46151	0	0	0	0	0	0
2	393632	mlh1	mutL homolog 1, colon cancer, nonpolyposis type 2 (E. coli)	5.83741	5.65686	7.73597	0.195959	0	0	0	0	0
2	393633	med27	mediator complex subunit 27	28.1486	14.5663	25.843	0	0	0	12.3843	0	0
2	393634	trappc6bl	trafficking protein particle complex 6b-like	9.32917	7.01421	5.27334	0.211634	0	0.147984	0	0	0
2	393640	sypl2a	synaptophysin-like 2a	2.20079	0.138184	1.39703	0	0	0	0	0	0
2	393644	slc39a10	solute carrier family 39 (zinc transporter), member 10	0.257106	0.140776	1.89271	0	0	0	0	0	0
2	393655	akap17a	A kinase (PRKA) anchor protein 17A	0.161663	2.99861	1.97004	0	0	0	0	0	0
2	393656	rab14l	RAB14, member RAS oncogene family, like	9.05739	5.15101	3.86984	0	0	0	1.81566	0	0
2	393683	paqr3a	progestin and adipoQ receptor family member IIIa	3.66974	2.703	3.12917	0	0	0	0	0	0
2	393685	gid8a	GID complex subunit 8 homolog a (S. cerevisiae)	5.33874	4.79229	7.13354	0	0	0	0	0	0
2	393711	abi1a	abl-interactor 1a	2.97844	8.05682	3.06916	0	0	0.247673	0	1.35895	0.223222
2	393712	exosc4	exosome component 4	42.709	38.8225	33.0425	0	0	0	0	21.5203	0
2	393729	rwdd3	RWD domain containing 3	3.75399	3.57434	2.87456	0	1.70079	0	0	0	0
2	393732	eif4e2rs1	eukaryotic translation initiation factor 4E family member 2 related sequence 1	52.3937	59.6442	67.7006	0	0	0	0	0	0
2	393744	dctpp1	dCTP pyrophosphatase 1	15.8942	13.7937	10.4678	0	0	9.64965	0	0	0
2	393747	rmnd5b	required for meiotic nuclear division 5 homolog B	15.2244	16.9354	19.0638	0	0	0	0	0	0
2	393763	aida	axin interactor, dorsalization associated	3.30886	13.7706	15.8305	0	0	0	0	0	0
2	393766	rbm18	RNA binding motif protein 18	5.5782	1.94378	2.02806	0.0487921	0	0	0	0	0
2	393796	kif4	kinesin family member 4	0.122079	2.15979	1.4436	0	0	0	0	0	0
2	393799	pycr1a	pyrroline-5-carboxylate reductase 1a	1.38865	4.74484	7.93635	0	0	0	0	0	0
2	393800	efr3a	EFR3 homolog A (S. cerevisiae)	0.166004	0.320766	0.050212	0	0	0.0330215	0	0	0.00538768
2	393811	golga1	golgin A1	0.447593	0.411073	1.92517	0	0	0	0	0	0
2	393816	rabgef1	RAB guanine nucleotide exchange factor (GEF) 1	0.392606	9.02083	6.08994	0.108948	0	0	0	0	0
2	393824	ntan1	-	6.27611	6.87134	10.5477	0	0	0	0	0	0
2	393843	dnase1l4.2	deoxyribonuclease 1 like 4, tandem duplicate 2	2.02513	0.264541	0.00278307	0	0	0	0	0	0
2	393844	znrf1	zinc and ring finger 1	1.09851	0.460429	0.097471	0	0	0	0	0	0
2	393848	arhgap12b	Rho GTPase activating protein 12b	3.4363	0.0988153	0.96455	0	0.228105	0	0	0	0
2	393850	dhx38	DEAH (Asp-Glu-Ala-His) box polypeptide 38	2.35971	2.01889	5.25912	0.160859	0	0	0	0	0
2	393856	pabpc1b	poly A binding protein, cytoplasmic 1 b	4.81714	0.876085	1.86868	0	0	0	0	0	0
2	393863	heatr3	HEAT repeat containing 3	46.401	43.6255	45.6513	0	0	0	21.1735	0	0
2	393872	rad1	RAD1 homolog (S. pombe)	7.13405	8.5455	15.9331	0	0	0	0	0	0
2	393876	prdm9	PR domain containing 9	0.021806	0.417666	0.319763	0	0	0	0	0	0
2	393888	abhd2a	abhydrolase domain containing 2a	0.160668	1.13596	2.61711	0	0	0	0	0	0
2	393890	panx1a	pannexin 1a	6.1053	5.92326	2.76314	0	0	0	0	0	0
2	393897	vldlr	very low density lipoprotein receptor	1.52535	7.17117	0.494218	0	0	0	0	0	0
2	393907	cdc23	CDC23 (cell division cycle 23, yeast, homolog)	5.10159	12.2824	15.4631	0	0	0	0	0	0
2	393911	ing3	inhibitor of growth family, member 3	12.3708	12.9331	6.22483	0	0	0	0	0	0
2	393925	pdcd6	programmed cell death 6	19.8596	27.0774	17.4457	0	0	0	0	0	0
2	393932	slc15a4	solute carrier family 15 (oligopeptide transporter), member 4	2.03086	0.053931	0.087942	0.061282	0	0.293527	0	0	0
2	393936	cd2bp2	CD2 (cytoplasmic tail) binding protein 2	10.5044	16.0197	16.0127	0	0	0	4.1808	0	0
2	393945	rab5ab	RAB5A, member RAS oncogene family, b	23.7691	25.3708	33.1668	0	12.8634	0	0	0	0
2	393954	znf143b	zinc finger protein 143b	0.858612	0.924609	1.37635	0	0	0	0	0	0
2	393955	ankrd10a	ankyrin repeat domain 10a	2.51226	4.98076	10.8284	0.0851627	0	0	0	0	0
2	393956	cpeb4a	cytoplasmic polyadenylation element binding protein 4	2.27564	3.39752	0.862743	0	0	0	0	0	0
2	393965	hdac3	histone deacetylase 3	6.40906	11.0426	8.7631	3.22183	0	0	0	0	0
2	393967	pds5a	PDS5 cohesin associated factor A	9.30271	8.46395	7.55934	0.0417328	0	0	0	0	0
2	393972	nck2a	NCK adaptor protein 2a	2.25609	1.56729	2.34139	0.251236	0	0	0	0	0
2	393976	arl2bp	ADP-ribosylation factor-like 2 binding protein	8.77691	2.57959	11.3951	0	0	0	0	0	0
2	393985	qtrt1	queuine tRNA-ribosyltransferase 1	13.4067	10.7874	15.627	0	0	0	0	0	0
2	393990	ergic3	ERGIC and golgi 3	0.60389	12.6132	9.20218	0	0	0	0	0	0
2	393997	lipca	lipase, hepatic a	0.917186	2.02761	6.99634	0	0	0	0	0	0
2	394017	zdhhc16a	zinc finger, DHHC-type containing 16a	2.7077	2.33604	2.95269	0	0	0	0	0	0
2	394034	waslb	Wiskott-Aldrich syndrome-like b	1.43048	3.55054	0	0	0	0	0	0	0
2	394037	cct8	chaperonin containing TCP1, subunit 8 (theta)	163.155	193.377	172.055	0	0	43.5695	3.87454	7.86702	32.3904
2	394039	zgc:66475	zgc:66475	8.50219	15.5466	8.43335	0	0	0	0	0	0
2	394057	calub	calumenin b	16.5514	6.16146	9.68292	0	0	0	0	0	0
2	394058	fus	FUS RNA binding protein	2.23914	8.38123	3.77862	0	0	0	0	0	0
2	394066	lin28a	lin-28 homolog A (C. elegans)	0.0924152	2.56751	0.551191	0	0	0	0	0	0
2	394072	foxm1	forkhead box M1	0.107309	0.0472295	2.2386	0	0	0	0	0	0
2	394083	slc33a1	solute carrier family 33 (acetyl-CoA transporter), member 1	2.73148	3.60854	10.2301	0	0	0.05485	0	0	0
2	394085	ube2d1a	ubiquitin-conjugating enzyme E2D 1a	9.52067	4.81942	10.1677	0	0	0	0	0	0
2	394100	spag7	sperm associated antigen 7	37.9732	31.1375	9.3138	0	0	0	15.464	0	0
2	394103	sardh	sarcosine dehydrogenase	8.99355	2.14169	6.50167	0	0	1.58853	0	0	0
2	394107	tial1	TIA1 cytotoxic granule-associated RNA binding protein-like 1	4.91125	2.60875	2.50953	0	0	0	0	0	0
2	394108	stk10	serine/threonine kinase 10	3.85792	7.07171	1.79685	0	0	0	2.15081	0	0
2	394114	kdsr	3-ketodihydrosphingosine reductase	1.99945	1.94926	7.79917	0	2.43371	0	0	0	0
2	394115	ranbp3a	RAN binding protein 3a	0	1.54562	0	0	0	0	0	0	0
2	394134	mpp6b	membrane protein, palmitoylated 6b (MAGUK p55 subfamily member 6)	5.42097	2.22851	2.72778	0	1.53117	0	0	0	0
2	394137	eif2d	eukaryotic translation initiation factor 2D	16.2726	21.126	26.5847	0	0	0	0	0	0
2	394139	hpcal1	hippocalcin-like 1	2.42342	0.076428	1.89851	0	0	0	0	0	0
2	394143	sfswap	splicing factor, suppressor of white-apricot family	3.46496	2.97602	4.74041	0	0	0	0.859964	0	0
2	394150	oxsr1b	oxidative stress responsive 1b	0.0441904	4.41854	0.558898	0.0835196	0.114913	0	0	0	0
2	394155	gys1	glycogen synthase 1 (muscle)	6.91138	8.07182	4.66062	0	0	0	0	0	2.84299
2	394157	bcs1l	BC1 (ubiquinol-cytochrome c reductase) synthesis-like	20.0314	26.9316	20.4332	0	0	0	0	0	0
2	394160	bokb	BCL2-related ovarian killer b	0.184415	1.44592	6.09737	0	0	0	0	0	0
2	394161	cds2	CDP-diacylglycerol synthase (phosphatidate cytidylyltransferase) 2	1.2614	2.15929	1.61199	0	0	0	0	0	0
2	394164	edem1	ER degradation enhancer, mannosidase alpha-like 1	4.35672	5.07006	5.1745	0	0	0	0	0	0
2	394177	phc2b	polyhomeotic homolog 2b (Drosophila)	0.209345	1.65034	1.4941	0	0	0	0	0	0
2	394178	htatsf1	HIV-1 Tat specific factor 1	21.1969	20.2842	32.712	0	0	0	0	0	0
2	394182	plekha3	pleckstrin homology domain containing, family A (phosphoinositide binding specific) member 3	3.50642	1.39613	4.6046	0	0	0	0	0	0
2	394197	bnip2	BCL2/adenovirus E1B interacting protein 2	2.7348	7.22386	0.841495	0	0	0	0	0	0
2	394230	st3gal5	ST3 beta-galactoside alpha-2,3-sialyltransferase 5	4.94553	5.83756	1.78194	0	0	0	0	0	0.113198
2	394240	ahcyl2	adenosylhomocysteinase-like 2	20.35	29.8339	16.5425	0	0	0	0	0	0
2	394248	prrc2a	proline-rich coiled-coil 2A	0.700986	1.11744	2.63162	0	0	0	0	0	0
2	394249	bmi1b	bmi1 polycomb ring finger oncogene 1b	1.69323	11.9103	3.28214	0	0	0	0	0	0
2	399645	insig2	insulin induced gene 2	6.35303	5.53178	5.9557	0	0	0	0	0	0
2	402794	enkur	enkurin, TRPC channel interacting protein	0	5.26122	0	0	0	0	0	0	0
2	402796	cdkn3	cyclin-dependent kinase inhibitor 3	23.3355	18.509	18.0923	0	0	0	0	0	0
2	402799	degs2	delta(4)-desaturase, sphingolipid 2	2.40227	1.69011	0.028397	0	0	0	0	0	0
2	402825	cdc6	cell division cycle 6 homolog (S. cerevisiae)	8.82354	3.39142	3.87197	0	0	0	0	0	0
2	402830	ehmt1b	euchromatic histone-lysine N-methyltransferase 1b	1.90126	1.48449	1.51348	0	0	0.0186545	0	0	0
2	402838	rnf20	ring finger protein 20, E3 ubiquitin protein ligase	6.11116	5.63604	6.27517	0	0	0	1.08395	0	0
2	402849	zgc:110591	zgc:110591	4.03571	3.81632	4.61131	0	0.314333	0	0	0	0
2	402850	dcps	decapping enzyme, scavenger	5.97734	2.30015	0.971983	0	0	0	0	0	0
2	402862	cdkn1ba	cyclin-dependent kinase inhibitor 1Ba	5.35328	2.53242	4.26906	0	0	0	0	0	0
2	402863	gtpbp1l	GTP binding protein 1, like	2.60952	15.3912	3.71117	0	0	0	0	0	0
2	402887	ccdc130	coiled-coil domain containing 130	3.72997	2.96124	3.57741	0	0	0	0	0.075742	0
2	402891	mmgt1	membrane magnesium transporter 1	33.1692	25.9904	37.9513	0	0	3.57368	0	0	0
2	402893	ikzf5	IKAROS family zinc finger 5	2.22654	1.35589	0.773385	0	0	0	0	0	0
2	402897	rbm48	RNA binding motif protein 48	0.344892	2.315	1.49415	0	0	0	0	0	0
2	402898	wdr91	WD repeat domain 91	6.48982	1.5032	0.96166	0	0	0	0	0	0
2	402903	raly	RALY heterogeneous nuclear ribonucleoprotein	0.306477	1.21612	3.43379	0	0	0	0	0	0
2	402913	ubxn7	UBX domain protein 7	6.46899	7.41199	8.94502	0	0	1.13942	0	0	0
2	402915	sult1st4	sulfotransferase family 1, cytosolic sulfotransferase 4	2.71424	2.42543	4.1977	0	0	0	0	0	0
2	402916	mtx3	metaxin 3	0.0212419	1.93399	3.33388	0	0	0	0	0	0
2	402922	dstyk	dual serine/threonine and tyrosine protein kinase	3.78246	10.2609	3.60477	0	0	0	0	0	0
2	402933	rgl1	ral guanine nucleotide dissociation stimulator-like 1	0	1.13812	0	0	0	0	0	0	0
2	402935	chm	choroideremia (Rab escort protein 1)	10.1293	6.35355	13.3632	0.168618	0	0	0	0	0
2	402936	fancg	Fanconi anemia, complementation group G	6.51115	2.63659	2.67113	0	0	0	0	0	0
2	402952	zgc:77262	zgc:77262	6.12075	7.18387	4.22392	0	0	0	0	0	0
2	402960	tex264a	testis expressed 264a	0.777809	2.95634	1.95789	0	0	0	0	0	0
2	402962	lhfpl2a	lipoma HMGIC fusion partner-like 2a	7.45154	15.7946	16.6891	0	0	0	0	0	0
2	402967	ppp1r2	protein phosphatase 1, regulatory (inhibitor) subunit 2	12.1357	37.6303	21.1833	0	0	0	0	0	0
2	402977	tmem45b	transmembrane protein 45B	5.66714	0.353484	0.90467	0	0	0	0	0	0
2	402980	zgc:77838	zgc:77838	2.28126	2.10808	1.0812	0.333745	0	0	0	0	0
2	402983	tcea3	transcription elongation factor A (SII), 3	2.06363	0.064559	4.3672	0	0.765863	0	0	0	0
2	403008	phc1	polyhomeotic homolog 1	0.111268	1.97826	0.975241	0	0	0	0	0	0
2	403024	slc25a19	solute carrier family 25 (mitochondrial thiamine pyrophosphate carrier), member 19	5.80872	13.1721	8.56535	0	0	0	0	0	0
2	403028	slc31a1	solute carrier family 31 (copper transporter), member 1	5.29639	3.59093	2.70517	0	0	0.0968218	0	0	0
2	403031	rab4a	RAB4a, member RAS oncogene family	0.461281	7.58129	5.80937	0	0	0	0	0.482165	0
2	403038	lman2la	lectin, mannose-binding 2-like a	0.839221	11.4252	8.29812	0	0	0	0	0	0
2	403040	dock8	-	4.03406	6.04972	0.6292	0	0	0.771656	0	0	0
2	403050	pard3ab	par-3 family cell polarity regulator	2.50903	6.20276	0.036286	0	0	0	0	0	0
2	403053	nfu1	NFU1 iron-sulfur cluster scaffold homolog (S. cerevisiae)	34.5012	53.1674	33.7227	0	0	0	12.7905	0	0
2	403079	igfbp3	insulin-like growth factor binding protein 3	3.43268	2.99695	2.49405	0	0	0	0	0	0
2	403084	tab1	-	19.7633	18.7112	12.0599	0	11.0745	0	0	0	0
2	403116	st6gal2a	ST6 beta-galactosamide alpha-2,6-sialyltranferase 2a	0.134954	2.46344	1.32065	0.140402	0	0	0	0	0
2	403143	sarm1	sterile alpha and TIR motif containing 1	0	2.34189	0	0.300337	0	0	0	0	0
2	404050	rnf8	ring finger protein 8, E3 ubiquitin protein ligase	3.47863	2.49468	12.1985	0	0	0	0	0	0
2	404601	pacsin2	protein kinase C and casein kinase substrate in neurons 2	6.2265	5.14435	2.69216	0	0	0	0.91633	0	0
2	404604	clasp2	cytoplasmic linker associated protein 2	1.33109	10.6435	0.569972	0	2.8435	0	0	0	0
2	404613	klhl21	kelch-like family member 21	2.95828	0.6548	0	0	0.757043	0	0.00965932	0	0
2	404617	zgc:77287	zgc:77287	11.0571	13.8701	15.5084	0	0	0	0	0	0
2	404631	igsf8	immunoglobulin superfamily, member 8	1.87285	1.61552	3.01627	0	0	0	0	0	0
2	405780	rnd1a	Rho family GTPase 1a	6.5624	1.16407	3.18664	0	0	0	0	0	0.058493
2	405783	ostf1	osteoclast stimulating factor 1	0	3.21439	0	0	0	0	0	0	0
2	405797	aptx	aprataxin	3.89484	0.549628	3.63651	0	0	0	0	0	0
2	405799	dact1	dishevelled-binding antagonist of beta-catenin 1	0.055772	2.85014	1.65845	0	0	0	0	0	0
2	405801	rbm24a	RNA binding motif protein 24a	5.81364	5.85143	3.28907	0	0	0	0	0	0
2	405803	rngtt	RNA guanylyltransferase and 5'-phosphatase	18.289	15.9089	12.1301	0	0	9.88518	0	0	0
2	405812	cyb5b	cytochrome b5 type B	5.12265	32.1197	13.2894	0	0	0	4.28954	0	0
2	405816	ppp2r2d	protein phosphatase 2, regulatory subunit B, delta	10.2093	18.8587	15.4246	0	0	0	0	0	0
2	405818	cyyr1	cysteine/tyrosine-rich 1	7.6403	18.2684	9.54404	0.11175	0.103614	0.012586	0	0	0
2	405821	rab5b	RAB5B, member RAS oncogene family	2.81976	2.39462	1.46954	0	0.059414	0	0	0	0
2	405826	ift122	intraflagellar transport 122 homolog (Chlamydomonas)	0.373026	3.22524	2.56482	0	0	0	0	0	0
2	405834	ntmt1	N-terminal Xaa-Pro-Lys N-methyltransferase 1	14.8054	40.474	30.0129	0	0	0	7.52698	0	0
2	405837	zer1	zyg-11 related, cell cycle regulator	3.04048	1.37082	1.72558	0	0	0	0	0	0
2	405851	spast	spastin	15.4375	3.42413	6.0574	0	0.384893	0	0	0	0
2	405852	gatad2ab	GATA zinc finger domain containing 2Ab	2.06473	2.68396	2.47388	0	0	0	0	0.595376	0
2	405855	tmem243b	transmembrane protein 243, mitochondrial b	7.00377	4.35099	6.81288	0	0	0	3.30717	0	0
2	405856	wrnip1	Werner helicase interacting protein 1	4.4196	9.61999	6.20619	0	0	0.205865	0	0	0
2	405858	otud3	OTU deubiquitinase 3	2.9188	9.25302	7.90863	0	0	0.12119	0	0	0
2	405859	arih1l	ariadne homolog, ubiquitin-conjugating enzyme E2 binding protein, 1 like	1.38554	0.020555	1.1709	0	0	0	0	0	0
2	405870	ucmab	upper zone of growth plate and cartilage matrix associated b	0.27148	0.43306	5.17091	0	0	0	0	0	0
2	405873	mycla	MYCL proto-oncogene, bHLH transcription factor a	6.35817	3.66952	16.9049	0	0	0	0	0	0
2	405899	dip2ba	disco-interacting protein 2 homolog Ba	3.28411	9.31116	4.41753	0	0	0	0.298948	0.058055	0.683093
2	406172	fat1a	FAT atypical cadherin 1a	0.0737903	0.631963	0.234853	0	0	0.0537426	0	0	0
2	406256	zgc:66427	zgc:66427	6.97817	2.81919	2.95839	0	0	0	1.43287	0	0
2	406268	riok1	RIO kinase 1 (yeast)	16.0085	14.9931	30.1779	0	0	0	0	0	0.955633
2	406270	acbd3	acyl-Coenzyme A binding domain containing 3	8.33005	7.02937	0.330455	0	1.94197	0.464162	0	0	0.033678
2	406274	klhl20	kelch-like family member 20	0.225229	2.01624	2.43762	0	0	0.230327	0	0	0
2	406278	ggctb	gamma-glutamylcyclotransferase b	5.56607	11.2545	6.01265	0	0	0	0	0	0
2	406285	chaf1b	chromatin assembly factor 1, subunit B	8.41942	11.9657	11.0499	0	0.222893	0	0	0	0
2	406289	txndc5	thioredoxin domain containing 5	3.21051	21.7101	7.56484	0	0	0	0	1.28821	0
2	406303	tuba2	tubulin, alpha 2	0.163997	1.70688	2.15855	0	0	0.182673	0	0	0
2	406308	grb2b	growth factor receptor-bound protein 2b	3.97137	6.70986	9.16084	0.1331	0.373304	0	0	1.39105	0
2	406311	pik3r3a	phosphoinositide-3-kinase, regulatory subunit 3a (gamma)	10.8923	20.729	9.53877	0	2.103	1.77086	0	0	0
2	406322	poc1a	POC1 centriolar protein A	17.1542	2.40531	6.34635	0	0.295886	0.26483	0	0	0
2	406324	abce1	ATP-binding cassette, sub-family E (OABP), member 1	277.686	303.306	252.489	55.9717	43.4954	89.9456	40.7109	18.5517	7.9527
2	406344	tram2	translocation associated membrane protein 2	2.81259	13.0753	11.8617	0	0	0	0	0	0
2	406346	med15	mediator complex subunit 15	1.74495	4.04612	3.79528	0	0	0	0	0	0
2	406350	uhrf1	ubiquitin-like with PHD and ring finger domains 1	2.54753	12.8339	1.00637	0	0.575262	0	0	0	0
2	406354	prkrira	protein-kinase, interferon-inducible double stranded RNA dependent inhibitor, repressor of (P58 repressor) a	9.79663	15.6054	14.6446	0	0	0	0	0	0
2	406363	scinlb	scinderin like b	2.26835	5.38585	6.97763	0	0	0	0	0	1.84437
2	406380	zgc:63694	zgc:63694	1.15938	1.25396	0.90062	0	0	0	0	0	0
2	406384	gmfb	glia maturation factor, beta	56.3294	75.7069	71.5275	0	0	0	14.7542	0	0
2	406385	galcb	galactosylceramidase b	9.62097	3.39286	0.881894	0	0	0	0	0	0
2	406412	tmbim4	transmembrane BAX inhibitor motif containing 4	20.1101	18.1732	12.0585	0	0	0.193211	0	0	0
2	406416	otulina	OTU deubiquitinase with linear linkage specificity a	11.0849	4.87519	4.31792	0	0	0	0	0	0
2	406455	rcc2	regulator of chromosome condensation 2	8.18571	18.2849	14.347	0	0	0	0	0	0.563487
2	406460	ptp4a3	protein tyrosine phosphatase type IVA, member 3	37.0387	21.8742	20.295	0	0	0	0	0	0
2	406478	znf207a	zinc finger protein 207, a	27.1397	30.7041	25.1311	0	0	0	0	0	0
2	406491	nupl2	nucleoporin like 2	11.7337	6.69343	17.9214	0	1.64408	0	0	0	0
2	406500	akap8l	A kinase (PRKA) anchor protein 8-like	19.997	27.5855	29.0102	0	0	0.471249	2.88056	0	0
2	406509	rnft1	ring finger protein, transmembrane 1	0	1.28468	2.50487	0.343608	0	0	0	0	0
2	406510	nup58	nucleoporin 58	27.2639	34.0322	25.8489	0	0	0	0	4.69451	0
2	406513	spred1	sprouty-related, EVH1 domain containing 1	0.560436	0.311196	2.65145	0	0	0	0	0	0
2	406516	khdrbs1b	KH domain containing, RNA binding, signal transduction associated 1b	19.1886	18.5508	20.6314	0.0665673	0	0	0	0	0.0748039
2	406519	slc10a3	solute carrier family 10, member 3	5.52937	8.36481	6.33942	0	0.536125	0.139587	0.018802	0	0.001684
2	406550	helz	helicase with zinc finger	0.12589	3.16841	1.24249	0	0	0	0	0	0
2	406554	lclat1	lysocardiolipin acyltransferase 1	2.70494	2.17736	1.84041	0.179389	0	0.753472	0	0	0
2	406555	hnrnpul1	heterogeneous nuclear ribonucleoprotein U-like 1	17.114	34.7025	30.9959	0	0	0	0	0	0
2	406558	cant1a	calcium activated nucleotidase 1a	0	4.88986	2.44013	0	0	0	0	0	0
2	406561	ddah1	dimethylarginine dimethylaminohydrolase 1	4.54969	13.2163	9.97712	0	0	0	0	0	0
2	406593	nhej1	nonhomologous end-joining factor 1	10.2365	4.61734	7.30982	0	0	0	0	0.165806	0
2	406608	arhgap11a	Rho GTPase activating protein 11A	2.86984	1.63046	7.79203	0	0	0	0	0	0
2	406611	fbxw5	F-box and WD repeat domain containing 5	0	1.39933	0	0	0	0	0	0	0
2	406619	nnt	nicotinamide nucleotide transhydrogenase	12.6988	33.9421	14.2467	0	0	0	4.13752	0	0.134251
2	406624	ggh	gamma-glutamyl hydrolase (conjugase, folylpolygammaglutamyl hydrolase)	13.5835	8.21469	2.25629	0	0	0	0	0	0
2	406626	crtap	cartilage associated protein	4.10799	7.40163	1.00955	0	0	0	0	0	0
2	406630	cmc1	C-x(9)-C motif containing 1	31.9344	33.2518	30.2436	0	0	15.5642	0	0	0
2	406635	sgsm3	small G protein signaling modulator 3	7.02945	8.03508	4.49845	0	0.597557	0	0	0	0
2	406650	timp2b	TIMP metallopeptidase inhibitor 2b	0	0	2.36871	0	0	0	0	0	0
2	406663	cog2	component of oligomeric golgi complex 2	14.3282	9.68488	12.4194	0	0	0	1.87251	0	0
2	406666	gab1	GRB2-associated binding protein 1	0.0778938	0.671436	1.442	0	0	0	0	0	0
2	406667	pi4k2a	phosphatidylinositol 4-kinase type 2 alpha	8.34607	5.91991	7.3643	0.249479	0	0	0	0	0
2	406671	epn1	epsin 1	0.589521	9.62284	6.86577	0	0	0	0	0	0
2	406679	emc8	ER membrane protein complex subunit 8	24.14	44.3121	36.825	0	0	0	0	0	16.923
2	406687	scamp2	secretory carrier membrane protein 2	15.2442	16.3759	12.506	0	0	0	0	8.22615	0
2	406694	vrk1	vaccinia related kinase 1	26.9558	27.6287	40.4629	0	0	0	0	0	0
2	406695	cdc45	CDC45 cell division cycle 45 homolog (S. cerevisiae)	3.57191	10.2077	10.318	0	0	0	0	0	0
2	406698	tm9sf3	transmembrane 9 superfamily member 3	8.12465	3.445	1.98454	0	0.303955	0	0	0	0
2	406715	cdk2	cyclin-dependent kinase 2	28.7493	42.4643	31.841	0	2.78186	0	0	0	0
2	406721	rad51b	RAD51 paralog B	7.40446	3.58025	4.51783	0	0	0	0	0	0
2	406723	exoc7	exocyst complex component 7	13.0962	9.37268	5.53558	0	0	0	0	0	0
2	406724	zbtb2b	zinc finger and BTB domain containing 2b	1.06261	1.23888	1.02555	0	0	0	0	0	0
2	406725	elovl1b	ELOVL fatty acid elongase 1b	1.25155	6.02275	7.40356	0	0	0	0	0.22536	0
2	406732	med21	mediator complex subunit 21	39.8824	46.8694	59.1364	0	0	0	0	0	0
2	406740	hdac8	histone deacetylase 8	13.0959	14.8966	13.9338	0	0	0	0	0	0
2	406741	e2f4	E2F transcription factor 4	0.034744	2.4658	0.605017	0	0	0	0	0	0
2	406742	cmtr2	cap methyltransferase 2	0.120615	0.68333	1.66198	0	0	0	0	0	0
2	406745	plekha1a	pleckstrin homology domain containing, family A (phosphoinositide binding specific) member 1a	3.2069	1.29432	3.45653	0	0.19735	0	0	0	0
2	406756	tmem129	transmembrane protein 129, E3 ubiquitin protein ligase	10.6507	0.407404	0	0	0	0	0	0	0
2	406759	ssbp3b	single stranded DNA binding protein 3b	4.95027	11.7215	7.75883	0	0	0	0	0	0
2	406764	tceb3	transcription elongation factor B (SIII), polypeptide 3	9.38591	19.7419	6.2723	0	0	0	6.36321	0	0
2	406773	ppig	peptidylprolyl isomerase G (cyclophilin G)	15.8483	15.2421	21.3846	0	0	0	4.00122	0	2.62032
2	406779	tax1bp3	Tax1 (human T-cell leukemia virus type I) binding protein 3	5.23549	32.2962	29.6261	0	0	0.346998	11.8208	0	0
2	406786	stk24b	serine/threonine kinase 24b (STE20 homolog, yeast)	7.06838	12.5269	13.6118	0	0	0	0	0	0
2	406790	usp25	ubiquitin specific peptidase 25	0.084086	5.67454	2.84608	0	0	0	0	0	0
2	406793	med25	mediator complex subunit 25	4.5975	2.73062	3.84912	0.120047	0	0	1.06906	0	0
2	406795	skiv2l2	superkiller viralicidic activity 2-like 2	47.4126	49.5853	37.2283	0	0	0	0	0	0
2	406802	tspan7	tetraspanin 7	1.39745	3.22546	6.32158	0	0	0	0	0	0
2	406808	pitrm1	pitrilysin metallopeptidase 1	21.6995	16.5433	8.24119	0	1.39199	0	0	0	0
2	406809	actr5	ARP5 actin related protein 5 homolog	8.36849	8.2354	3.86107	0	0	0	0	0	0
2	406816	cul1b	cullin 1b	17.9573	12.3027	5.14541	0	0	0	0	0	0
2	406819	chia.3	chitinase, acidic.3	3.18286	0.086933	1.02268	0	0	0	0	0	0
2	406824	sf3b3	splicing factor 3b, subunit 3	13.1603	29.1962	33.8704	0	0	0.026534	0	0	0
2	406825	fbxw11b	F-box and WD repeat domain containing 11b	9.05437	8.46267	14.3942	0	0	0	0.192677	0	2.30866
2	406827	nedd1	neural precursor cell expressed, developmentally down-regulated 1	9.39623	14.9176	2.30252	0	0.548208	5.35258	0	0	0
2	406837	rnf41	ring finger protein 41	0.018847	2.61771	1.34387	0.0448279	0	0.0944333	0	0	0
2	406841	tmem184a	transmembrane protein 184a	0.300226	2.82418	1.94942	0	0	0	0	0	0
2	406845	msh2	mutS homolog 2 (E. coli)	20.3181	28.8142	13.0582	0	0.340535	9.99861	0	0	0
2	406848	hiat1b	hippocampus abundant transcript 1b	3.88665	7.16432	5.8495	0	2.1137	0	0	0	0
2	406853	creb3l3l	cAMP responsive element binding protein 3-like 3 like	2.03024	2.6227	2.78861	0	0	0	0.271351	0.179901	0
2	406856	zgc:66443	zgc:66443	6.00055	5.06681	2.23362	0	0	0	0	0	0
2	406857	zbtb14	zinc finger and BTB domain containing 14	5.27659	6.07844	5.22015	0	0	0	0	0	0
2	407615	spryd7a	SPRY domain containing 7a	5.09303	8.00361	6.38912	0	0	0	0	0	0
2	407620	yes1	YES proto-oncogene 1, Src family tyrosine kinase	1.09484	10.0119	2.40118	0	0	3.48521	0	0	0
2	407633	prrc2c	-	1.08955	1.72824	1.54052	0	0.251128	0.0397105	0	0	0
2	407635	ptpn3	-	3.06205	1.48726	0.108185	0	0	0	0	0	0
2	407638	dctn1a	dynactin 1a	3.88162	2.80432	2.57882	0	0	0	0	0	0
2	407659	st3gal3b	ST3 beta-galactoside alpha-2,3-sialyltransferase 3b	8.18653	4.9445	3.78428	0	0	2.41415	0	0	0
2	407670	asic1c	acid-sensing (proton-gated) ion channel 1c	0.574474	0.0948149	0.78893	0	0	0.178921	0	0	0
2	407679	topbp1	topoisomerase (DNA) II binding protein 1	1.04667	3.95206	2.71802	0	0	0.072043	0	0	0
2	407688	sft2d3	SFT2 domain containing 3	0.280836	4.2153	3.86688	0	0	0	0	0	0
2	407707	terf2ip	telomeric repeat binding factor 2, interacting protein	0.555722	1.96396	1.38144	0	0	0	0	0	0
2	407709	si:dkeyp-113d7.1	si:dkeyp-113d7.1	7.48004	18.6387	7.07133	0.105591	0	0	0	0	0
2	407724	gnal2	-	1.25049	2.85647	2.87381	0.532915	0	0	0	0	0
2	407726	npepps	aminopeptidase puromycin sensitive	2.27777	6.68893	3.59737	0	0	0	0.42672	0	0
2	407728	znf598	zinc finger protein 598	6.71156	8.93532	6.33011	0	2.0016	0	0	0	0
2	407732	tlk2	tousled-like kinase 2	1.62257	0.498348	0.580617	0.146881	0	0.0800067	0	0	0
2	407734	gpm6ab	glycoprotein M6Ab	1.93464	18.0714	6.54842	0.206663	0	0	0	0	0
2	407980	ppp1caa	protein phosphatase 1, catalytic subunit, alpha isozyme a	20.8749	31.6309	17.777	0	3.44808	0	0.604858	0	1.29673
2	407983	tp53bp2a	tumor protein p53 binding protein, 2a	1.52139	0.122148	0.78255	0	0	0	0	0	0
2	407987	arhgef18a	rho/rac guanine nucleotide exchange factor (GEF) 18a	0.589318	4.19948	1.39076	0	0	0.208806	0	0	0
2	414848	rfng	RFNG O-fucosylpeptide 3-beta-N-acetylglucosaminyltransferase	0.207748	1.26091	0.484869	0	0	0	0	0	0
2	414929	ift57	intraflagellar transport 57 homolog (Chlamydomonas)	3.86317	2.14486	1.4743	0	0	0	0	0	0
2	415096	vipas39	VPS33B interacting protein, apical-basolateral polarity regulator, spe-39 homolog	13.5773	14.9321	4.47587	0	0	0	0	0	0
2	415100	nfkb2	nuclear factor of kappa light polypeptide gene enhancer in B-cells 2 (p49/p100)	0	1.14989	0	0	0	0	0	0	0
2	415105	adgrv1	adhesion G protein-coupled receptor V1	1.01475	0.19177	0	0	0	0	0	0	0
2	415106	puraa	purine-rich element binding protein Aa	0.053937	5.40091	2.03253	0	0	0	0.342567	0	0
2	415141	stx12	syntaxin 12	23.3635	22.8139	25.7809	0	0	0	0	0	0
2	415145	cops2	COP9 signalosome subunit 2	42.962	67.3852	64.0537	0	0	0.037088	0	0	0
2	415147	gnptg	N-acetylglucosamine-1-phosphate transferase, gamma subunit	6.48704	9.3398	6.90121	0	0	0	0	0	0
2	415165	ccne2	cyclin E2	9.19467	9.05749	5.2574	0.501308	0	0	0	0	0
2	415175	tnnc1b	troponin C type 1b (slow)	11.3996	5.0228	11.4297	0	0	4.65615	0	0	0
2	415184	msrb3	methionine sulfoxide reductase B3	3.12349	0.142036	1.67228	0	0	0	0	0	0
2	415206	luc7l	LUC7-like (S. cerevisiae)	14.1153	20.6433	20.8945	0	0	0	0.988745	0	0
2	415213	ralbb	v-ral simian leukemia viral oncogene homolog Bb (ras related)	11.9958	13.7041	2.66049	0	0	0	0	0	0
2	415219	rab1bb	RAB1B, member RAS oncogene family b	2.24043	2.66729	2.72982	0	0	0.0226602	0	0	0
2	415224	tmed4	transmembrane p24 trafficking protein 4	4.36265	2.8324	2.56307	0	0	0	0	0	0
2	415234	med22	mediator complex subunit 22	4.93878	7.30266	10.805	0	0	0	0	0	0
2	415244	ap3m2	adaptor-related protein complex 3, mu 2 subunit	4.53874	0.26171	5.6565	0	0	0	0	0	0
2	415249	trnt1	tRNA nucleotidyl transferase, CCA-adding, 1	8.25402	15.6527	9.59724	0	0	0	0	0	0
2	415251	ints12	integrator complex subunit 12	3.1662	5.00818	4.61518	0	0	0	0	0	0
2	415255	wipf2b	WAS/WASL interacting protein family, member 2b	1.00161	1.67569	2.55546	0	0	0	0	0	0
2	431717	mapre3b	microtubule-associated protein, RP/EB family, member 3b	0.650398	2.58692	4.41597	0	0	0.149153	0	0	0
2	431722	sntb1	syntrophin, basic 1	1.24914	3.44812	5.00669	0	0	0	0	0	0
2	431730	cdc42ep4a	CDC42 effector protein (Rho GTPase binding) 4a	4.73806	5.96377	3.6568	0.718096	0	0	0	0	0
2	431737	rgcc	regulator of cell cycle	2.69525	1.76206	2.37315	0	0	0	0	0	0
2	431744	sh3bgrl2	SH3 domain binding glutamate-rich protein like 2	2.15127	4.20951	5.28925	0	0	0	0	0	0
2	431756	rabepk	Rab9 effector protein with kelch motifs	2.62807	2.77139	3.81291	0	0	0	0	0	0
2	431765	nfil3-6	nuclear factor, interleukin 3 regulated, member 6	3.8	8.53917	5.88954	0	0.272816	0	0	0.11044	0
2	431767	dctn3	dynactin 3 (p22)	73.3898	38.3668	44.5437	0	0	0.090217	13.0368	0	0
2	431768	aar2	AAR2 splicing factor homolog (S. cerevisiae)	18.4592	26.0645	20.5707	0	0	0	0	0	0
2	431769	pak4	p21 protein (Cdc42/Rac)-activated kinase 4	0.229668	0.10192	2.19326	0.306308	0	0.171667	0	0	0
2	431773	enoph1	enolase-phosphatase 1	12.0383	11.8358	10.4738	0	0	0	0	0	0
2	432372	cpsf1	cleavage and polyadenylation specific factor 1	33.5366	29.3862	18.429	0	0	0	0	0	0
2	436592	stard3nl	STARD3 N-terminal like	4.60216	3.30276	0.758311	0	0	0	0	0	0
2	436594	slc30a5	solute carrier family 30 (zinc transporter), member 5	10.608	5.00258	11.9874	0	0	0	0	0	0
2	436602	ube2z	ubiquitin-conjugating enzyme E2Z	8.65566	11.5754	2.14964	0	0	0	0	0	0
2	436617	rxrgb	retinoid X receptor, gamma b	4.62796	4.82299	10.1606	0	0	0	0	0	0.182179
2	436631	trim55a	tripartite motif containing 55a	2.38147	0.167003	1.28155	0	0	0.158366	0	0	0
2	436635	ppfibp2b	PTPRF interacting protein, binding protein 2b (liprin beta 2)	1.35587	4.85085	1.68165	0	0	0	0	0	0
2	436638	kat5a	K(lysine) acetyltransferase 5a	0.607662	8.59453	7.86372	0	0	0	0	0	0
2	436650	ccdc62	coiled-coil domain containing 62	3.35323	6.17478	3.11095	0	0	0	0	0	0
2	436661	snrka	SNF related kinase a	0.179863	3.65528	0.022534	0	0	0.120038	0	0	0
2	436686	syt5a	synaptotagmin Va	0.0996401	0.0908335	3.8854	0	0	0	0	0	0
2	436688	vps26bl	vacuolar protein sorting 26 homolog B, like	1.05541	1.22517	4.52523	0	0	0	0	0	0
2	436693	gapvd1	GTPase activating protein and VPS9 domains 1	1.57049	0.0670378	2.20233	0.0675929	0	0	0	0	0
2	436729	setd7	SET domain containing (lysine methyltransferase) 7	6.7959	13.673	6.08005	0	0	0.501616	0	0	0
2	436731	dgat1b	diacylglycerol O-acyltransferase 1b	1.92262	0.75398	2.76462	0	0	0	0	0	0
2	436739	brap	BRCA1 associated protein	6.03329	2.00626	1.07837	0	0	0	0	0	0
2	436744	calca	calcitonin/calcitonin-related polypeptide, alpha	19.4663	15.575	5.52443	0	0	0.0832959	0	0	0
2	436752	zgc:92873	zgc:92873	8.67641	7.99185	7.30769	0	0	0	0	0	0
2	436755	trappc5	trafficking protein particle complex 5	13.5188	14.3241	15.2622	0	0	0	0	0	0
2	436770	dctn5	dynactin 5	34.3743	45.5981	55.436	0	0	0	0	0	0
2	436773	otub1b	OTU deubiquitinase, ubiquitin aldehyde binding 1b	49.2709	68.3042	53.9179	0	0	0	34.3008	0	0
2	436785	zgc:92818	zgc:92818	3.63315	3.87131	2.73145	0	0	0	0	0	0
2	436792	tmem203	transmembrane protein 203	8.14099	7.22037	13.4905	0	0	0	4.02572	0	0
2	436798	rpp38	ribonuclease P/MRP 38 subunit	7.61612	8.90562	2.60811	0	0	0.236709	0	0	0
2	436824	nsmce1	NSE1 homolog, SMC5-SMC6 complex component	0.158895	1.4853	3.87734	0	0	0	0	0	0
2	436828	rab11bb	RAB11B, member RAS oncogene family, b	0	7.82701	0	0	0	0	0	0	0
2	436843	zgc:92749	zgc:92749	1.24931	6.76318	5.60155	0	0	0	0	0	0
2	436875	zdhhc7	zinc finger, DHHC-type containing 7	0.280247	3.08008	4.58098	0	0	0	0	0	0
2	436884	tyw3	tRNA-yW synthesizing protein 3 homolog (S. cerevisiae)	20.8295	5.17774	5.24584	0	0	0	0	0	0
2	436888	mterf3	mitochondrial transcription termination factor 3	7.72208	4.86783	16.3569	0	0	0	0	0	0
2	436898	supt3h	SPT3 homolog, SAGA and STAGA complex component	7.84678	9.16477	8.33336	0	0	0	0	0	0
2	436900	lrrc57	leucine rich repeat containing 57	0	5.95381	8.46113	0	0	0	0	0	0
2	436904	dffa	DNA fragmentation factor, alpha polypeptide	21.6734	13.6113	11.5429	0	1.41753	0	0	0	0
2	436907	nipal3	NIPA-like domain containing 3	0	2.30448	2.99343	0.033519	0	0.0200469	0	0	0
2	436908	slc17a9b	solute carrier family 17 (vesicular nucleotide transporter), member 9b	7.30602	12.734	5.26041	0	0	0	3.32871	0	0
2	436910	tmem53	transmembrane protein 53	0.358828	4.28964	3.86132	0	0	0	0	0	0
2	436912	dedd	death effector domain containing	2.15806	6.40541	3.44955	0	0	0	0	0	0
2	436913	tm2d2	TM2 domain containing 2	4.13333	9.12089	6.81245	0	0	0	0	0	0
2	436914	acss2	acyl-CoA synthetase short-chain family member 2	5.77648	2.96493	2.05616	0	0	0.0191247	0	0	0
2	436923	crlf1a	cytokine receptor-like factor 1a	2.55867	0.10368	0.040353	0.290353	0	0	0	0	0
2	436926	serpinb1	serpin peptidase inhibitor, clade B (ovalbumin), member 1	7.83361	5.81346	6.41901	0	0	0	0	0	0
2	436933	sesn1	sestrin 1	2.52878	1.61489	0.271661	0.281991	0	0	0	0	0
2	436934	rad17	RAD17 checkpoint clamp loader component	1.06984	3.4089	2.42748	0	0	0	0	0	0
2	436938	dmtf1	cyclin D binding myb-like transcription factor 1	0.592444	0.57233	0.352782	0	0	0	0	0	0
2	436941	zgc:91944	zgc:91944	1.08999	0.0517217	1.00234	0	0	0	0	0	0
2	436949	bcat2	branched chain amino-acid transaminase 2, mitochondrial	4.07991	2.90631	5.53702	0	0.549653	0.528331	0.230168	0	0
2	436953	prkrirb	protein-kinase, interferon-inducible double stranded RNA dependent inhibitor, repressor of (P58 repressor) b	0.291979	2.55845	4.90817	0	0	0	0	0	0
2	436964	gpr137	G protein-coupled receptor 137	3.70326	0.628491	2.82184	0	0	0	0	0	0
2	436967	prcp	prolylcarboxypeptidase (angiotensinase C)	1.80061	3.94582	0.708433	0	0	0.0707627	0	0	0
2	436981	pde6d	phosphodiesterase 6D, cGMP-specific, rod, delta	0.937209	0.508163	0.724685	0	0	0	0	0	0
2	436986	mfsd5	major facilitator superfamily domain containing 5	3.62453	0.932865	0.122996	0	0	0	0	0	0
2	436995	ttc33	tetratricopeptide repeat domain 33	4.16247	5.11162	4.78897	0	0	0	0	0	0
2	436999	wdhd1	WD repeat and HMG-box DNA binding protein 1	14.6888	19.1623	8.93562	0	0	0.0257704	0.779838	0	0
2	437001	adck3	aarF domain containing kinase 3	4.63943	24.0729	21.6818	0	0	0	0	0	0
2	437002	wipi2	WD repeat domain, phosphoinositide interacting 2	11.7597	24.2122	9.8535	0	0	6.64743	0	0	0
2	437012	hid1b	HID1 domain containing b	0	2.67476	0	0	0	0	0	0	0
2	437013	eef2k	eukaryotic elongation factor 2 kinase	21.3265	23.166	11.2742	0	0.390138	0	0	0	0
2	437017	abhd17b	abhydrolase domain containing 17B	7.15427	2.10084	0.995364	0	0	0	0	0	0
2	437018	impa1	inositol monophosphatase 1	11.4158	4.66875	7.03378	0	0	0	0	0	0
2	442869	trim24	tripartite motif containing 24	0.238268	4.99395	0	0.121449	0	0	0	0	0
2	442923	oxct1a	3-oxoacid CoA transferase 1a	1.22018	0.469985	4.09875	0	0	0	0	0	0
2	442930	ctdp1	CTD (carboxy-terminal domain, RNA polymerase II, polypeptide A) phosphatase, subunit 1	0.084744	2.13545	1.50554	0	0	0	0	0	0
2	442931	gins3	GINS complex subunit 3	0.34528	7.65042	17.8101	0	0	0	0	0	0
2	445021	med19b	mediator complex subunit 19b	3.00598	5.74437	19.5012	0	0	0	0	0	0
2	445024	rab3aa	RAB3A, member RAS oncogene family, a	0.119239	4.30382	2.63744	0	0	0	0	0	0
2	445039	nkiras2	NFKB inhibitor interacting Ras-like 2	6.75163	2.23616	5.55412	0	0	0	0	0	0
2	445054	zgc:92113	zgc:92113	2.99613	3.0781	0.099144	0	0	0	0	0	0
2	445066	usb1	U6 snRNA biogenesis 1	4.16306	1.40867	3.21752	0	0.0506007	0	0	0	0
2	445076	prkacab	protein kinase, cAMP-dependent, catalytic, alpha, genome duplicate b	3.36528	5.24359	3.61012	0	0	0	0	0	0
2	445077	fkbp14	FK506 binding protein 14	2.71315	1.91324	2.40674	0	0	0	0	0	0
2	445081	bloc1s4	biogenesis of lysosomal organelles complex-1, subunit 4, cappuccino	0.075136	6.69529	2.39675	0	0	0.080602	0	0	0
2	445089	prpf38a	pre-mRNA processing factor 38A	16.6725	14.7737	8.7145	0	0	0	0	8.32124	0
2	445093	tmed1a	transmembrane p24 trafficking protein 1a	3.09963	0.316818	2.93987	0	0	0	0	0	0
2	445101	rpusd4	RNA pseudouridylate synthase domain containing 4	9.47607	6.28988	11.6695	0	0	0	0.678724	0	0
2	445136	rpp21	ribonuclease P 21 subunit	9.71588	6.00853	5.41437	0	0	0	0	0	0
2	445139	bag3	BCL2-associated athanogene 3	3.39408	1.82316	3.6826	0	0	0.319052	0	0	0
2	445159	commd5	COMM domain containing 5	4.60361	16.636	31.3192	0	0	0	0	0	0
2	445165	fuca1.2	fucosidase, alpha-L- 1, tissue, tandem duplicate 2	1.40573	7.2889	1.44218	0.26623	0	0	0	0	0
2	445166	ctu2	cytosolic thiouridylase subunit 2 homolog (S. pombe)	13.6575	17.6801	7.24285	0	0	0	0	0	0
2	445173	surf2	surfeit 2	68.7292	57.95	46.6998	0	0	36.9326	0	0	0
2	445177	dnajb1a	DnaJ (Hsp40) homolog, subfamily B, member 1a	0.177074	2.1799	6.10589	0	0	0	0	0	0
2	445181	pibf1	progesterone immunomodulatory binding factor 1	0.123862	6.75906	4.23998	0	0	0	0	0	0
2	445186	klhl15	kelch-like family member 15	0.106961	1.76832	1.79873	0	0	0	0	0	0
2	445199	cks1b	CDC28 protein kinase regulatory subunit 1B	90.8113	83.7104	118.566	0	0	68.7504	0	0	0
2	445203	mnd1	meiotic nuclear divisions 1 homolog (S. cerevisiae)	6.93582	3.39849	7.86653	0	0	0	0	0	0
2	445208	camk2d1	calcium/calmodulin-dependent protein kinase (CaM kinase) II delta 1	0	4.51278	0.405455	0	0	0	0	0	0
2	445210	fam92a1	family with sequence similarity 92, member A1	4.12559	4.94277	7.67508	0	0	0	0	0	0
2	445211	zgc:100997	zgc:100997	2.27696	0.193455	0.633571	0	0	0	0	0	0
2	445215	mastl	microtubule associated serine/threonine kinase-like	0.0290154	3.50301	1.57466	0	0	0	0	0	0
2	445217	mettl16	methyltransferase like 16	4.86255	4.21421	5.03848	0	0	0	0	0	0
2	445222	rcan1a	regulator of calcineurin 1a	2.35601	0.0649999	0.403004	0	0	0	0	0	0
2	445223	nek7	NIMA-related kinase 7	20.4991	22.7252	8.71409	0	0	0	0	0	0
2	445225	uevld	UEV and lactate/malate dehyrogenase domains	3.17434	1.44255	1.68624	0	0.0904338	0	0	0	0
2	445236	wdr54	WD repeat domain 54	4.02104	4.27118	5.889	0	0	0	0	0	0
2	445239	gpn1	GPN-loop GTPase 1	27.3914	37.1602	28.5236	0	0	0	0	0	0
2	445245	ctps1b	CTP synthase 1b	1.10479	3.63739	4.07806	0	0.247509	0	0	0	0
2	445248	kptn	kaptin (actin binding protein)	1.13452	2.55115	2.87724	0	0	0	0	0	0
2	445251	carm1	coactivator-associated arginine methyltransferase 1	18.4257	29.5275	6.88923	4.30671	0.838972	0	0	0	0
2	445254	slc38a7	solute carrier family 38, member 7	7.3464	5.91662	1.74982	0	0	0	0	0	0
2	445255	ralba	v-ral simian leukemia viral oncogene homolog Ba (ras related)	0.597884	4.75218	0.096255	0	0	0	0.026833	0	0
2	445279	harbi1	harbinger transposase derived 1	5.71915	1.19813	2.99213	0	0	0	0	0	0
2	445286	picalmb	phosphatidylinositol binding clathrin assembly protein b	0.098035	4.3323	1.42439	0	0	0.163239	0	0	0
2	445304	tmem167b	transmembrane protein 167B	2.87451	8.84568	3.2524	0	0	0	0	0	0
2	445307	dexi	Dexi homolog (mouse)	2.12	5.18277	3.30765	0	0	0	0	0	0
2	445312	cep57l1	centrosomal protein 57, like 1	10.9343	9.82525	8.76319	0	0	0	0	0	0
2	445314	zmat5	zinc finger, matrin-type 5	9.92337	5.50214	8.92302	0	0	0	0	0	0
2	445387	ddx51	DEAD (Asp-Glu-Ala-Asp) box polypeptide 51	16.1087	10.5952	15.0227	0	0	0	0	0	0
2	445389	gtf3aa	general transcription factor IIIAa	17.985	20.0439	9.51731	0	0	0	0	0	0
2	445390	mybl2b	v-myb avian myeloblastosis viral oncogene homolog-like 2b	4.69784	2.71241	2.29317	0	0.413591	0	0	0	0
2	445394	wdr55	WD repeat domain 55	11.1022	22.3228	9.81009	0	0	0	0	0	0
2	445395	esco2	establishment of sister chromatid cohesion N-acetyltransferase 2	18.5673	35.241	18.6151	0	0	0	0	0	0
2	445398	snrnp70	small nuclear ribonucleoprotein 70 (U1)	7.88485	20.4054	11.5239	0	0	0	0	0	4.80402
2	445403	uspl1	ubiquitin specific peptidase like 1	2.03598	1.20131	1.7628	0	0.0854128	0	0	0	0
2	445408	gle1	GLE1 RNA export mediator homolog (yeast)	3.97881	1.17489	4.07515	0	0	0	0	0	0
2	445480	xrcc1	X-ray repair complementing defective repair in Chinese hamster cells 1	9.33603	18.539	12.1072	0.559601	0	0	0	0	0
2	445483	med23	mediator complex subunit 23	9.36338	6.48853	2.97134	0	0	0	0	0	0
2	445485	gspt1	G1 to S phase transition 1	7.45518	3.56587	5.71123	0	0	0	0	0	0
2	445487	fuca2	fucosidase, alpha-L- 2, plasma	1.64796	1.54533	1.9825	0	0	0	0	0	0
2	445488	morc2	MORC family CW-type zinc finger 2	10.561	30.3481	8.73715	0	0	0	0	0	0
2	445489	elf2a	E74-like factor 2a (ets domain transcription factor)	3.36166	8.65236	2.2576	0	0	0	0	0	0
2	445490	phax	phosphorylated adaptor for RNA export	9.96004	9.93239	25.6687	0	0	0	0	0	0
2	445491	crbn	cereblon	0.178026	9.77752	3.78877	0	0	0	0	0	0
2	445492	flad1	flavin adenine dinucleotide synthetase 1	13.9803	6.70123	9.77176	0	1.54735	0	0	0	0
2	445493	bet1l	Bet1 golgi vesicular membrane trafficking protein-like	14.0491	7.67923	16.5103	0	0	5.43894	0	0	0
2	445499	tnpo2	transportin 2 (importin 3, karyopherin beta 2b)	20.0781	11.5925	7.44207	0	0	0	0	0	0
2	445509	nfil3	nuclear factor, interleukin 3 regulated	4.71322	6.17961	3.10598	0	2.43954	0	0	0	0
2	447806	mpdu1a	mannose-P-dolichol utilization defect 1a	3.49201	2.38689	1.73135	0	0	0	0	0	0
2	447813	pdxdc1	pyridoxal-dependent decarboxylase domain containing 1	1.19242	4.82916	3.5583	0	0	0.155173	0	0	0
2	447814	ppp3r1b	protein phosphatase 3 (formerly 2B), regulatory s1ubunit B, alpha isoform, b	12.7303	18.4071	17.3925	0	0	0	0	0.724656	0
2	447815	rimkla	ribosomal modification protein rimK-like family member A	3.68207	4.484	4.7274	0.0873117	0	0	0	0	0
2	447818	taf6	TAF6 RNA polymerase II, TATA box binding protein (TBP)-associated factor	3.20208	7.24767	3.60347	0	0	0	0	0	0
2	447824	gdap2	ganglioside induced differentiation associated protein 2	0.8913	9.92738	3.66855	0	0	0	0	0	0
2	447827	manea	mannosidase, endo-alpha	6.95966	3.13657	1.98004	0	0	0	0	0	0
2	447838	coasy	CoA synthase	3.29196	16.7964	9.74168	0	0	0	0	0	0
2	447839	ehd1b	EH-domain containing 1b	6.94119	14.9901	7.10763	0	0	0.121508	5.00075	0	0
2	447844	slc35b1	solute carrier family 35, member B1	33.7197	22.0992	21.8345	0	0.140659	10.0161	0	0	0
2	447850	eif4e3	eukaryotic translation initiation factor 4E family member 3	18.0445	14.3791	13.3963	0	0	0	0	0	0
2	447852	leng1	leukocyte receptor cluster (LRC) member 1	4.9489	0.79473	2.67656	0.247144	0	0	0	0	0
2	447853	dlgap5	discs, large (Drosophila) homolog-associated protein 5	4.0578	9.8425	3.98963	0	0	0	0	0	0
2	447857	gtf2h1	general transcription factor IIH, polypeptide 1	2.18967	2.8136	3.4412	0	0	0	0	0	0
2	447864	ass1	argininosuccinate synthase 1	0.255027	12.0184	10.2976	0.044726	0	0	0	0	0
2	447869	tmod2	tropomodulin 2	0.623647	0.996831	0.499142	0	0	0	0	0	0
2	447871	tmem14cb	transmembrane protein 14Cb	9.47643	6.72289	6.73721	0	0	0	0	0	0
2	447874	glod4	glyoxalase domain containing 4	9.35114	22.3874	18.1347	0	0	0	7.01381	0	0
2	447886	zgc:101772	zgc:101772	9.61011	13.7601	4.35616	0	0	0	0	0	0
2	447895	gpx1b	glutathione peroxidase 1b	4.06574	2.92068	0.848189	0	0	0	0	0	0
2	447904	ildr1b	immunoglobulin-like domain containing receptor 1b	6.3857	10.23	10.3273	0	0	0	0	0	0
2	447908	osbpl3a	oxysterol binding protein-like 3a	2.96373	1.71122	2.09434	0	0	0	0	0	0
2	447911	rsg1	REM2 and RAB-like small GTPase 1	3.29517	3.78276	1.4654	0	0	0	0	0	0
2	447912	vac14	vac14 homolog (S. cerevisiae)	0.377815	4.25895	9.34002	0	0	0	0	0	0
2	447920	aldh3a2b	aldehyde dehydrogenase 3 family, member A2b	5.12387	4.61459	0.26348	0	0	0	0	0	0
2	447926	zgc:103670	zgc:103670	2.95501	5.53819	3.2923	0.041212	0	0	0	0	0
2	447930	mylpfb	myosin light chain, phosphorylatable, fast skeletal muscle b	5.89166	4.9605	0.691784	0	0	0	0	0	0
2	447944	fabp11a	fatty acid binding protein 11a	2.89293	3.87258	5.17734	0	0	0	0	0	0
2	448867	prmt6	protein arginine methyltransferase 6	16.3669	7.79462	11.0937	0	5.97007	0	0	0.102187	0
2	448942	vps33a	vacuolar protein sorting 33A	1.76063	1.2226	2.2568	0	0	0	0	0	0
2	449540	cnot3a	CCR4-NOT transcription complex, subunit 3a	0.315447	12.0271	10.0406	0	0	0	0	0	0
2	449650	borcs5	BLOC-1 related complex subunit 5	2.75072	0.257513	5.62952	0	0	0	0	0	0
2	449653	stk25a	serine/threonine kinase 25a	8.55775	0.446267	2.13784	0	0	0.0890024	0	0	0
2	449660	rras	related RAS viral (r-ras) oncogene homolog	0.089568	3.28219	4.30925	0	0	0	0	0.070283	0
2	449663	gpd1l	glycerol-3-phosphate dehydrogenase 1-like	7.12139	4.55978	3.49509	0	0	0	0	0	0
2	449664	arfip2a	ADP-ribosylation factor interacting protein 2a	4.52704	0.240542	1.39825	0	0	0	0	0	0
2	449761	si:ch211-163l21.8	-	0.0269487	0.00958962	1.82764	0.128101	0.187509	0	0	0	0
2	449768	pttg1ipb	PTTG1 interacting protein b	0.272301	2.48648	8.03771	0	0	0	0	0	0
2	449772	zgc:103692	zgc:103692	10.3116	8.19473	11.2435	0	0	0	0	0	0
2	449811	ercc8	excision repair cross-complementation group 8	2.66142	2.29986	4.33943	0	0	0	0	1.13095	0
2	449813	sgf29	SAGA complex associated factor 29	1.86195	4.55653	5.951	0	0	0	0	0	0
2	449817	kansl2	KAT8 regulatory NSL complex subunit 2	7.2799	6.88859	5.22925	1.95606	0	0	0	0	0
2	449818	bace2	beta-site APP-cleaving enzyme 2	2.98837	2.05884	2.80534	0.120511	0	0	0	0	0
2	449820	abraxas2a	abraxas 2a, BRISC complex subunit	4.08866	5.95332	2.3357	0.480636	0	0.419768	0	0	0
2	449821	pex10	peroxisomal biogenesis factor 10	0.274148	3.90406	1.73867	0	0	0	0	0	0
2	449836	fra10ac1	FRA10A associated CGG repeat 1	0.594659	6.71982	5.35029	0	0	0	0	0	0
2	449850	si:ch73-40i7.5	-	2.03922	3.36014	3.08368	0	0	0	1.601	0	0
2	449857	si:dkey-145p14.5	-	0	1.07685	0	0	0	0	0	0	0
2	449859	odf2b	outer dense fiber of sperm tails 2b	0.392283	0.339698	0.368791	0	0	0	0	0	0
2	449862	ppip5k2	-	0.271729	6.01296	2.02182	0	0	0	0	0.0283706	0
2	449878	trdmt1	tRNA aspartic acid methyltransferase 1	0.440326	8.17458	10.2648	0	0	0	0	0	0
2	449945	pgm2l1	phosphoglucomutase 2-like 1	0.052984	0.476985	0.810839	0	0	0	0	0	0
2	449947	slc16a12b	solute carrier family 16, member 12b	13.7045	0.625609	5.38812	0	0	0	0	0	0
2	449999	ccdc149a	coiled-coil domain containing 149a	2.90255	0.21018	0.521898	0	0	0	0	0	0
2	450021	fip1l1b	FIP1 like 1b (S. cerevisiae)	42.0238	74.3524	37.865	0	0	0	15.305	0	0
2	450026	tspan5a	tetraspanin 5a	2.95907	2.40077	1.52425	0	0	0	0	0	0
2	450030	chchd4b	coiled-coil-helix-coiled-coil-helix domain containing 4b	16.004	28.2555	24.4962	0	0	0	0	0	0
2	450031	tmem189	transmembrane protein 189	2.78263	8.5626	4.89185	0	0	0	0	0	0
2	450038	eef2kmt	eukaryotic elongation factor 2 lysine methyltransferase	6.57772	0.06117	1.79694	0	0	0	0	0	0
2	450041	ccdc113	coiled-coil domain containing 113	0.583556	3.16032	1.97702	0	0	0	0	0	0
2	450042	nipa1	non imprinted in Prader-Willi/Angelman syndrome 1	21.4097	13.3185	18.4553	0	0	0	0	0	0
2	450045	eipr1	EARP complex and GARP complex interacting protein 1	6.40111	2.72434	6.49072	0	0.392003	0	0	0	0
2	450049	nudt22	nudix (nucleoside diphosphate linked moiety X)-type motif 22	3.00128	1.40493	3.73874	0.979699	0	0	0	0	0
2	450050	dhrs3b	dehydrogenase/reductase (SDR family) member 3b	3.38403	1.89698	2.45319	0	0	0	0	0	0
2	450055	fbxl3b	F-box and leucine-rich repeat protein 3b	7.50194	3.85935	7.3318	0	0	0	0	0	0.474689
2	450056	tbc1d16	TBC1 domain family, member 16	5.11456	14.8385	3.83018	0	0	0	0	0	0
2	450064	zgc:101664	zgc:101664	2.28044	0.157197	1.54476	0	0.226288	0	0	0	0
2	450066	trmt44	tRNA methyltransferase 44 homolog (S. cerevisiae)	0.610038	0.815741	8.19093	0	0	0	0	0	0
2	450073	scp2b	sterol carrier protein 2b	11.6982	19.4767	16.4361	0	0	0	0.0984714	0	0
2	450074	rab34a	RAB34, member RAS oncogene family a	3.86992	1.67298	1.14279	0	0	0	0	0	0
2	450081	rad51c	RAD51 paralog C	11.6635	6.24271	7.36468	0	0	0	0	0	0
2	450082	cyb561d2	cytochrome b561 family, member D2	6.83311	2.26962	1.5717	0.661609	0	0	0	0	0
2	450083	gla	galactosidase, alpha	6.83234	0.264626	1.03667	0	0	0	0	0	0
2	450084	gss	glutathione synthetase	3.99714	3.09121	0.175913	0	0	0	0	0	0
2	474321	pgm3	phosphoglucomutase 3	2.96072	29.016	2.51759	0	0	0	0	0	0
2	474324	dpf2	D4, zinc and double PHD fingers family 2	1.12464	2.15197	2.76319	0	0	0	0	0	0
2	474325	dck	deoxycytidine kinase	0.367534	9.65514	9.50322	0	0	0	0.035267	0	0
2	492332	opa1	optic atrophy 1 (autosomal dominant)	10.403	9.45542	8.56383	0.212657	0	0	0.401453	0.03443	0
2	492333	ppp1r21	protein phosphatase 1, regulatory subunit 21	2.93712	6.37683	3.48237	0	0	0	0	0	0
2	492341	pcf11	PCF11 cleavage and polyadenylation factor subunit	1.43706	5.14605	3.62024	0	0	0.0708365	0	1.21006	0
2	492342	mllt10	-	0.954134	2.0354	0.447187	0	0	0	0	0	0
2	492343	ctdnep1a	CTD nuclear envelope phosphatase 1a	2.34156	4.49111	2.13185	0	0	0	0	0	0
2	492344	cyp1d1	cytochrome P450, family 1, subfamily D, polypeptide 1	11.0878	5.32201	8.12834	0	0	0	0	0	0
2	492355	ralab	v-ral simian leukemia viral oncogene homolog Ab (ras related)	0.48107	20.5099	2.32093	0	0	0	0	0	0
2	492357	pgam5	PGAM family member 5, serine/threonine protein phosphatase, mitochondrial	16.1407	24.8544	15.7924	0	0	0	0	0	0
2	492364	cbl	Cbl proto-oncogene, E3 ubiquitin protein ligase	5.02716	3.45563	0.519603	0	0	0	0	0	0
2	492460	trmt10c	tRNA methyltransferase 10C, mitochondrial RNase P subunit	23.1163	34.0943	34.1976	0	0	0.121269	0	0	0
2	492462	yif1b	Yip1 interacting factor homolog B (S. cerevisiae)	4.28494	2.05607	1.25046	0	0	0	0	0	0
2	492463	neil3	nei-like DNA glycosylase 3	1.68707	2.39441	1.71546	0	0	0.0564902	0	0	0
2	492466	glt8d1	glycosyltransferase 8 domain containing 1	8.88555	4.89871	2.3331	0	0	0	0	0	0
2	492477	mvk	mevalonate kinase	14.6291	12.9911	19.5539	0	0	0	0	0	0
2	492480	rnf24	ring finger protein 24	0.407685	1.44742	0.719264	0	0	0	0	0	0
2	492497	stam2	signal transducing adaptor molecule (SH3 domain and ITAM motif) 2	5.4182	18.2243	16.7535	0	0	0	0	0	0.251013
2	492501	tprkb	Tp53rk binding protein	9.9407	13.7672	21.2402	0	0	0	0	0	0
2	492502	plekha8	pleckstrin homology domain containing, family A (phosphoinositide binding specific) member 8	3.01099	0.842723	0.121827	0	0	0	0	0	0
2	492549	pip5k1ab	phosphatidylinositol-4-phosphate 5-kinase, type I, alpha, b	0	0	1.69442	0	0	0	0	0	0
2	492614	ckap5	cytoskeleton associated protein 5	9.88317	3.83984	3.47312	0	0	0	0	0	0
2	492652	elac2	elaC ribonuclease Z 2	7.36319	8.0178	4.81925	0	0	0	0	0	0
2	492692	tmem161a	transmembrane protein 161A	3.44197	2.29602	2.23329	0	0	0	0	0	0
2	492707	ncapg	non-SMC condensin I complex, subunit G	3.9876	4.28757	1.88947	0	0	0	0	0	0
2	492716	znf628	-	0.992613	1.17905	0.669192	0	0	0.119259	0	0	0
2	492758	fgf13a	fibroblast growth factor 13a	1.74032	1.70367	0.0754812	0	0	0	0	0	0
2	492765	xkrx	XK, Kell blood group complex subunit-related, X-linked	7.62132	0.184357	5.19078	0	1.12226	0	0	0	0
2	492771	snf8	SNF8, ESCRT-II complex subunit, homolog (S. cerevisiae)	4.62972	2.13623	3.98866	0	0	0	0	0	0
2	492783	dhrs13a.3	dehydrogenase/reductase (SDR family) member 13a, duplicate 3	0.184525	4.99482	4.13732	0	0	0	0	0	0
2	492786	brox	BRO1 domain and CAAX motif containing	6.07204	4.51609	2.20065	0	0	0	0	0	0
2	492797	haus5	HAUS augmin-like complex, subunit 5	7.37301	9.33781	10.6713	0	0	0	0	0	0
2	492801	pmpca	peptidase (mitochondrial processing) alpha	23.3083	78.025	40.3609	0	0	0	0	0	0
2	492808	stx17	syntaxin 17	0.170948	3.16261	5.36381	0	0	0	0	0	0
2	492810	mfsd2aa	major facilitator superfamily domain containing 2aa	0.159965	2.69419	1.30013	0	0	0	0	0	0
2	492813	fut9b	fucosyltransferase 9b	0.17215	0.255	2.27829	0	0	0	0	0	0
2	492817	vps53	vacuolar protein sorting 53 homolog (S. cerevisiae)	3.17513	1.55073	1.66726	0	0	0	0	0	0
2	493617	eif4eb	eukaryotic translation initiation factor 4eb	8.33972	19.2539	20.0425	0	0	0	9.28265	0	0
2	493783	extl3	exostosin-like glycosyltransferase 3	1.61277	0.0818586	1.15985	0	0	0.248581	0	0	0
2	494037	cdca4	cell division cycle associated 4	1.46326	6.66889	6.22311	0	0	0	0	0	0
2	494040	cd2ap	CD2-associated protein	7.9791	9.48415	2.16993	0	1.58343	0	0	0	0
2	494046	anapc4	anaphase promoting complex subunit 4	13.774	36.9654	13.0802	0	3.36037	0	0	0	0
2	494048	tspan5b	tetraspanin 5b	5.13532	0.102025	0.810722	0	0	0	0	0	0
2	494062	zgc:103508	zgc:103508	0.814751	5.6917	1.66457	0	0.744875	0	0	0	0
2	494074	ttc26	tetratricopeptide repeat domain 26	4.66101	3.40839	3.7523	0	0	0	0	0	0
2	494077	tsta3	tissue specific transplantation antigen P35B	17.4491	23.1373	9.48143	0	3.67098	0	0	0	0
2	494079	iqcb1	IQ motif containing B1	0.749079	0.179618	0.942652	0	0	0	0	0	0
2	494080	tmprss2	transmembrane protease, serine 2	3.93578	7.35342	1.73756	0	0	0.106963	0	0	0
2	494082	ift80	intraflagellar transport 80 homolog (Chlamydomonas)	0.286024	8.01505	5.49608	0	0	0	0	0	0
2	494085	pink1	PTEN induced putative kinase 1	0.093006	1.72387	1.64109	0	0	0	0	0	0
2	494091	adoa	2-aminoethanethiol (cysteamine) dioxygenase a	4.76882	9.80212	12.3608	0	0	0.054661	0	0	0.241813
2	494092	csnk1g1	casein kinase 1, gamma 1	0.458571	0.810313	2.39358	0	0	0	0	0	0
2	494097	mgme1	mitochondrial genome maintenance exonuclease 1	18.3451	12.086	25.1164	0	0	0	0	0	0
2	494101	bmp2k	BMP2 inducible kinase	0.319444	1.50752	0.563306	0	0.176873	0	0	0	0
2	494106	nsun4	NOL1/NOP2/Sun domain family, member 4	11.0663	16.864	4.22131	0	0	0.741555	0	0	0
2	494107	zdhhc13	zinc finger, DHHC-type containing 13	6.69731	6.95209	15.7901	0	0	0.082595	0	0	0
2	494110	lhfp	lipoma HMGIC fusion partner	10.2723	12.0838	11.4764	0	0	0	0	0	0
2	494111	mfsd13a	major facilitator superfamily domain containing 13A	0.0434715	1.6601	0.542482	0.0754265	0	0	0	0	0
2	494134	arl6	ADP-ribosylation factor-like 6	2.17971	2.5981	2.13096	0	0.545609	0	0	0	0
2	494154	lancl1	LanC antibiotic synthetase component C-like 1 (bacterial)	4.47561	15.3883	11.1371	0	0	0	0	0	0
2	494180	atg5	ATG5 autophagy related 5 homolog (S. cerevisiae)	1.60318	2.48845	2.79552	0	0	0	0	0	0
2	494476	tfr2	transferrin receptor 2	5.98406	16.4746	7.25287	0	0	0	0	0	0
2	494532	foxo3a	forkhead box O3A	4.61804	2.21608	0.023452	0	0	0	0	0	0
2	494533	prkar1aa	protein kinase, cAMP-dependent, regulatory, type I, alpha (tissue specific extinguisher 1) a	3.33698	0.687036	5.18418	0	0.57542	0.0841635	0	0	0
2	497082	xkr8.3	XK, Kell blood group complex subunit-related family, member 8, tandem duplicate 3	0.339821	2.79681	7.46403	0	0	0	0	0	0
2	497184	slc30a9	solute carrier family 30 (zinc transporter), member 9	9.97224	8.05501	7.99283	0	0	0	0	0	0.149936
2	497278	opa3	optic atrophy 3	14.9346	18.2956	12.6154	0	0	0	0	0	0
2	497279	ext1a	exostosin glycosyltransferase 1a	0	7.96054	0	0	0	0	0	0	0
2	497312	cobl	cordon-bleu WH2 repeat protein	2.71138	0.10552	0.117207	0	0	0.0141077	0	0	0
2	497376	kntc1	-	7.1852	9.37245	5.05317	0	0	0.25015	0	0	0
2	497383	phf21aa	PHD finger protein 21Aa	0	2.10894	0	0	0	0.0694246	0	0	0
2	497542	uggt2	-	0.801522	2.64726	1.96475	0	0	0	0	0	0.00911
2	497562	pnkd	paroxysmal nonkinesigenic dyskinesia	1.94648	2.60612	1.99538	0	0	0	0	0	0
2	497649	tcf7	transcription factor 7 (T-cell specific, HMG-box)	4.1246	1.18785	4.26027	0	0	0	0	0	0
2	503523	znf281b	zinc finger protein 281b	6.96245	0.27305	0	0	0	0	0	0	0
2	503524	zgc:113142	zgc:113142	0	0	3.75048	0	0	0.089985	0	0	0
2	503530	mtrf1	mitochondrial translational release factor 1	5.67724	1.46937	4.61912	0	0	0	0	0	0
2	503531	zgc:113518	zgc:113518	4.6019	0.956135	1.1933	0	0	0.105101	0	0	0
2	503536	rbbp8	retinoblastoma binding protein 8	0	2.41392	0	0	0	0	0	0	0
2	503590	rfx2	regulatory factor X, 2 (influences HLA class II expression)	3.44821	0	0	0	0	0	0	0	0
2	503596	mif4gdb	MIF4G domain containing b	1.62639	0.374289	4.12965	0	0	0	0	0	0
2	503599	zgc:113348	zgc:113348	0.111	2.03821	1.94648	0	0	0	0	0	0
2	503605	supt7l	SPT7-like STAGA complex gamma subunit	4.88329	4.71763	1.65138	0	0	0	0	0	0
2	503702	prnprs3	prion protein, related sequence 3	0	2.6453	1.54002	0	0	0	0	0	0
2	503706	zgc:112980	zgc:112980	1.64038	0.0915844	4.19844	0	0	0	0	0	0
2	503713	ppm1k	protein phosphatase, Mg2+/Mn2+ dependent, 1K	0.647278	10.5223	3.5467	0	0	0	0	0	0
2	503731	kat5b	K(lysine) acetyltransferase 5b	3.23963	0.207608	1.4712	0	0	0	0	0	0
2	503732	rtel1	regulator of telomere elongation helicase 1	0.262415	6.33186	4.16427	0	0	0	0	0	0
[truncated: 5,256 more rows]
